# Supplementary material for: Model-based assessment of replicability for genome-wide association meta-analysis
Source: Nat Commun. 2021 Mar 30;12:1964. doi: 10.1038/s41467-021-21226-z (PMC8009871; doi:10.1038/s41467-021-21226-z)
Supplement: Supplementary file 4 — Supplementary Data 1-16 [file 41467_2021_21226_MOESM4_ESM.xlsx]

## Sheet: Supplementary Data 1
Supplementary Data 1: Simulation evaluation of type-I error. Type I error were evaluated based upon 60 million repetitions.
We compare the type-I error for five different approaches, namely, MAMBA, fixed effect meta-analysis (FE), random effect (RE) meta-analysis, modified random effect meta-analysis with heterogeneity only present under the alternative hypothesis (RE2) and binary effect analysis (BE). We evaluated the type I errors under different significance thresholds. Results are combined across different scenari…
		Data-Generating Process
Significance Threshold	Method	MAMBA	FE	RE	RE2	BE
0.05	MAMBA	0.0496604	0.0496278	0.0521401	0.0495337	0.049203
0.05	FE	0.0662451	0.0499705	0.0768604	0.0500391	0.0499838
0.05	RE	0.0398484	0.0380362	0.0506675	0.0379999	0.0379949
0.05	RE2	0.0832043	0.0494303	0.102311	0.0493781	0.0493647
0.05	BE	0.0747285	0.0502146	0.0927982	0.050231	0.0501597
0.001	MAMBA	0.00101173	0.000996425	0.00111331	0.000990415	0.000953379
0.001	FE	0.00504234	0.00100472	0.00350942	0.000999977	0.00100488
0.001	RE	0.000812928	0.000674126	0.00175791	0.000669783	0.000673268
0.001	RE2	0.0184513	0.000989523	0.00654918	0.000986341	0.000992705
0.001	BE	0.0121913	0.00100594	0.00569647	0.00101269	0.00101361
1e-05	MAMBA	1.05385e-05	1.03533e-05	1.28112e-05	1.07068e-05	8.26581e-06
1e-05	FE	0.000907336	1.05553e-05	0.000124105	1.14139e-05	9.69675e-06
1e-05	RE	1.17842e-05	6.86853e-06	5.19517e-05	7.32307e-06	5.95946e-06
1e-05	RE2	0.00960667	9.39373e-06	0.000334403	1.17674e-05	9.74725e-06
1e-05	BE	0.00542444	9.89877e-06	0.000275196	1.03028e-05	1.01008e-05
1e-06	MAMBA	1.54879e-06	1.58246e-06	1.36361e-06	6.56551e-07	1.06058e-06
1e-06	FE	0.000463104	1.16159e-06	2.55718e-05	3.53527e-07	1.16159e-06
1e-06	RE	1.80131e-06	8.58566e-07	9.67992e-06	3.03023e-07	7.57559e-07
1e-06	RE2	0.00747975	1.16159e-06	8.02002e-05	8.08063e-07	1.21209e-06
1e-06	BE	0.00402011	8.92236e-07	6.4847e-05	9.59574e-07	1.11109e-06

## Sheet: Supplementary Data 2
Supplementary Data 2: Model-specific cutoff levels used for calculating Power, where the cutoff corresponds to an empirical type-I error rate of 1x10^(-6) for each model under each DGP. For MAMBA the significance metric used to determine the empirical cutoff is the estimated PPR value, for SCREEN, the metric used is the estimated FDR for replication in at least 2 studies. For FE, RE, RE2, and BE …
	Data Generating Process
METHOD	MAMBA	FE	RE	RE2	BE
MAMBA	0.994699	0.994445	0.995378	0.989234	0.987581
FE	3.29521e-19	7.05105e-07	8.92076e-09	1.43338e-06	8.32833e-07
RE2	4.14669e-07	1.04108e-06	3.59121e-08	1.63479e-06	1.37745e-06
RE2	2.4894e-57	8.86126e-07	1.08796e-09	1.06314e-06	5.67183e-07
BE	2.1248e-52	1.05059e-06	1.87033e-09	1.1012e-06	9.36764e-07
SCREEN	2.90794e-11	0.595272	0.000365017	0.544213	0.706586

## Sheet: Supplementary Data 3
Supplementary Data 3. Summary of MAMBA hyperparameter estimates under simulation.
	Simulation Setting		alpha			(1-lambda)			tau2			pi			# of Models (50,000 SNPs per model)
DGP		I^2	truth	est	sd	truth	est	sd	truth	est	sd	truth	est	sd
MAMBA	1	-	2	1.8271	0.0592469	0.975	0.966489	0.00138944	0.00025	0.000247833	1.57533e-05	0.01	0.010024	0.000520406	400
MAMBA	2	-	5	4.93981	0.140758	0.975	0.974399	0.0011776	0.00025	0.000247587	1.57311e-05	0.01	0.0100346	0.00052302	400
MAMBA	3	-	15	14.9449	0.297253	0.975	0.974872	0.000513996	0.00025	0.00024748	1.58336e-05	0.01	0.0100398	0.000528933	400
FE	1	-	1	1.01528	0.107151	1	0.989977	6.08967e-05	5e-05	4.98403e-05	4.15701e-06	0.01	0.00997501	0.000703674	400
FE	2	-	1	1.00927	0.104154	1	0.989978	6.1955e-05	0.00025	0.0002481	1.59268e-05	0.01	0.010007	0.00051402	400
FE	3	-	1	1.00847	0.101244	1	0.989979	5.87252e-05	0.0005	0.000495869	3.03984e-05	0.01	0.0100139	0.000507584	400
RE	1	0.05	-	1.08937	0.00451952	-	0.399763	2.37284e-05	0.00025	0.000246534	1.58214e-05	0.01	0.0100811	0.00052273	400
RE	2	0.1	-	1.18789	0.00560745	-	0.399034	5.514e-05	0.00025	0.00024531	1.62232e-05	0.01	0.0101425	0.000546958	400
RE	3	0.3	-	1.60689	0.0553859	-	0.279072	0.0494619	0.00025	0.000242012	2.07514e-05	0.01	0.0103565	0.000835324	400
RE2	1	0.05	-	1.00054	0.00413405	-	0.4	8.41852e-07	0.00025	0.000248085	1.57432e-05	0.01	0.0100137	0.000519404	400
RE2	2	0.1	-	1.00076	0.00413297	-	0.4	8.28879e-07	0.00025	0.00024828	1.57738e-05	0.01	0.0100106	0.000519684	400
RE2	3	0.3	-	1.002	0.00412857	-	0.4	8.31139e-07	0.00025	0.000249322	1.59327e-05	0.01	0.00999647	0.000518277	400
BE***	1	-	-	26.2699	7.45795	-	0.998362	0.000572767	0.00025	0.000152121	2.07181e-05	0.01	0.00505247	0.000623921	1200
Note:
alpha:= variance inflation factor for outlier summary statistics
(1-lambda):= proportion of non-outliers for non-replicable effect SNPs
tau2:=variance of real effects for replicable SNPs
pi:=proportion of SNPs with real effect
We considered 3 simulation settings for each DGP (except for BE model), see Supplementary Note for in-depth description of each DGP and simulation scenario.
For RE and RE2 DGP, I^2 heterogeneity is varied,
For MAMBA DGP, alpha is varied,
*** For BE data generating process, when true effect is non-zero, the number of studies where the effect exists was uniformly sampled from the total number of studies.

## Sheet: Supplementary Data 4
Supplementary Data 4. Additional Simulation Scenarios
We ran simulations where the variance inflation of outliers was high and proportion of outliers was very small (alpha=100, lambda=0.001), and where the variance inflation was small (alpha=1.1, lambda=0.025)
We below are tables presenting accuracy of the hyperparameter estimates, and comparisons of FWER, Power, and MSE with other meta-analysis methods.
Hyperparameter Estimates
Here we presented two examples based upon GSCAN analysis, where we have exxtreme outliers and moderate outliers. The estimated hyperparameteres are then used in the simutation to create realistic scenarios
	alpha			(1-lambda)			tau2			pi
DGP	truth	est	sd	truth	est	sd	truth	tau2_est	sd	truth	est	sd	# Models	# of SNPs per Model
MAMBA	1.1	1.08285	0.04843	0.975	0.965008	5.88626e-05	0.00025	0.000247639	1.57384e-05	0.01	0.0100323	0.00051587	400	50000
MAMBA	100	100.179	9.0206	0.999	0.998996	7.00788e-05	0.00025	0.0002474	1.56693e-05	0.01	0.0100424	0.000516886	400	50000
FWER
	Hyperparameter Settings
Method	(1-lambda)	alpha	α= 0.05	α= 0.001	α= 1e-5	α= 1e-6
MAMBA	0.975	1.1	0.0496103	0.00101599	1.02018e-05	1.2626e-06
FE	0.975	1.1	0.0502743	0.00104048	1.07068e-05	1.21209e-06
RE	0.975	1.1	0.0381814	0.000693974	6.66652e-06	9.59574e-07
RE2	0.975	1.1	0.0497864	0.00102245	1.15654e-05	1.3131e-06
BE	0.975	1.1	0.05061	0.00104048	1.2424e-05	9.0907e-07
MAMBA	0.999	100	0.0497383	0.00101579	1.09593e-05	1.86864e-06
FE	0.999	100	0.053918	0.00367386	0.00168678	0.0013579
RE	0.999	100	0.0379362	0.000682661	7.37357e-06	1.3131e-06
RE2	0.999	100	0.0545842	0.00578396	0.00422662	0.00399062
BE	0.999	100	0.0547556	0.00501731	0.00341361	0.00317104
POWER
DGP	Method		(1-lambda)	alpha	Power (Emprical Type-I Error Threshold =1e-6)
MAMBA	MAMBA		0.975	1.1	0.652923
MAMBA	FE		0.975	1.1	0.652026
MAMBA	RE		0.975	1.1	0.623431
MAMBA	RE2		0.975	1.1	0.645361
MAMBA	BE		0.975	1.1	0.634491
MAMBA	SCREEN		0.975	1.1	0.504229
MAMBA	MAMBA		0.999	100	0.646724
MAMBA	FE		0.999	100	0.111059
MAMBA	RE		0.999	100	0.615935
MAMBA	BE		0.999	100	0.000511145
MAMBA	SCREEN		0.999	100	0.311693
MSE
DGP	Method		(1-lambda)	alpha	MSE
MAMBA	MAMBA		0.975	1.1	4.76385e-08
MAMBA	FE		0.975	1.1	2.11635e-06
MAMBA	RE		0.975	1.1	2.1395e-06
MAMBA	MAMBA		0.999	100	4.78509e-08
MAMBA	FE		0.999	100	2.31885e-06
MAMBA	RE		0.999	100	2.37126e-06

## Sheet: Supplementary Data 5
Supplementary Data 5. Phenotypic Descriptive Statistics for Continuous Traits: Cigarettes per Day, Drinks per Week
		Cigarettes per Day (Binned)			Drinks per Week
Study	Substudy	N	Mean	Var	N	Mean	Var
23andMea		73380	2.3	1	403931	3.9	1.6
ALSPAC		4314	3.4	2.5	8913	5.5	7.2
ARIC		5689	3	1.2	6250	6	9.2
BLS		546	0.7	0.7	-	-
CADD		523	2.4	1.4	916	8.9	8.9
COGEND		1940	2.6	2	1924	19.3	25.3
COPDGene		6613	3.4	0.9	-	-
deCODE		44505	0.9	0.7	36818	6.7	6.1
EGCUT	370CNV	787	2.2	0.8	1396	6	19.2
	Omni	3065	2.2	0.7	5507	4.7	17.6
	Exome	1781	2	0.6	3764	4.1	11.5
FHS		3065	2.7	1.3	5105	7.8	9.4
FinnTwin		498	2.2	0.6	969	9.9	9
GERA		-	-	-	47967	7.3	6.9
GFG		835	2.2	0.8	1365	4.7	4.7
Harvard	Affy	2810	2.8	1.4	5007	7	13.1
	Illumina	2461	2.6	1.3	4289	5	8.7
HRS		5306	2.9	1.8	5635	5.5	8.3
HUNT		33705	2.1	0.5	47325	2.9	8.1
MCTFR		2535	2.6	2.3	3899	4.5	4.6
MESA		1150	2.8	1.5	1632	4	6.4
METSIM		1507	2.3	0.7	7403	10.5	10.6
NESCOG		210	2.1	0.8	429	9.5	15.5
NAG-FIN		1716	2.8	0.9	1697	15.6	25.6
NTR		2725	2.4	0.8	5084	9.5	11.5
QIMR		4409	3.7	1.2	9947	11.6	16.4
SardiNIA		2105	2.5	1.2	2570	9.5	9.6
UKBc	Axiom	21525	2.6	0.9	59999	13.5	14.9
	BiLEVE	19357	3	0.8	30214	14.9	16.5
	350K	79862	2.6	0.9	220913	14.1	17.1
WHI	MOPMAP	1133	3.6	1.7	1406	4.3	9
	HIPFX	1529	3.5	1.7	1912	4.5	10.1
	GARNET	2001	3.7	1.7	2192	4.5	10.1
	LLS	450	3.5	1.6	671	4.7	9.9
	GECCO	733	3.6	1.8	941	5	11.1
	WHIMS	2564	3.6	1.7	3290	5	11.1
aFor cigarettes per day, 23andMe provided bins and counts within bins. The counts were on a pack-per-day scale, with the following numbers of individuals within each bin ([0, .4), 19607; (.4, .75], 20148; (.75, 1], 20775; (1, 5], 12852). For the purposes of this table, these bins were assigned values of 1 through 4. deCODE used the Fagerström categories, labeling them as 0-3, and an average of 0.…
bdeCODE provided a binned age variable. A median of 9 and mean of 9.5 correspond to roughly 17.5 years of age.
cUK BiLEVE refers to the cohort of individuals recruited into the UK BiLEVE study and included in the first release of the UK Biobank. “UKB Axiom” includes individuals from the first release of the UK Biobank, but excludes the UK BiLEVE cohort. “UKB 350” includes the 350,000 additional individuals contained in the second release by the UK Biobank.

## Sheet: Supplementary Data 6
Supplementary Data 6. Phenotypic Descriptive Statistics for Binary Traits: Smoking Cessation, Smoking Initiation
Study	Substudy	Smoking Cessation		Smoking Initiation		Rate of current smoking in each cohort (sanity check)
		N	% Current Smokera	N	% Ever Smoker	(N current smokers / total N)
23andMe		234398	0.2	599289	0.41	0.08
ALSPAC		4748	0.65	11345	0.42	0.27
ARIC		5747	0.41	-	-	-
BEAGESS		2805	0.2	4293	0.65	0.13
BLS		548	0.48	1238	0.46	0.22
CADD		1002	0.33	1192	0.85	0.28
COGEND		1954	0.69	-	-	-
COPDGene		6613	0.39	-	-	-
deCODE		34820	0.37	57097	0.7	0.26
EGCUT	370CNV	822	0.66	1758	0.47	0.31
	Omni	3121	0.63	7041	0.44	0.28
	Exome	1835	0.73	4418	0.42	0.31
eMERGE	Cataracts	1884	0.17	3873	0.49	0.08
	PAD	1002	0.52	1350	0.74	0.38
FHS		3075	0.51	6177	0.5	0.26
FinnTwin		498	0.76	-	-	-
GERA		-	-	-	-	-
GFG		933	0.29	1829	0.51	0.15
Harvard	Affy	4377	0.22	7763	0.56	0.12
	Illumina	3163	0.22	7346	0.43	0.1
HRS		9989	0.13	9989	0.57	0.13
HUNT		37964	0.58	66716	0.57	0.33
MCTFR		2808	0.67	6181	0.45	0.3
MESA		1206	0.2	2165	0.56	0.11
METSIM		5504	0.72	9607	0.57	0.41
NESCOG		216	0.27	477	0.45	0.12
NAG-FIN		1649	0.49	2052	0.85	0.42
NTR		3107	0.38	7266	0.47	0.18
QIMR		5515	0.44	12928	0.57	0.187701
SardiNIA		2105	0.54	5459	0.39	0.21
STROKE		1562	0.37	3665	0.43	0.16
UKBb	Axiom	31748	0.14	73331	0.44	0.06
	BiLEVE	19295	0.33	39480	0.49	0.16
	350K	117927	0.14	270820	0.44	0.06
WHI	MOPMAP	1175	0.14	2257	0.52	0.07
	HIPFX	1605	0.15	3195	0.5	0.08
	GARNET	2072	0.22	4190	0.49	0.11
	LLS	477	0.1	1099	0.43	0.04
	GECCO	763	0.13	1554	0.49	0.06
	WHIMS	2691	0.15	5573	0.48	0.07
aPercent current smokers is the percentage of all smokers who reported current smoking.
bUK BiLEVE refers to the cohort of individuals recruited into the UK BiLEVE study and included in the first release of the UK Biobank. “UKB Axiom” includes individuals from the first release of the UK Biobank, but excludes the UK BiLEVE cohort. “UKB 350” includes the 350,000 additional individuals contained in the second release by the UK Biobank.

## Sheet: Supplementary Data 7
Supplementary Data 7. Summary of model computation time.
A table of summary statistics describing the time to convergence for MAMBA and MAMBA-est models fit using EM Algorithm using a single CPU core (Intel(R) Xeon(R) CPU E5-2680 v3 @ 2.50GHz) and 8gb memory. Separate models are fit for each chromosome and each phenotype, so a total of 22 models were fitted for each phenotype.
		Phenotype	Model Type	Avg. Fit Time	sd(Fit time)	min(Fit Time)	max(Fit Time)	Number of Models	unit
		CigDay	MAMBA	0.403146	0.378497	0.0935046	1.62397	22	minutes
		CigDay	MAMBA-est	1.43327	0.474405	0.738769	2.5859	22	minutes
		DrnkWk	MAMBA	0.362422	0.361981	0.0807128	1.84139	22	minutes
		DrnkWk	MAMBA-est	1.77478	0.625644	0.893611	3.55918	22	minutes
		SmkCes	MAMBA	3.26164	5.03114	0.0672436	18.3137	22	minutes
		SmkCes	MAMBA-est	4.00088	5.37151	0.589394	16.5016	22	minutes
		SmkInit	MAMBA	1.79287	4.46471	0.247759	21.7128	22	minutes
		SmkInit	MAMBA-est	8.84668	6.2791	3.99072	35.7131	22	minutes
		overall	MAMBA	1.45502	3.5247	0.0672436	21.7128	88	minutes
		overall	MAMBA-est	4.0139	5.04858	0.589394	35.7131	88	minutes

## Sheet: Supplementary Data 8
Supplementary Data 8: Estimated Hyperparameters from MAMBA models for Cigarettes per Day phenotype.
CL=MAMBA-est Composite Likelihood Estimate
pruned := MAMBA Estimate on sentinel variants only
alpha:= Estimated variance inflation factor for non-replicable, outlier summary statistics at non-replicable zero-effect SNPs
lamda:= (1 - Estimated Proportion of outlier studies for SNPs which are non-replicable with zero-effect)
pihat:= Estimated proportion of replicable non-zero effect SNPs in the modeled sample of SNPs
tau2:=Variance of replicable non-zero effect SNPs
			Total # SNPs		# Sig SNPs P<1e-5		alpha		1-lambda		pihat		tau2
Data	Pheno	Chr	pruned	CL	pruned	CL	pruned	CL	pruned	CL	pruned	CL	pruned	CL
23andMe-Heldout	CigDay	1	14786	3190961	35	670	1.29215	1.07351	0.96533	0.965798	0.00989332	0.288252	3.94089e-05	3.19372e-05
23andMe-Heldout	CigDay	2	2653	2879889	21	65	1.45419	1.48955	0.961237	0.964402	0.0179859	0.0521698	0.000102046	3.50161e-05
23andMe-Heldout	CigDay	3	1921	2375505	21	191	1.27224	1.24682	0.965455	0.965637	0.0319008	0.0806344	8.10719e-05	6.16918e-05
23andMe-Heldout	CigDay	4	2230	2341918	21	37	1.11332	1.37884	0.966094	0.965176	0.0160296	0.0194865	0.000209703	6.03031e-05
23andMe-Heldout	CigDay	5	2305	2217092	19	27	1.23539	1.27349	0.96578	0.965294	0.0171616	0.0215147	0.000125006	4.69342e-05
23andMe-Heldout	CigDay	6	2125	2108999	17	88	1.45284	1.27448	0.964415	0.965384	0.0159834	0.0557418	0.000121473	3.70263e-05
23andMe-Heldout	CigDay	7	2028	1937043	12	27	1.29593	1.27867	0.964752	0.965431	0.0173341	0.0166762	7.81404e-05	6.13049e-05
23andMe-Heldout	CigDay	8	2054	1925310	21	100	1.44886	1.60521	0.965729	0.96414	0.016204	0.043559	0.000193221	6.23441e-05
23andMe-Heldout	CigDay	9	1444	1419471	17	47	1.49227	1.18897	0.96602	0.965875	0.0229049	0.0143317	0.000214712	0.000136571
23andMe-Heldout	CigDay	10	1818	1623221	11	38	1.33306	1.24852	0.964771	0.965167	0.0153336	0.024757	8.23745e-05	5.0416e-05
23andMe-Heldout	CigDay	11	1567	1658476	21	150	1.2694	1.35138	0.965242	0.964545	0.0266559	0.102844	0.000169629	3.35277e-05
23andMe-Heldout	CigDay	12	3637	1657739	17	29	1.28867	1.17898	0.965066	0.966242	0.00766505	0.0286963	0.000182917	3.52939e-05
23andMe-Heldout	CigDay	13	2442	1207268	4	9	1.33268	1.44069	0.964896	0.964761	0.0044215	0.00422511	7.71195e-05	6.75369e-05
23andMe-Heldout	CigDay	14	1558	1101914	9	11	1.51379	1.21841	0.964383	0.966151	0.00814531	0.00972042	0.000421069	3.28187e-05
23andMe-Heldout	CigDay	15	2618	1059766	59	1360	0.923339	1.11579	0.966455	0.966793	0.0385628	0.213395	0.000189336	0.000583708
23andMe-Heldout	CigDay	16	6453	1322981	21	379	1.23459	1.26921	0.964804	0.965278	0.0271456	0.179354	1.89975e-05	3.62504e-05
23andMe-Heldout	CigDay	17	2867	1008978	12	13	1.31158	1.34096	0.965292	0.964808	0.011427	0.0189161	7.19243e-05	3.02166e-05
23andMe-Heldout	CigDay	18	2274	967566	10	17	1.27895	1.26974	0.965206	0.965422	0.0118264	0.0114331	8.98815e-05	5.45797e-05
23andMe-Heldout	CigDay	19	2793	792711	35	696	1.27387	1.40136	0.96459	0.964724	0.0240757	0.170492	0.000137456	0.000122328
23andMe-Heldout	CigDay	20	1657	766117	13	23	1.27941	1.21877	0.965853	0.965732	0.0193446	0.0170859	9.31353e-05	4.82602e-05
23andMe-Heldout	CigDay	21	695	444746	2	2	1.2757	1.34059	0.965156	0.965261	0.0209534	0.00356472	3.38931e-05	3.04296e-05
23andMe-Heldout	CigDay	22	655	407787	3	3	1.24909	1.04186	0.967392	0.966076	0.00915836	0.000741572	0.000259779	0.000233838
full	CigDay	1	8283	3154823	228	1721	1.29771	10.1625	0.966093	0.998498	0.0329369	0.174374	0.000645662	2.49004e-05
full	CigDay	2	5646	3483458	373	1687	1.45943	1.62214	0.969488	0.970772	0.076999	0.0869608	0.000868639	0.00018723
full	CigDay	3	5213	2899153	213	3737	1.16311	7.55105	0.967389	0.998038	0.048485	0.296456	0.000797017	2.92032e-05
full	CigDay	4	4670	2874533	217	1485	1.22932	1.65897	0.966606	0.971242	0.054188	0.117037	0.000728917	5.0306e-05
full	CigDay	5	4113	2659233	206	921	11.0639	1.38045	0.999159	0.965771	0.0554546	0.0492352	0.000618819	0.000211691
full	CigDay	6	4400	2544414	204	912	1.25618	1.46526	0.966975	0.965883	0.0561875	0.0614928	0.00060911	9.28728e-05
full	CigDay	7	4104	2361376	195	877	1.2386	1.36475	0.968379	0.967343	0.0572195	0.0676685	0.000613165	7.63801e-05
full	CigDay	8	2873	2298585	189	1324	1.38323	2.32783	0.967395	0.978514	0.0785718	0.105988	0.000738319	4.82699e-05
full	CigDay	9	3344	1744649	164	494	6.75626	1.33157	0.998635	0.966282	0.0581503	0.0296318	0.000554243	0.00017838
full	CigDay	10	3151	1995331	200	856	1.25924	1.39425	0.968558	0.967147	0.0734599	0.0426538	0.000878844	0.000264125
full	CigDay	11	3203	2006238	171	1340	1.29276	1.47257	0.967127	0.968312	0.0660405	0.12038	0.00058255	3.98096e-05
full	CigDay	12	3885	1915450	163	506	1.21871	1.28411	0.96784	0.967181	0.0499949	0.0256706	0.000933237	0.000318626
full	CigDay	13	2505	1432275	136	775	1.39808	1.4157	0.966112	0.965442	0.0634152	0.0619777	0.000719835	6.31506e-05
full	CigDay	14	3284	1316646	68	771	1.28093	1.39088	0.966452	0.967816	0.0248256	0.0931417	0.000814071	2.57545e-05
full	CigDay	15	1550	1191344	252	2456	0.731833	1.20634	0.969837	0.966739	0.200738	0.116794	0.000548216	0.000301151
full	CigDay	16	1908	1315850	133	1105	1.40128	1.3605	0.966024	0.966301	0.0878428	0.141055	0.000505125	2.42034e-05
full	CigDay	17	2669	1130852	88	262	1.50106	1.41122	0.966984	0.966515	0.0398951	0.0231053	0.00050745	9.74438e-05
full	CigDay	18	2127	1134400	90	487	1.37155	1.65077	0.954431	0.969226	0.0498665	0.073455	0.000651232	2.1153e-05
full	CigDay	19	1388	903619	144	1749	1.36975	1.41943	0.969504	0.965406	0.12688	0.142384	0.000444522	5.63003e-05
full	CigDay	20	1828	905866	72	896	13.6138	1.5265	0.9991	0.968681	0.0384615	0.0958568	0.000795939	3.09538e-05
full	CigDay	21	1563	546641	30	246	1.20611	1.21647	0.966432	0.967046	0.0227537	0.073634	0.000988788	9.751e-06
full	CigDay	22	1550	499114	42	79	1.0586	1.19922	0.967875	0.966494	0.0317706	0.00386715	0.00101955	0.000536921

## Sheet: Supplementary Data 9
Supplementary Data 9: Estimated Hyperparameters from MAMBA models for Drinks per Week phenotype.
CL=MAMBA-est Composite Likelihood Estimate
pruned := MAMBA Estimate on sentinel variants only
alpha:= Estimated variance inflation factor for non-replicable, outlier summary statistics at non-replicable zero-effect SNPs
lamda:= (1 - Estimated Proportion of outlier studies for SNPs which are non-replicable with zero-effect)
pihat:= Estimated proportion of replicable non-zero effect SNPs in the modeled sample of SNPs
tau2:=Variance of replicable non-zero effect SNPs
			Total # SNPs		# Sig SNPs P<1e-5		alpha		1-lambda		pihat		tau2
Data	Pheno	Chr	pruned	CL	pruned	CL	pruned	CL	pruned	CL	pruned	CL	pruned	CL
23andMe-Heldout	DrnkWk	1	13750	3201652	48	1003	1.29981	0.950138	0.965093	0.96624	0.0248899	0.360466	1.21749e-05	1.63573e-05
23andMe-Heldout	DrnkWk	2	3151	2927296	36	108	1.07	1.08328	0.96591	0.966149	0.0343101	0.0426571	3.42453e-05	3.67672e-05
23andMe-Heldout	DrnkWk	3	2373	2416558	25	1054	1.1592	1.10737	0.965672	0.966108	0.029077	0.271706	3.268e-05	4.05898e-05
23andMe-Heldout	DrnkWk	4	2514	2371743	65	244	1.29523	1.04381	0.96562	0.966241	0.0427283	0.0576895	0.000123503	8.56277e-05
23andMe-Heldout	DrnkWk	5	2316	2233276	26	57	1.16175	1.24041	0.965767	0.965599	0.0320668	0.0365649	3.35907e-05	1.89635e-05
23andMe-Heldout	DrnkWk	6	2510	2134355	16	24	1.31326	1.00793	0.966056	0.9663	0.0127589	0.0200631	7.23763e-05	1.84834e-05
23andMe-Heldout	DrnkWk	7	2459	1970845	20	85	1.28948	1.23449	0.965354	0.96575	0.0217535	0.0335158	4.01701e-05	3.63879e-05
23andMe-Heldout	DrnkWk	8	2151	1956478	33	57	1.32565	1.16491	0.964772	0.965622	0.0408298	0.0400786	4.09511e-05	1.92577e-05
23andMe-Heldout	DrnkWk	9	1887	1446914	15	21	1.32785	1.1487	0.964524	0.965643	0.0198201	0.0167464	4.09416e-05	1.96873e-05
23andMe-Heldout	DrnkWk	10	2073	1647967	16	60	1.22914	1.18204	0.965939	0.965553	0.0218433	0.0366617	4.14833e-05	2.35912e-05
23andMe-Heldout	DrnkWk	11	1876	1686123	21	430	1.11109	1.1337	0.965667	0.965971	0.0282671	0.145851	4.11933e-05	3.25283e-05
23andMe-Heldout	DrnkWk	12	2034	1596424	15	34	1.26167	1.19679	0.965413	0.965337	0.0297527	0.0369243	2.45834e-05	1.3559e-05
23andMe-Heldout	DrnkWk	13	1453	1175022	11	23	1.18829	1.23731	0.965739	0.96572	0.0182126	0.0162494	4.8704e-05	2.36092e-05
23andMe-Heldout	DrnkWk	14	1291	1091994	17	39	1.16611	1.48644	0.965594	0.963494	0.0362297	0.022246	3.28009e-05	2.64589e-05
23andMe-Heldout	DrnkWk	15	1643	996383	6	12	1.4098	1.23137	0.96436	0.965102	0.0177841	0.0202918	1.55632e-05	1.13297e-05
23andMe-Heldout	DrnkWk	16	6071	1327470	30	1183	1.47001	1.15083	0.96371	0.965303	0.0278464	0.361007	1.55277e-05	2.44942e-05
23andMe-Heldout	DrnkWk	17	1469	956047	15	1126	1.18829	11.5649	0.965082	0.991398	0.0302003	0.155297	4.02509e-05	6.72252e-05
23andMe-Heldout	DrnkWk	18	1247	934553	11	30	1.61472	1.20354	0.964258	0.965873	0.0324203	0.0216657	2.09912e-05	2.07438e-05
23andMe-Heldout	DrnkWk	19	1274	752463	8	17	1.27088	1.28768	0.964844	0.96465	0.0186167	0.0174198	2.78307e-05	1.94028e-05
23andMe-Heldout	DrnkWk	20	1101	750784	8	8	0.595208	1.15722	0.965185	0.965698	0.0279837	0.016423	2.78763e-05	1.23408e-05
23andMe-Heldout	DrnkWk	21	774	451808	6	8	1.45006	1.30744	0.964351	0.964255	0.0400551	0.00869369	2.72185e-05	1.70399e-05
23andMe-Heldout	DrnkWk	22	798	415602	6	17	1.3038	1.02917	0.965895	0.966078	0.0241226	0.0248104	2.96321e-05	1.31967e-05
full	DrnkWk	1	12750	3253954	68	1183	1.33373	1.30312	0.965034	0.965588	0.0252519	0.17247	2.53294e-06	2.01274e-06
full	DrnkWk	2	10870	3594456	125	2126	1.34169	1.32434	0.965087	0.965658	0.0299951	0.216891	6.94187e-06	3.06229e-06
full	DrnkWk	3	10073	2987118	78	2299	1.23377	1.06551	0.965595	0.966332	0.0299138	0.191423	3.23243e-06	4.46933e-06
full	DrnkWk	4	9409	2966930	160	2497	1.50723	1.13829	0.965214	0.966164	0.0283684	0.173458	1.50319e-05	7.4543e-06
full	DrnkWk	5	8427	2740370	63	954	1.37487	1.35473	0.965137	0.965248	0.0128077	0.147883	1.84728e-05	1.95023e-06
full	DrnkWk	6	9246	2631894	53	462	1.45911	1.21275	0.964425	0.965629	0.0135797	0.109395	7.13279e-06	1.42521e-06
full	DrnkWk	7	8084	2434809	53	657	1.45077	1.28192	0.964576	0.965355	0.0144625	0.0941785	8.42375e-06	2.75376e-06
full	DrnkWk	8	7693	2369038	45	431	1.53889	1.28205	0.964251	0.965169	0.0131738	0.0619193	8.39957e-06	2.80426e-06
full	DrnkWk	9	6250	1800856	45	461	1.37955	1.29815	0.963854	0.9651	0.0163567	0.0919162	8.97522e-06	1.71817e-06
full	DrnkWk	10	7934	2060967	36	293	1.35331	1.31819	0.965222	0.965491	0.00881747	0.0820105	1.70985e-05	1.31211e-06
full	DrnkWk	11	7044	2070166	46	696	1.41689	1.24635	0.965104	0.965435	0.014728	0.106459	8.18616e-06	2.16222e-06
full	DrnkWk	12	6966	1977974	52	440	1.24418	1.34442	0.966023	0.96517	0.014948	0.101291	9.6503e-06	1.49929e-06
full	DrnkWk	13	5540	1479699	31	363	1.35313	1.27127	0.965206	0.965557	0.0179056	0.0970647	5.10011e-06	1.28175e-06
full	DrnkWk	14	5259	1359838	30	200	1.46367	1.40659	0.964529	0.963823	0.0327161	0.0887246	1.95906e-06	1.02388e-06
full	DrnkWk	15	5630	1228336	27	290	1.47743	1.2618	0.964891	0.965439	0.010004	0.0763559	1.06514e-05	1.55098e-06
full	DrnkWk	16	4909	1356727	55	1229	1.43946	1.25631	0.96469	0.965468	0.0261305	0.170565	8.57742e-06	2.48988e-06
full	DrnkWk	17	5507	1167947	30	3223	1.26491	13.9239	0.965245	0.801559	0.0101739	0.911315	1.73338e-05	2.36721e-07
full	DrnkWk	18	5631	1170380	24	239	1.32773	1.33168	0.965395	0.965128	0.0107367	0.0804203	7.54943e-06	1.29395e-06
full	DrnkWk	19	4135	934800	27	335	1.40962	1.17161	0.964139	0.965663	0.0207574	0.0614988	4.65893e-06	2.85989e-06
full	DrnkWk	20	4787	930971	20	37	1.21886	1.29176	0.966069	0.965507	0.0100972	0.139899	7.60554e-06	4.47175e-07
full	DrnkWk	21	2735	563228	12	24	1.39423	1.32455	0.964685	0.964696	0.0072594	0.00247787	2.06481e-05	7.40981e-06
full	DrnkWk	22	1893	516051	20	86	1.19293	1.03527	0.966011	0.9665	0.0222929	0.101184	1.3349e-05	7.27368e-07

## Sheet: Supplementary Data 10
Supplementary Data 10: Estimated Hyperparameters from MAMBA models for Smoking Initiation phenotype.
CL=MAMBA-est Composite Likelihood Estimate
pruned := MAMBA Estimate on sentinel variants only
alpha:= Estimated variance inflation factor for non-replicable, outlier summary statistics at non-replicable zero-effect SNPs
lamda:= (1 - Estimated Proportion of outlier studies for SNPs which are non-replicable with zero-effect)
pihat:= Estimated proportion of replicable non-zero effect SNPs in the modeled sample of SNPs
tau2:=Variance of replicable non-zero effect SNPs
			Total # SNPs		# Sig SNPs P<1e-5		alpha		1-lambda		pihat		tau2
Data	Pheno	Chr	pruned	CL	pruned	CL	pruned	CL	pruned	CL	pruned	CL	pruned	CL
23andMe-Heldout	SmkInit	1	6824	2846511	66	1316	19.4838	1.07826	0.999904	0.965579	0.0479892	0.28975	5.89732e-05	0.000139521
23andMe-Heldout	SmkInit	2	3137	2952530	52	371	90.0294	111.846	0.999924	0.999976	0.074279	0.104989	6.44255e-05	0.00011465
23andMe-Heldout	SmkInit	3	8483	2818375	61	2014	1.42503	1.31412	0.946809	0.966643	0.0610001	0.385385	3.97834e-05	0.000172984
23andMe-Heldout	SmkInit	4	4049	2462260	32	1106	1.59181	51.0413	0.964296	0.999932	0.030661	0.271586	6.98551e-05	0.000105152
23andMe-Heldout	SmkInit	5	5490	2441107	45	369	1.37832	1.10017	0.946402	0.965199	0.047031	0.119032	5.44685e-05	8.76634e-05
23andMe-Heldout	SmkInit	6	4121	2270335	49	779	45.7291	60.7278	0.99995	0.999849	0.0576305	0.226395	5.91044e-05	8.96977e-05
23andMe-Heldout	SmkInit	7	5569	2198518	58	1684	78.6805	128.864	0.999936	0.999627	0.0463592	0.36881	6.40952e-05	0.000115981
23andMe-Heldout	SmkInit	8	4854	2154859	39	504	1.57183	1.11249	0.963428	0.96509	0.0486518	0.144516	5.33578e-05	0.000106449
23andMe-Heldout	SmkInit	9	2264	1473343	26	184	6.6939	1.16116	0.991698	0.964399	0.0387089	0.0790359	8.27472e-05	6.86985e-05
23andMe-Heldout	SmkInit	10	2262	1671003	24	162	40.7703	1.12287	0.999967	0.965507	0.0409129	0.0459258	8.05507e-05	0.000148722
23andMe-Heldout	SmkInit	11	1223	1646142	26	80	38.4884	29.8977	0.999774	0.999831	0.0481391	0.0213854	0.000137093	0.000217014
23andMe-Heldout	SmkInit	12	1312	1557544	19	115	73.4738	1.17887	0.999887	0.965365	0.0639976	0.0574253	6.68532e-05	5.66289e-05
23andMe-Heldout	SmkInit	13	915	1144878	13	73	1.34252	1.13436	0.961386	0.964836	0.0479114	0.018856	9.53797e-05	0.000216014
23andMe-Heldout	SmkInit	14	4819	1332099	46	658	65.7618	68.6993	0.999824	0.999011	0.0397701	0.187648	5.13747e-05	7.6478e-05
23andMe-Heldout	SmkInit	15	1027	972169	49	187	109.394	87.08	0.998357	0.998939	0.0221906	0.00947244	0.000293479	0.000206967
23andMe-Heldout	SmkInit	16	859	1074776	14	44	49.0483	12.5749	0.999846	0.999647	0.055703	0.0200141	7.88077e-05	7.93635e-05
23andMe-Heldout	SmkInit	17	852	927953	14	48	1.32471	1.10723	0.965732	0.964788	0.0282016	0.0260443	0.00024786	6.43864e-05
23andMe-Heldout	SmkInit	18	716	910639	21	36	176.316	1.26528	0.999936	0.965421	0.0653694	0.0125939	0.000142549	0.000103655
23andMe-Heldout	SmkInit	19	709	733467	8	15	39.9502	1.13739	0.999645	0.962747	0.0199623	0.0132031	0.000286734	6.10832e-05
23andMe-Heldout	SmkInit	20	4607	915595	22	422	1.49896	1.20641	0.949669	0.963986	0.0288196	0.137622	5.46062e-05	8.15635e-05
23andMe-Heldout	SmkInit	21	473	441121	5	20	11.3334	1.17175	0.997514	0.965423	0.0433096	0.0132835	6.0282e-05	5.15917e-05
23andMe-Heldout	SmkInit	22	504	404569	5	7	39.8297	19.1501	0.99986	0.999825	0.0299093	0.0122787	7.29696e-05	2.66618e-05
full	SmkInit	1	8535	3158816	305	15367	28.44	25.7098	0.999792	0.999678	0.108335	0.760669	3.72198e-05	6.86867e-05
full	SmkInit	2	7808	3487947	433	19726	46.9793	66.3479	0.999956	0.99993	0.130034	0.877203	5.14113e-05	7.14257e-05
full	SmkInit	3	5523	2902379	319	18138	1.35833	1.09998	0.946217	0.965632	0.137367	0.852493	4.67994e-05	6.44546e-05
full	SmkInit	4	6872	2877703	209	10398	1.58604	38.2004	0.964056	0.999884	0.0945468	0.588502	3.57124e-05	5.4425e-05
full	SmkInit	5	6402	2662367	226	10510	184.052	1.07732	0.999975	0.966147	0.104504	0.582875	3.96328e-05	5.9744e-05
full	SmkInit	6	4958	2547539	274	14251	20.8936	1.45459	0.999831	0.973442	0.161458	0.731839	3.71769e-05	5.96807e-05
full	SmkInit	7	4507	2364380	238	11320	57.5076	46.211	0.99971	0.999748	0.133527	0.607105	3.9812e-05	6.25162e-05
full	SmkInit	8	4882	2301345	173	9284	1.46612	1.11232	0.963961	0.965126	0.103595	0.555869	4.44181e-05	5.15455e-05
full	SmkInit	9	3715	1747390	139	6708	6.0494	1.15793	0.993503	0.964745	0.113931	0.450968	3.71892e-05	4.66178e-05
full	SmkInit	10	4170	1998403	182	6786	45.4922	1.08916	0.999963	0.965524	0.128871	0.409048	3.96996e-05	6.26646e-05
full	SmkInit	11	3762	2009219	251	8336	21.9027	26.4201	0.999716	0.999853	0.15653	0.483366	4.69214e-05	6.12683e-05
full	SmkInit	12	4934	1918614	140	5468	85.0227	40.941	0.999965	0.99991	0.0967279	0.407146	3.3525e-05	4.0695e-05
full	SmkInit	13	4127	1434472	119	6356	1.34528	1.12699	0.940528	0.964962	0.0952664	0.414852	3.55075e-05	5.19874e-05
full	SmkInit	14	2572	1318401	146	3905	77.8404	58.2773	0.999168	0.999684	0.123466	0.338196	3.49869e-05	3.65568e-05
full	SmkInit	15	3449	1193219	209	3753	96.303	73.4165	0.998415	0.999506	0.0763944	0.280526	4.30987e-05	4.90039e-05
full	SmkInit	16	2874	1317553	172	5656	62.1715	30.0743	0.999566	0.99962	0.139511	0.419359	4.54884e-05	4.40304e-05
full	SmkInit	17	3993	1132851	98	5728	1.38936	1.13662	0.96423	0.966037	0.0699813	0.410915	4.07713e-05	4.19741e-05
full	SmkInit	18	3345	1135821	95	4243	1.27071	1.16596	0.879922	0.963096	0.0598362	0.31596	4.95668e-05	4.21589e-05
full	SmkInit	19	2765	905061	66	1276	163.094	1.29488	0.999878	0.96482	0.0862445	0.178891	2.94798e-05	2.7126e-05
full	SmkInit	20	2675	907000	77	2767	1.41308	1.17424	0.938728	0.962626	0.0870358	0.27347	3.68861e-05	3.27016e-05
full	SmkInit	21	2233	547350	26	1463	24.6552	1.16607	0.999793	0.964968	0.0380003	0.157851	3.39526e-05	3.82292e-05
full	SmkInit	22	2182	499743	40	1163	56.3247	35.0816	0.999729	0.999872	0.0369202	0.141731	5.07435e-05	3.33253e-05

[truncated: 6 more sheets: Supplementary Data 11, Supplementary Data 12, Supplementary Data 13, Supplementary Data 14, Supplementary Data 15, Supplementary Data 16]
