# Supplementary material for: Model-based assessment of replicability for genome-wide association meta-analysis
Source: Nat Commun. 2021 Mar 30;12:1964. doi: 10.1038/s41467-021-21226-z (PMC8009871; doi:10.1038/s41467-021-21226-z)
Supplement: Supplementary file 5 — Source Data [file 41467_2021_21226_MOESM5_ESM.zip]

Archive with 8 entries (8 files):
- source_data/source_data_figure_2b.csv
- source_data/source_data_supplementary_figure_1.csv
- source_data/source_data_figure_4.csv
- source_data/source_data_figure_2a.csv
- source_data/source_data_figure_3.csv
- source_data/source_data_figure_5.csv
- source_data/source_data_figure_1.csv
- source_data/source_data_supplementary_figure_3.csv
