# Supplementary material for: Model-based assessment of replicability for genome-wide association meta-analysis
Source: Nat Commun. 2021 Mar 30;12:1964. doi: 10.1038/s41467-021-21226-z (PMC8009871; doi:10.1038/s41467-021-21226-z)
Supplement: Supplementary file 5 — Source Data [file 41467_2021_21226_MOESM5_ESM.zip › source_data/source_data_figure_2b.csv]

dataset	meth	dgp	i	alpha	I2set	tau2	nk	mse
1	fe	be	1	2	0	0.00025	nek10	2.76561872986999e-06
1	re	be	1	2	0	0.00025	nek10	2.76631473423949e-06
2	fe	be	1	2	0	0.00025	nek10	2.84578687258207e-06
2	re	be	1	2	0	0.00025	nek10	2.84746666354914e-06
3	fe	be	1	2	0	0.00025	nek10	2.83403601037932e-06
3	re	be	1	2	0	0.00025	nek10	2.83652486678352e-06
4	fe	be	1	2	0	0.00025	nek10	2.8191829812183e-06
4	re	be	1	2	0	0.00025	nek10	2.82517446845853e-06
5	fe	be	1	2	0	0.00025	nek10	2.80481116112567e-06
5	re	be	1	2	0	0.00025	nek10	2.80781330697088e-06
6	fe	be	1	2	0	0.00025	nek10	2.69487245218754e-06
6	re	be	1	2	0	0.00025	nek10	2.69393526838601e-06
7	fe	be	1	2	0	0.00025	nek10	2.79825336488596e-06
7	re	be	1	2	0	0.00025	nek10	2.79656181136411e-06
8	fe	be	1	2	0	0.00025	nek10	2.82754891673044e-06
8	re	be	1	2	0	0.00025	nek10	2.82659975037797e-06
9	fe	be	1	2	0	0.00025	nek10	2.71423484431926e-06
9	re	be	1	2	0	0.00025	nek10	2.71714279378635e-06
10	fe	be	1	2	0	0.00025	nek10	2.82546144991513e-06
10	re	be	1	2	0	0.00025	nek10	2.82704961050816e-06
11	fe	be	1	2	0	0.00025	nek10	3.04300181095266e-06
11	re	be	1	2	0	0.00025	nek10	3.04426156385159e-06
12	fe	be	1	2	0	0.00025	nek10	2.77113376225667e-06
12	re	be	1	2	0	0.00025	nek10	2.77689755862756e-06
13	fe	be	1	2	0	0.00025	nek10	2.70251877687687e-06
13	re	be	1	2	0	0.00025	nek10	2.70373502458105e-06
14	fe	be	1	2	0	0.00025	nek10	2.72535338080984e-06
14	re	be	1	2	0	0.00025	nek10	2.72528741096924e-06
15	fe	be	1	2	0	0.00025	nek10	2.92398628422297e-06
15	re	be	1	2	0	0.00025	nek10	2.923668312363e-06
16	fe	be	1	2	0	0.00025	nek10	2.7262958533904e-06
16	re	be	1	2	0	0.00025	nek10	2.72941532566056e-06
17	fe	be	1	2	0	0.00025	nek10	2.85825922070074e-06
17	re	be	1	2	0	0.00025	nek10	2.85506006392007e-06
18	fe	be	1	2	0	0.00025	nek10	3.01102869054478e-06
18	re	be	1	2	0	0.00025	nek10	3.00900939662157e-06
19	fe	be	1	2	0	0.00025	nek10	2.7176290897789e-06
19	re	be	1	2	0	0.00025	nek10	2.71990301957941e-06
20	fe	be	1	2	0	0.00025	nek10	2.80230169353336e-06
20	re	be	1	2	0	0.00025	nek10	2.80590798772138e-06
21	fe	be	1	2	0	0.00025	nek10	2.85875888237151e-06
21	re	be	1	2	0	0.00025	nek10	2.86112899663463e-06
22	fe	be	1	2	0	0.00025	nek10	2.82317651896448e-06
22	re	be	1	2	0	0.00025	nek10	2.82531021263115e-06
23	fe	be	1	2	0	0.00025	nek10	2.96270293095203e-06
23	re	be	1	2	0	0.00025	nek10	2.96208823856994e-06
24	fe	be	1	2	0	0.00025	nek10	2.91022172205693e-06
24	re	be	1	2	0	0.00025	nek10	2.91468233847155e-06
25	fe	be	1	2	0	0.00025	nek10	2.73012415688196e-06
25	re	be	1	2	0	0.00025	nek10	2.7296617101056e-06
26	fe	be	1	2	0	0.00025	nek10	2.79923190895279e-06
26	re	be	1	2	0	0.00025	nek10	2.80623145909437e-06
27	fe	be	1	2	0	0.00025	nek10	2.86450720341807e-06
27	re	be	1	2	0	0.00025	nek10	2.8710305357316e-06
28	fe	be	1	2	0	0.00025	nek10	2.73774780884437e-06
28	re	be	1	2	0	0.00025	nek10	2.73750983331292e-06
29	fe	be	1	2	0	0.00025	nek10	2.93847697960982e-06
29	re	be	1	2	0	0.00025	nek10	2.93727005156792e-06
30	fe	be	1	2	0	0.00025	nek10	2.79549704282235e-06
30	re	be	1	2	0	0.00025	nek10	2.79329671025841e-06
31	fe	be	1	2	0	0.00025	nek10	2.82235791087108e-06
31	re	be	1	2	0	0.00025	nek10	2.82507394640122e-06
32	fe	be	1	2	0	0.00025	nek10	2.7119562729099e-06
32	re	be	1	2	0	0.00025	nek10	2.71257699718056e-06
33	fe	be	1	2	0	0.00025	nek10	2.81233987682087e-06
33	re	be	1	2	0	0.00025	nek10	2.81656292798535e-06
34	fe	be	1	2	0	0.00025	nek10	2.7886138823612e-06
34	re	be	1	2	0	0.00025	nek10	2.79191205632301e-06
35	fe	be	1	2	0	0.00025	nek10	2.80392258632662e-06
35	re	be	1	2	0	0.00025	nek10	2.80255142783965e-06
36	fe	be	1	2	0	0.00025	nek10	2.89591722302637e-06
36	re	be	1	2	0	0.00025	nek10	2.89782301542857e-06
37	fe	be	1	2	0	0.00025	nek10	2.86300317723026e-06
37	re	be	1	2	0	0.00025	nek10	2.86517605093027e-06
38	fe	be	1	2	0	0.00025	nek10	2.81139090091664e-06
38	re	be	1	2	0	0.00025	nek10	2.81356834098361e-06
39	fe	be	1	2	0	0.00025	nek10	2.84856734264065e-06
39	re	be	1	2	0	0.00025	nek10	2.84786392761453e-06
40	fe	be	1	2	0	0.00025	nek10	2.97436387247377e-06
40	re	be	1	2	0	0.00025	nek10	2.97129905362927e-06
41	fe	be	1	2	0	0.00025	nek10	2.89175719832188e-06
41	re	be	1	2	0	0.00025	nek10	2.89076717058316e-06
42	fe	be	1	2	0	0.00025	nek10	2.86978068216006e-06
42	re	be	1	2	0	0.00025	nek10	2.87170321340737e-06
43	fe	be	1	2	0	0.00025	nek10	2.76854210471234e-06
43	re	be	1	2	0	0.00025	nek10	2.76674918094606e-06
44	fe	be	1	2	0	0.00025	nek10	2.78916712201282e-06
44	re	be	1	2	0	0.00025	nek10	2.78785484073448e-06
45	fe	be	1	2	0	0.00025	nek10	2.85868623679426e-06
45	re	be	1	2	0	0.00025	nek10	2.85939262803272e-06
46	fe	be	1	2	0	0.00025	nek10	2.92247876722759e-06
46	re	be	1	2	0	0.00025	nek10	2.92649764888675e-06
47	fe	be	1	2	0	0.00025	nek10	2.98836661543998e-06
47	re	be	1	2	0	0.00025	nek10	2.99427547988318e-06
48	fe	be	1	2	0	0.00025	nek10	2.92931758494496e-06
48	re	be	1	2	0	0.00025	nek10	2.93262077818283e-06
49	fe	be	1	2	0	0.00025	nek10	2.84176259037324e-06
49	re	be	1	2	0	0.00025	nek10	2.84405192579597e-06
50	fe	be	1	2	0	0.00025	nek10	2.79754503211077e-06
50	re	be	1	2	0	0.00025	nek10	2.80045108155173e-06
51	fe	be	1	2	0	0.00025	nek10	2.72333698487937e-06
51	re	be	1	2	0	0.00025	nek10	2.72537788691239e-06
52	fe	be	1	2	0	0.00025	nek10	2.79928655595029e-06
52	re	be	1	2	0	0.00025	nek10	2.80159692106318e-06
53	fe	be	1	2	0	0.00025	nek10	2.79094754986633e-06
53	re	be	1	2	0	0.00025	nek10	2.78768361845182e-06
54	fe	be	1	2	0	0.00025	nek10	2.72546498318462e-06
54	re	be	1	2	0	0.00025	nek10	2.72477697936994e-06
55	fe	be	1	2	0	0.00025	nek10	2.72349987718396e-06
55	re	be	1	2	0	0.00025	nek10	2.72334395884284e-06
56	fe	be	1	2	0	0.00025	nek10	2.83780562561272e-06
56	re	be	1	2	0	0.00025	nek10	2.8411418549872e-06
57	fe	be	1	2	0	0.00025	nek10	2.88338865094931e-06
57	re	be	1	2	0	0.00025	nek10	2.88400259713676e-06
58	fe	be	1	2	0	0.00025	nek10	2.67682311998531e-06
58	re	be	1	2	0	0.00025	nek10	2.67673029649387e-06
59	fe	be	1	2	0	0.00025	nek10	2.83233749031134e-06
59	re	be	1	2	0	0.00025	nek10	2.83015638746328e-06
60	fe	be	1	2	0	0.00025	nek10	2.7452111035895e-06
60	re	be	1	2	0	0.00025	nek10	2.74647226320876e-06
61	fe	be	1	2	0	0.00025	nek10	2.88481525596496e-06
61	re	be	1	2	0	0.00025	nek10	2.88339827836791e-06
62	fe	be	1	2	0	0.00025	nek10	2.78945211563929e-06
62	re	be	1	2	0	0.00025	nek10	2.79011457201317e-06
63	fe	be	1	2	0	0.00025	nek10	2.77241940757862e-06
63	re	be	1	2	0	0.00025	nek10	2.77181100696516e-06
64	fe	be	1	2	0	0.00025	nek10	2.84317793995821e-06
64	re	be	1	2	0	0.00025	nek10	2.84721393326729e-06
65	fe	be	1	2	0	0.00025	nek10	2.75997573175838e-06
65	re	be	1	2	0	0.00025	nek10	2.75987959814658e-06
66	fe	be	1	2	0	0.00025	nek10	2.70073529825344e-06
66	re	be	1	2	0	0.00025	nek10	2.7014989594149e-06
67	fe	be	1	2	0	0.00025	nek10	2.69828920780203e-06
67	re	be	1	2	0	0.00025	nek10	2.69931627648736e-06
68	fe	be	1	2	0	0.00025	nek10	2.77721008855021e-06
68	re	be	1	2	0	0.00025	nek10	2.77543348486117e-06
69	fe	be	1	2	0	0.00025	nek10	2.90445945004928e-06
69	re	be	1	2	0	0.00025	nek10	2.90360741622962e-06
70	fe	be	1	2	0	0.00025	nek10	2.93837717209389e-06
70	re	be	1	2	0	0.00025	nek10	2.93818670921919e-06
71	fe	be	1	2	0	0.00025	nek10	2.8506212520153e-06
71	re	be	1	2	0	0.00025	nek10	2.84984466545755e-06
72	fe	be	1	2	0	0.00025	nek10	2.71611945113227e-06
72	re	be	1	2	0	0.00025	nek10	2.72218614445282e-06
73	fe	be	1	2	0	0.00025	nek10	2.8077596299875e-06
73	re	be	1	2	0	0.00025	nek10	2.81087288104313e-06
74	fe	be	1	2	0	0.00025	nek10	2.76699311338419e-06
74	re	be	1	2	0	0.00025	nek10	2.76824007736231e-06
75	fe	be	1	2	0	0.00025	nek10	2.71902728402049e-06
75	re	be	1	2	0	0.00025	nek10	2.72072491913214e-06
76	fe	be	1	2	0	0.00025	nek10	2.81571695483466e-06
76	re	be	1	2	0	0.00025	nek10	2.81687652336602e-06
77	fe	be	1	2	0	0.00025	nek10	2.80972380531572e-06
77	re	be	1	2	0	0.00025	nek10	2.8124800158706e-06
78	fe	be	1	2	0	0.00025	nek10	2.77945342625138e-06
78	re	be	1	2	0	0.00025	nek10	2.77547766012664e-06
79	fe	be	1	2	0	0.00025	nek10	2.73240575525198e-06
79	re	be	1	2	0	0.00025	nek10	2.73158846640484e-06
80	fe	be	1	2	0	0.00025	nek10	2.72753399304141e-06
80	re	be	1	2	0	0.00025	nek10	2.7251640025364e-06
81	fe	be	1	2	0	0.00025	nek10	2.95226108988022e-06
81	re	be	1	2	0	0.00025	nek10	2.95176752888881e-06
82	fe	be	1	2	0	0.00025	nek10	2.81833288084425e-06
82	re	be	1	2	0	0.00025	nek10	2.82316799227694e-06
83	fe	be	1	2	0	0.00025	nek10	2.736787681785e-06
83	re	be	1	2	0	0.00025	nek10	2.73610134426568e-06
84	fe	be	1	2	0	0.00025	nek10	2.90444957153409e-06
84	re	be	1	2	0	0.00025	nek10	2.90818787754064e-06
85	fe	be	1	2	0	0.00025	nek10	2.85343233272639e-06
85	re	be	1	2	0	0.00025	nek10	2.85443529557915e-06
86	fe	be	1	2	0	0.00025	nek10	2.72418488835096e-06
86	re	be	1	2	0	0.00025	nek10	2.72529755061673e-06
87	fe	be	1	2	0	0.00025	nek10	2.779406873185e-06
87	re	be	1	2	0	0.00025	nek10	2.78286965915428e-06
88	fe	be	1	2	0	0.00025	nek10	2.83579711213482e-06
88	re	be	1	2	0	0.00025	nek10	2.83628613985677e-06
89	fe	be	1	2	0	0.00025	nek10	2.89279694619404e-06
89	re	be	1	2	0	0.00025	nek10	2.8983087011786e-06
90	fe	be	1	2	0	0.00025	nek10	2.89604625299949e-06
90	re	be	1	2	0	0.00025	nek10	2.89542811276763e-06
91	fe	be	1	2	0	0.00025	nek10	2.75610587934494e-06
91	re	be	1	2	0	0.00025	nek10	2.75740756483696e-06
92	fe	be	1	2	0	0.00025	nek10	2.77756397658484e-06
92	re	be	1	2	0	0.00025	nek10	2.7785425148509e-06
93	fe	be	1	2	0	0.00025	nek10	2.8641355678051e-06
93	re	be	1	2	0	0.00025	nek10	2.86813560588313e-06
94	fe	be	1	2	0	0.00025	nek10	2.76411117227549e-06
94	re	be	1	2	0	0.00025	nek10	2.76948199874609e-06
95	fe	be	1	2	0	0.00025	nek10	2.68610155638733e-06
95	re	be	1	2	0	0.00025	nek10	2.69122631526629e-06
96	fe	be	1	2	0	0.00025	nek10	2.70380512877869e-06
96	re	be	1	2	0	0.00025	nek10	2.70536910979274e-06
97	fe	be	1	2	0	0.00025	nek10	2.88844572790276e-06
97	re	be	1	2	0	0.00025	nek10	2.88723413369472e-06
98	fe	be	1	2	0	0.00025	nek10	2.81553268824502e-06
98	re	be	1	2	0	0.00025	nek10	2.81528033394935e-06
99	fe	be	1	2	0	0.00025	nek10	2.88535948977769e-06
99	re	be	1	2	0	0.00025	nek10	2.88864198418023e-06
100	fe	be	1	2	0	0.00025	nek10	2.77996852701974e-06
100	re	be	1	2	0	0.00025	nek10	2.78089980499202e-06
1	fe	be	1	2	0	0.00025	nek5	2.67276256976034e-06
1	re	be	1	2	0	0.00025	nek5	2.66272750020491e-06
2	fe	be	1	2	0	0.00025	nek5	2.68169474168781e-06
2	re	be	1	2	0	0.00025	nek5	2.68642068579556e-06
3	fe	be	1	2	0	0.00025	nek5	2.71031968352875e-06
3	re	be	1	2	0	0.00025	nek5	2.71070240260429e-06
4	fe	be	1	2	0	0.00025	nek5	2.68947430856814e-06
4	re	be	1	2	0	0.00025	nek5	2.68852785730624e-06
5	fe	be	1	2	0	0.00025	nek5	2.71590776735679e-06
5	re	be	1	2	0	0.00025	nek5	2.72080056386984e-06
6	fe	be	1	2	0	0.00025	nek5	2.64059062929925e-06
6	re	be	1	2	0	0.00025	nek5	2.64448925440322e-06
7	fe	be	1	2	0	0.00025	nek5	2.77767107943148e-06
7	re	be	1	2	0	0.00025	nek5	2.77416258035848e-06
8	fe	be	1	2	0	0.00025	nek5	2.70399694255672e-06
8	re	be	1	2	0	0.00025	nek5	2.70602149194055e-06
9	fe	be	1	2	0	0.00025	nek5	2.67760779158574e-06
9	re	be	1	2	0	0.00025	nek5	2.67829346720717e-06
10	fe	be	1	2	0	0.00025	nek5	2.80954478588379e-06
10	re	be	1	2	0	0.00025	nek5	2.81230991676174e-06
11	fe	be	1	2	0	0.00025	nek5	2.82086289082521e-06
11	re	be	1	2	0	0.00025	nek5	2.82621948779503e-06
12	fe	be	1	2	0	0.00025	nek5	2.71176313736289e-06
12	re	be	1	2	0	0.00025	nek5	2.71611353292781e-06
13	fe	be	1	2	0	0.00025	nek5	2.60023326718849e-06
13	re	be	1	2	0	0.00025	nek5	2.5991364115343e-06
14	fe	be	1	2	0	0.00025	nek5	2.61530361046012e-06
14	re	be	1	2	0	0.00025	nek5	2.61856205002737e-06
15	fe	be	1	2	0	0.00025	nek5	2.7441529488343e-06
15	re	be	1	2	0	0.00025	nek5	2.74891272910465e-06
16	fe	be	1	2	0	0.00025	nek5	2.60043973211305e-06
16	re	be	1	2	0	0.00025	nek5	2.6050035944966e-06
17	fe	be	1	2	0	0.00025	nek5	2.73899809270378e-06
17	re	be	1	2	0	0.00025	nek5	2.74032622578178e-06
18	fe	be	1	2	0	0.00025	nek5	2.78346439891703e-06
18	re	be	1	2	0	0.00025	nek5	2.78839639443288e-06
19	fe	be	1	2	0	0.00025	nek5	2.69000407001965e-06
19	re	be	1	2	0	0.00025	nek5	2.6864496185262e-06
20	fe	be	1	2	0	0.00025	nek5	2.83615944033823e-06
20	re	be	1	2	0	0.00025	nek5	2.83963551721e-06
21	fe	be	1	2	0	0.00025	nek5	2.77788166637801e-06
21	re	be	1	2	0	0.00025	nek5	2.77465790770947e-06
22	fe	be	1	2	0	0.00025	nek5	2.65043045119505e-06
22	re	be	1	2	0	0.00025	nek5	2.64814873677519e-06
23	fe	be	1	2	0	0.00025	nek5	2.63844107524747e-06
23	re	be	1	2	0	0.00025	nek5	2.6410238920278e-06
24	fe	be	1	2	0	0.00025	nek5	2.79444941648138e-06
24	re	be	1	2	0	0.00025	nek5	2.79654106155292e-06
25	fe	be	1	2	0	0.00025	nek5	2.5671154155193e-06
25	re	be	1	2	0	0.00025	nek5	2.5719367687155e-06
26	fe	be	1	2	0	0.00025	nek5	2.69305112266563e-06
26	re	be	1	2	0	0.00025	nek5	2.6967097130104e-06
27	fe	be	1	2	0	0.00025	nek5	2.56369737530201e-06
27	re	be	1	2	0	0.00025	nek5	2.56281944276716e-06
28	fe	be	1	2	0	0.00025	nek5	2.75345765186735e-06
28	re	be	1	2	0	0.00025	nek5	2.75652144454111e-06
29	fe	be	1	2	0	0.00025	nek5	2.768236226411e-06
29	re	be	1	2	0	0.00025	nek5	2.76674969043206e-06
30	fe	be	1	2	0	0.00025	nek5	2.7031136066719e-06
30	re	be	1	2	0	0.00025	nek5	2.70705074596005e-06
31	fe	be	1	2	0	0.00025	nek5	2.58836490598983e-06
31	re	be	1	2	0	0.00025	nek5	2.59015373764121e-06
32	fe	be	1	2	0	0.00025	nek5	2.68534614053786e-06
32	re	be	1	2	0	0.00025	nek5	2.68437399533249e-06
33	fe	be	1	2	0	0.00025	nek5	2.75846710148504e-06
33	re	be	1	2	0	0.00025	nek5	2.76273596845434e-06
34	fe	be	1	2	0	0.00025	nek5	2.62542502527079e-06
34	re	be	1	2	0	0.00025	nek5	2.62752580964977e-06
35	fe	be	1	2	0	0.00025	nek5	2.71620733976137e-06
35	re	be	1	2	0	0.00025	nek5	2.72056765333894e-06
36	fe	be	1	2	0	0.00025	nek5	2.69726728033597e-06
36	re	be	1	2	0	0.00025	nek5	2.6992717790082e-06
37	fe	be	1	2	0	0.00025	nek5	2.73570580728635e-06
37	re	be	1	2	0	0.00025	nek5	2.73590739733348e-06
38	fe	be	1	2	0	0.00025	nek5	2.68060189675606e-06
38	re	be	1	2	0	0.00025	nek5	2.68324073187837e-06
39	fe	be	1	2	0	0.00025	nek5	2.73871091429772e-06
39	re	be	1	2	0	0.00025	nek5	2.74115994849404e-06
40	fe	be	1	2	0	0.00025	nek5	2.70984795463229e-06
40	re	be	1	2	0	0.00025	nek5	2.71335022491181e-06
41	fe	be	1	2	0	0.00025	nek5	2.73196341049805e-06
41	re	be	1	2	0	0.00025	nek5	2.74080345072274e-06
42	fe	be	1	2	0	0.00025	nek5	2.70275056779711e-06
42	re	be	1	2	0	0.00025	nek5	2.71003116867775e-06
43	fe	be	1	2	0	0.00025	nek5	2.59339987675941e-06
43	re	be	1	2	0	0.00025	nek5	2.59774431916254e-06
44	fe	be	1	2	0	0.00025	nek5	2.62407372601336e-06
44	re	be	1	2	0	0.00025	nek5	2.6265163738978e-06
45	fe	be	1	2	0	0.00025	nek5	2.73321960782751e-06
45	re	be	1	2	0	0.00025	nek5	2.73935600001645e-06
46	fe	be	1	2	0	0.00025	nek5	2.70272901987801e-06
46	re	be	1	2	0	0.00025	nek5	2.7112122095266e-06
47	fe	be	1	2	0	0.00025	nek5	2.73659007389771e-06
47	re	be	1	2	0	0.00025	nek5	2.74343600310092e-06
48	fe	be	1	2	0	0.00025	nek5	2.774089339406e-06
48	re	be	1	2	0	0.00025	nek5	2.77356811576062e-06
49	fe	be	1	2	0	0.00025	nek5	2.71589307287871e-06
49	re	be	1	2	0	0.00025	nek5	2.71462247370662e-06
50	fe	be	1	2	0	0.00025	nek5	2.60730546802857e-06
50	re	be	1	2	0	0.00025	nek5	2.61490615395243e-06
51	fe	be	1	2	0	0.00025	nek5	2.65319719228248e-06
51	re	be	1	2	0	0.00025	nek5	2.65913853142693e-06
52	fe	be	1	2	0	0.00025	nek5	2.70204312634705e-06
52	re	be	1	2	0	0.00025	nek5	2.70931362587092e-06
53	fe	be	1	2	0	0.00025	nek5	2.69197044265981e-06
53	re	be	1	2	0	0.00025	nek5	2.69245068625983e-06
54	fe	be	1	2	0	0.00025	nek5	2.62543385669538e-06
54	re	be	1	2	0	0.00025	nek5	2.62700966097875e-06
55	fe	be	1	2	0	0.00025	nek5	2.73260255364196e-06
55	re	be	1	2	0	0.00025	nek5	2.72693019510783e-06
56	fe	be	1	2	0	0.00025	nek5	2.69012290578306e-06
56	re	be	1	2	0	0.00025	nek5	2.69164800471548e-06
57	fe	be	1	2	0	0.00025	nek5	2.69092221826439e-06
57	re	be	1	2	0	0.00025	nek5	2.69799469111306e-06
58	fe	be	1	2	0	0.00025	nek5	2.63082326923482e-06
58	re	be	1	2	0	0.00025	nek5	2.63195920681122e-06
59	fe	be	1	2	0	0.00025	nek5	2.78381789903586e-06
59	re	be	1	2	0	0.00025	nek5	2.78222811534607e-06
60	fe	be	1	2	0	0.00025	nek5	2.74291058923005e-06
60	re	be	1	2	0	0.00025	nek5	2.7461683669992e-06
61	fe	be	1	2	0	0.00025	nek5	2.80882149015003e-06
61	re	be	1	2	0	0.00025	nek5	2.81230022533246e-06
62	fe	be	1	2	0	0.00025	nek5	2.59315383593809e-06
62	re	be	1	2	0	0.00025	nek5	2.5919324363991e-06
63	fe	be	1	2	0	0.00025	nek5	2.69477358812086e-06
63	re	be	1	2	0	0.00025	nek5	2.69328336750972e-06
64	fe	be	1	2	0	0.00025	nek5	2.6857020275791e-06
64	re	be	1	2	0	0.00025	nek5	2.68802082417426e-06
65	fe	be	1	2	0	0.00025	nek5	2.7014877708281e-06
65	re	be	1	2	0	0.00025	nek5	2.70418587277533e-06
66	fe	be	1	2	0	0.00025	nek5	2.58217657799555e-06
66	re	be	1	2	0	0.00025	nek5	2.58308316438221e-06
67	fe	be	1	2	0	0.00025	nek5	2.69927879666778e-06
67	re	be	1	2	0	0.00025	nek5	2.70001762664803e-06
68	fe	be	1	2	0	0.00025	nek5	2.74052996252138e-06
68	re	be	1	2	0	0.00025	nek5	2.74473580262008e-06
69	fe	be	1	2	0	0.00025	nek5	2.65420103412183e-06
69	re	be	1	2	0	0.00025	nek5	2.65835207050701e-06
70	fe	be	1	2	0	0.00025	nek5	2.82391631025725e-06
70	re	be	1	2	0	0.00025	nek5	2.81944859443153e-06
71	fe	be	1	2	0	0.00025	nek5	2.76309553007114e-06
71	re	be	1	2	0	0.00025	nek5	2.76646465072617e-06
72	fe	be	1	2	0	0.00025	nek5	2.65259882547653e-06
72	re	be	1	2	0	0.00025	nek5	2.64756383484352e-06
73	fe	be	1	2	0	0.00025	nek5	2.67674944656076e-06
73	re	be	1	2	0	0.00025	nek5	2.67718119320471e-06
74	fe	be	1	2	0	0.00025	nek5	2.64291286080757e-06
74	re	be	1	2	0	0.00025	nek5	2.64734449507864e-06
75	fe	be	1	2	0	0.00025	nek5	2.57954739419756e-06
75	re	be	1	2	0	0.00025	nek5	2.57691724765156e-06
76	fe	be	1	2	0	0.00025	nek5	2.71562239062164e-06
76	re	be	1	2	0	0.00025	nek5	2.71707910157511e-06
77	fe	be	1	2	0	0.00025	nek5	2.63847214918405e-06
77	re	be	1	2	0	0.00025	nek5	2.64027532824317e-06
78	fe	be	1	2	0	0.00025	nek5	2.74587974532829e-06
78	re	be	1	2	0	0.00025	nek5	2.7470636013772e-06
79	fe	be	1	2	0	0.00025	nek5	2.70663348514466e-06
79	re	be	1	2	0	0.00025	nek5	2.70873263264825e-06
80	fe	be	1	2	0	0.00025	nek5	2.62148940722347e-06
80	re	be	1	2	0	0.00025	nek5	2.62639023202034e-06
81	fe	be	1	2	0	0.00025	nek5	2.78457118226923e-06
81	re	be	1	2	0	0.00025	nek5	2.78550443310278e-06
82	fe	be	1	2	0	0.00025	nek5	2.70451054233859e-06
82	re	be	1	2	0	0.00025	nek5	2.70865035752245e-06
83	fe	be	1	2	0	0.00025	nek5	2.75936759359214e-06
83	re	be	1	2	0	0.00025	nek5	2.7575346634244e-06
84	fe	be	1	2	0	0.00025	nek5	2.68436693881421e-06
84	re	be	1	2	0	0.00025	nek5	2.68144009655727e-06
85	fe	be	1	2	0	0.00025	nek5	2.72163304413295e-06
85	re	be	1	2	0	0.00025	nek5	2.72782728302961e-06
86	fe	be	1	2	0	0.00025	nek5	2.81132942341737e-06
86	re	be	1	2	0	0.00025	nek5	2.80989766168141e-06
87	fe	be	1	2	0	0.00025	nek5	2.70320917777506e-06
87	re	be	1	2	0	0.00025	nek5	2.7049758645383e-06
88	fe	be	1	2	0	0.00025	nek5	2.68421550748215e-06
88	re	be	1	2	0	0.00025	nek5	2.68227845423039e-06
89	fe	be	1	2	0	0.00025	nek5	2.8002908928326e-06
89	re	be	1	2	0	0.00025	nek5	2.80633706611756e-06
90	fe	be	1	2	0	0.00025	nek5	2.71902211307502e-06
90	re	be	1	2	0	0.00025	nek5	2.72064549133345e-06
91	fe	be	1	2	0	0.00025	nek5	2.82817806692069e-06
91	re	be	1	2	0	0.00025	nek5	2.8340366982082e-06
92	fe	be	1	2	0	0.00025	nek5	2.62922253061018e-06
92	re	be	1	2	0	0.00025	nek5	2.63115793590637e-06
93	fe	be	1	2	0	0.00025	nek5	2.79599246863037e-06
93	re	be	1	2	0	0.00025	nek5	2.79725594411916e-06
94	fe	be	1	2	0	0.00025	nek5	2.70365995678912e-06
94	re	be	1	2	0	0.00025	nek5	2.70467815062799e-06
95	fe	be	1	2	0	0.00025	nek5	2.60587047765039e-06
95	re	be	1	2	0	0.00025	nek5	2.60628577819657e-06
96	fe	be	1	2	0	0.00025	nek5	2.59745281693923e-06
96	re	be	1	2	0	0.00025	nek5	2.59727272484804e-06
97	fe	be	1	2	0	0.00025	nek5	2.71660597359525e-06
97	re	be	1	2	0	0.00025	nek5	2.71945721569525e-06
98	fe	be	1	2	0	0.00025	nek5	2.6080939739681e-06
98	re	be	1	2	0	0.00025	nek5	2.60657344265215e-06
99	fe	be	1	2	0	0.00025	nek5	2.72595923227842e-06
99	re	be	1	2	0	0.00025	nek5	2.72833473269658e-06
100	fe	be	1	2	0	0.00025	nek5	2.66300524011639e-06
100	re	be	1	2	0	0.00025	nek5	2.66416405983135e-06
1	fe	be	1	2	0	0.00025	nuk10	2.79849974444843e-06
1	re	be	1	2	0	0.00025	nuk10	2.84352828978035e-06
2	fe	be	1	2	0	0.00025	nuk10	2.84521859885181e-06
2	re	be	1	2	0	0.00025	nuk10	2.91833693769745e-06
3	fe	be	1	2	0	0.00025	nuk10	2.86222678421053e-06
3	re	be	1	2	0	0.00025	nuk10	2.90828900949564e-06
4	fe	be	1	2	0	0.00025	nuk10	2.85671598207336e-06
4	re	be	1	2	0	0.00025	nuk10	2.90201876926727e-06
5	fe	be	1	2	0	0.00025	nuk10	2.86293037803668e-06
5	re	be	1	2	0	0.00025	nuk10	2.88658848996398e-06
6	fe	be	1	2	0	0.00025	nuk10	2.68940516006179e-06
6	re	be	1	2	0	0.00025	nuk10	2.75063976507751e-06
7	fe	be	1	2	0	0.00025	nuk10	2.86618658081247e-06
7	re	be	1	2	0	0.00025	nuk10	2.87720902242255e-06
8	fe	be	1	2	0	0.00025	nuk10	2.83619441149776e-06
8	re	be	1	2	0	0.00025	nuk10	2.89822083220396e-06
9	fe	be	1	2	0	0.00025	nuk10	2.72983577595976e-06
9	re	be	1	2	0	0.00025	nuk10	2.79018683820311e-06
10	fe	be	1	2	0	0.00025	nuk10	2.8185962693702e-06
10	re	be	1	2	0	0.00025	nuk10	2.89482311450704e-06
11	fe	be	1	2	0	0.00025	nuk10	3.04650705667799e-06
11	re	be	1	2	0	0.00025	nuk10	3.11573304601735e-06
12	fe	be	1	2	0	0.00025	nuk10	2.77263575539961e-06
12	re	be	1	2	0	0.00025	nuk10	2.84401870999533e-06
13	fe	be	1	2	0	0.00025	nuk10	2.73747359119481e-06
13	re	be	1	2	0	0.00025	nuk10	2.77845282520071e-06
14	fe	be	1	2	0	0.00025	nuk10	2.72261592414835e-06
14	re	be	1	2	0	0.00025	nuk10	2.79244310718601e-06
15	fe	be	1	2	0	0.00025	nuk10	2.97167338322405e-06
15	re	be	1	2	0	0.00025	nuk10	3.00359255892042e-06
16	fe	be	1	2	0	0.00025	nuk10	2.72486653396312e-06
16	re	be	1	2	0	0.00025	nuk10	2.79972741780177e-06
17	fe	be	1	2	0	0.00025	nuk10	2.92143028010229e-06
17	re	be	1	2	0	0.00025	nuk10	2.94399483017233e-06
18	fe	be	1	2	0	0.00025	nuk10	3.0207236373731e-06
18	re	be	1	2	0	0.00025	nuk10	3.08916482587173e-06
19	fe	be	1	2	0	0.00025	nuk10	2.71057284917154e-06
19	re	be	1	2	0	0.00025	nuk10	2.781381049158e-06
20	fe	be	1	2	0	0.00025	nuk10	2.79417878732492e-06
20	re	be	1	2	0	0.00025	nuk10	2.87378309088423e-06
21	fe	be	1	2	0	0.00025	nuk10	2.88436636091676e-06
21	re	be	1	2	0	0.00025	nuk10	2.93452454114357e-06
22	fe	be	1	2	0	0.00025	nuk10	2.85827776946947e-06
22	re	be	1	2	0	0.00025	nuk10	2.90880719173721e-06
23	fe	be	1	2	0	0.00025	nuk10	2.92936369677137e-06
23	re	be	1	2	0	0.00025	nuk10	3.02859836133872e-06
24	fe	be	1	2	0	0.00025	nuk10	2.90803312308398e-06
24	re	be	1	2	0	0.00025	nuk10	2.98351427111963e-06
25	fe	be	1	2	0	0.00025	nuk10	2.78814016221527e-06
25	re	be	1	2	0	0.00025	nuk10	2.80566212272199e-06
26	fe	be	1	2	0	0.00025	nuk10	2.85198241336629e-06
26	re	be	1	2	0	0.00025	nuk10	2.87337047918759e-06
27	fe	be	1	2	0	0.00025	nuk10	2.86556971601383e-06
27	re	be	1	2	0	0.00025	nuk10	2.93662525441785e-06
28	fe	be	1	2	0	0.00025	nuk10	2.7518018321786e-06
28	re	be	1	2	0	0.00025	nuk10	2.81206577159743e-06
29	fe	be	1	2	0	0.00025	nuk10	2.98664261555545e-06
29	re	be	1	2	0	0.00025	nuk10	3.00773967884461e-06
30	fe	be	1	2	0	0.00025	nuk10	2.78708711784777e-06
30	re	be	1	2	0	0.00025	nuk10	2.84851640868546e-06
31	fe	be	1	2	0	0.00025	nuk10	2.83972212489291e-06
31	re	be	1	2	0	0.00025	nuk10	2.90007853515416e-06
32	fe	be	1	2	0	0.00025	nuk10	2.75529540362557e-06
32	re	be	1	2	0	0.00025	nuk10	2.79779624869187e-06
33	fe	be	1	2	0	0.00025	nuk10	2.8293631513416e-06
33	re	be	1	2	0	0.00025	nuk10	2.89496866954501e-06
34	fe	be	1	2	0	0.00025	nuk10	2.79296149106903e-06
34	re	be	1	2	0	0.00025	nuk10	2.86347549169514e-06
35	fe	be	1	2	0	0.00025	nuk10	2.82809590382487e-06
35	re	be	1	2	0	0.00025	nuk10	2.88376533807994e-06
36	fe	be	1	2	0	0.00025	nuk10	2.93139299251959e-06
36	re	be	1	2	0	0.00025	nuk10	2.97906611939164e-06
37	fe	be	1	2	0	0.00025	nuk10	2.87511041574609e-06
37	re	be	1	2	0	0.00025	nuk10	2.93903374434546e-06
38	fe	be	1	2	0	0.00025	nuk10	2.8322694100915e-06
38	re	be	1	2	0	0.00025	nuk10	2.88378847546561e-06
39	fe	be	1	2	0	0.00025	nuk10	2.89140422078852e-06
39	re	be	1	2	0	0.00025	nuk10	2.92024487188237e-06
40	fe	be	1	2	0	0.00025	nuk10	2.98694257763458e-06
40	re	be	1	2	0	0.00025	nuk10	3.04804727999129e-06
41	fe	be	1	2	0	0.00025	nuk10	2.9358591682862e-06
41	re	be	1	2	0	0.00025	nuk10	2.9736216345355e-06
42	fe	be	1	2	0	0.00025	nuk10	2.88368630394073e-06
42	re	be	1	2	0	0.00025	nuk10	2.94230963717189e-06
43	fe	be	1	2	0	0.00025	nuk10	2.76908338643119e-06
43	re	be	1	2	0	0.00025	nuk10	2.83106195320038e-06
44	fe	be	1	2	0	0.00025	nuk10	2.80832907394127e-06
44	re	be	1	2	0	0.00025	nuk10	2.85074425360539e-06
45	fe	be	1	2	0	0.00025	nuk10	2.89512925824593e-06
45	re	be	1	2	0	0.00025	nuk10	2.94449342240063e-06
46	fe	be	1	2	0	0.00025	nuk10	2.97005800898733e-06
46	re	be	1	2	0	0.00025	nuk10	3.00126082193076e-06
47	fe	be	1	2	0	0.00025	nuk10	3.02764297624398e-06
47	re	be	1	2	0	0.00025	nuk10	3.07672143606137e-06
48	fe	be	1	2	0	0.00025	nuk10	2.93093737293344e-06
48	re	be	1	2	0	0.00025	nuk10	3.01251143765478e-06
49	fe	be	1	2	0	0.00025	nuk10	2.85078168299785e-06
49	re	be	1	2	0	0.00025	nuk10	2.91640993792307e-06
50	fe	be	1	2	0	0.00025	nuk10	2.82205565876654e-06
50	re	be	1	2	0	0.00025	nuk10	2.88000364311597e-06
51	fe	be	1	2	0	0.00025	nuk10	2.73705969167628e-06
51	re	be	1	2	0	0.00025	nuk10	2.80243831468296e-06
52	fe	be	1	2	0	0.00025	nuk10	2.77854855313024e-06
52	re	be	1	2	0	0.00025	nuk10	2.85687638023807e-06
53	fe	be	1	2	0	0.00025	nuk10	2.83570803811872e-06
53	re	be	1	2	0	0.00025	nuk10	2.86929078263083e-06
54	fe	be	1	2	0	0.00025	nuk10	2.75965847500193e-06
54	re	be	1	2	0	0.00025	nuk10	2.7950549523918e-06
55	fe	be	1	2	0	0.00025	nuk10	2.7379308699889e-06
55	re	be	1	2	0	0.00025	nuk10	2.78678277997981e-06
56	fe	be	1	2	0	0.00025	nuk10	2.87733771904938e-06
56	re	be	1	2	0	0.00025	nuk10	2.91893618524031e-06
57	fe	be	1	2	0	0.00025	nuk10	2.96165396501584e-06
57	re	be	1	2	0	0.00025	nuk10	2.96425470210868e-06
58	fe	be	1	2	0	0.00025	nuk10	2.68447817950638e-06
58	re	be	1	2	0	0.00025	nuk10	2.7418097705408e-06
59	fe	be	1	2	0	0.00025	nuk10	2.84453991444121e-06
59	re	be	1	2	0	0.00025	nuk10	2.90899351931113e-06
60	fe	be	1	2	0	0.00025	nuk10	2.74810759071823e-06
60	re	be	1	2	0	0.00025	nuk10	2.81171390137259e-06
61	fe	be	1	2	0	0.00025	nuk10	2.90751158199931e-06
61	re	be	1	2	0	0.00025	nuk10	2.95446951651377e-06
62	fe	be	1	2	0	0.00025	nuk10	2.79331993853194e-06
62	re	be	1	2	0	0.00025	nuk10	2.85773758575958e-06
63	fe	be	1	2	0	0.00025	nuk10	2.75854451022368e-06
63	re	be	1	2	0	0.00025	nuk10	2.8392379076365e-06
64	fe	be	1	2	0	0.00025	nuk10	2.87158901464273e-06
64	re	be	1	2	0	0.00025	nuk10	2.91444335190576e-06
65	fe	be	1	2	0	0.00025	nuk10	2.77758113358922e-06
65	re	be	1	2	0	0.00025	nuk10	2.83046035673842e-06
66	fe	be	1	2	0	0.00025	nuk10	2.7046451107173e-06
66	re	be	1	2	0	0.00025	nuk10	2.77550971079874e-06
67	fe	be	1	2	0	0.00025	nuk10	2.71557648889436e-06
67	re	be	1	2	0	0.00025	nuk10	2.75794117831109e-06
68	fe	be	1	2	0	0.00025	nuk10	2.81779509351088e-06
68	re	be	1	2	0	0.00025	nuk10	2.84101666353481e-06
69	fe	be	1	2	0	0.00025	nuk10	2.89885990744883e-06
69	re	be	1	2	0	0.00025	nuk10	2.97687947085204e-06
70	fe	be	1	2	0	0.00025	nuk10	2.9551191274886e-06
70	re	be	1	2	0	0.00025	nuk10	3.01500966010519e-06
71	fe	be	1	2	0	0.00025	nuk10	2.89070968746517e-06
71	re	be	1	2	0	0.00025	nuk10	2.92440812967097e-06
72	fe	be	1	2	0	0.00025	nuk10	2.75082515443301e-06
72	re	be	1	2	0	0.00025	nuk10	2.78899018955666e-06
73	fe	be	1	2	0	0.00025	nuk10	2.83605468665339e-06
73	re	be	1	2	0	0.00025	nuk10	2.88437052623343e-06
74	fe	be	1	2	0	0.00025	nuk10	2.81293492329303e-06
74	re	be	1	2	0	0.00025	nuk10	2.85763027757785e-06
75	fe	be	1	2	0	0.00025	nuk10	2.71948781358532e-06
75	re	be	1	2	0	0.00025	nuk10	2.78402624627241e-06
76	fe	be	1	2	0	0.00025	nuk10	2.79362903756153e-06
76	re	be	1	2	0	0.00025	nuk10	2.88447940151721e-06
77	fe	be	1	2	0	0.00025	nuk10	2.85728521361177e-06
77	re	be	1	2	0	0.00025	nuk10	2.89922802910328e-06
78	fe	be	1	2	0	0.00025	nuk10	2.80335301789507e-06
78	re	be	1	2	0	0.00025	nuk10	2.85984796606923e-06
79	fe	be	1	2	0	0.00025	nuk10	2.76008679648481e-06
79	re	be	1	2	0	0.00025	nuk10	2.79967948743153e-06
80	fe	be	1	2	0	0.00025	nuk10	2.75221470027271e-06
80	re	be	1	2	0	0.00025	nuk10	2.80440309966359e-06
81	fe	be	1	2	0	0.00025	nuk10	2.95995946080651e-06
81	re	be	1	2	0	0.00025	nuk10	3.02481535283255e-06
82	fe	be	1	2	0	0.00025	nuk10	2.83378761214187e-06
82	re	be	1	2	0	0.00025	nuk10	2.89537787465783e-06
83	fe	be	1	2	0	0.00025	nuk10	2.77490370325469e-06
83	re	be	1	2	0	0.00025	nuk10	2.80775997052894e-06
84	fe	be	1	2	0	0.00025	nuk10	2.92997160881026e-06
84	re	be	1	2	0	0.00025	nuk10	2.98411121357172e-06
85	fe	be	1	2	0	0.00025	nuk10	2.86550367857091e-06
85	re	be	1	2	0	0.00025	nuk10	2.92137389588899e-06
86	fe	be	1	2	0	0.00025	nuk10	2.73390456949505e-06
86	re	be	1	2	0	0.00025	nuk10	2.79760966624759e-06
87	fe	be	1	2	0	0.00025	nuk10	2.77554918162033e-06
87	re	be	1	2	0	0.00025	nuk10	2.84824298373672e-06
88	fe	be	1	2	0	0.00025	nuk10	2.84021851795578e-06
88	re	be	1	2	0	0.00025	nuk10	2.91129812484452e-06
89	fe	be	1	2	0	0.00025	nuk10	2.91973468702649e-06
89	re	be	1	2	0	0.00025	nuk10	2.97368960494581e-06
90	fe	be	1	2	0	0.00025	nuk10	2.91515059880056e-06
90	re	be	1	2	0	0.00025	nuk10	2.96180227099705e-06
91	fe	be	1	2	0	0.00025	nuk10	2.78424517017158e-06
91	re	be	1	2	0	0.00025	nuk10	2.83474505212284e-06
92	fe	be	1	2	0	0.00025	nuk10	2.77405618524556e-06
92	re	be	1	2	0	0.00025	nuk10	2.85185167368767e-06
93	fe	be	1	2	0	0.00025	nuk10	2.87122822074825e-06
93	re	be	1	2	0	0.00025	nuk10	2.93623571741231e-06
94	fe	be	1	2	0	0.00025	nuk10	2.79717089760848e-06
94	re	be	1	2	0	0.00025	nuk10	2.85457354182522e-06
95	fe	be	1	2	0	0.00025	nuk10	2.69754935896697e-06
95	re	be	1	2	0	0.00025	nuk10	2.76350760032883e-06
96	fe	be	1	2	0	0.00025	nuk10	2.74320050771814e-06
96	re	be	1	2	0	0.00025	nuk10	2.7775904108702e-06
97	fe	be	1	2	0	0.00025	nuk10	2.88474607829293e-06
97	re	be	1	2	0	0.00025	nuk10	2.96445489556925e-06
98	fe	be	1	2	0	0.00025	nuk10	2.8248851307669e-06
98	re	be	1	2	0	0.00025	nuk10	2.88811217709625e-06
99	fe	be	1	2	0	0.00025	nuk10	2.93848241051543e-06
99	re	be	1	2	0	0.00025	nuk10	2.96564645198021e-06
100	fe	be	1	2	0	0.00025	nuk10	2.767678932746e-06
100	re	be	1	2	0	0.00025	nuk10	2.84994825514955e-06
1	fe	be	1	2	0	0.00025	nuk5	2.69322538504556e-06
1	re	be	1	2	0	0.00025	nuk5	2.68512031476084e-06
2	fe	be	1	2	0	0.00025	nuk5	2.68505730285411e-06
2	re	be	1	2	0	0.00025	nuk5	2.70519692440221e-06
3	fe	be	1	2	0	0.00025	nuk5	2.71873339111371e-06
3	re	be	1	2	0	0.00025	nuk5	2.73292385407381e-06
4	fe	be	1	2	0	0.00025	nuk5	2.70068706159703e-06
4	re	be	1	2	0	0.00025	nuk5	2.70589353164973e-06
5	fe	be	1	2	0	0.00025	nuk5	2.74376026806448e-06
5	re	be	1	2	0	0.00025	nuk5	2.74608633864412e-06
6	fe	be	1	2	0	0.00025	nuk5	2.65058955657844e-06
6	re	be	1	2	0	0.00025	nuk5	2.6652309587446e-06
7	fe	be	1	2	0	0.00025	nuk5	2.78752938237372e-06
7	re	be	1	2	0	0.00025	nuk5	2.79724114989103e-06
8	fe	be	1	2	0	0.00025	nuk5	2.68588529580802e-06
8	re	be	1	2	0	0.00025	nuk5	2.72517789036175e-06
9	fe	be	1	2	0	0.00025	nuk5	2.68772648941191e-06
9	re	be	1	2	0	0.00025	nuk5	2.70248922901317e-06
10	fe	be	1	2	0	0.00025	nuk5	2.83666984995106e-06
10	re	be	1	2	0	0.00025	nuk5	2.83963612582905e-06
11	fe	be	1	2	0	0.00025	nuk5	2.82552169308398e-06
11	re	be	1	2	0	0.00025	nuk5	2.8462007589454e-06
12	fe	be	1	2	0	0.00025	nuk5	2.71686753744439e-06
12	re	be	1	2	0	0.00025	nuk5	2.74107657251092e-06
13	fe	be	1	2	0	0.00025	nuk5	2.59492473754771e-06
13	re	be	1	2	0	0.00025	nuk5	2.61662757095326e-06
14	fe	be	1	2	0	0.00025	nuk5	2.61692589093176e-06
14	re	be	1	2	0	0.00025	nuk5	2.64280539202223e-06
15	fe	be	1	2	0	0.00025	nuk5	2.73268357574238e-06
15	re	be	1	2	0	0.00025	nuk5	2.77168790100672e-06
16	fe	be	1	2	0	0.00025	nuk5	2.61136592555694e-06
16	re	be	1	2	0	0.00025	nuk5	2.6283411897147e-06
17	fe	be	1	2	0	0.00025	nuk5	2.7412714022598e-06
17	re	be	1	2	0	0.00025	nuk5	2.76477579874334e-06
18	fe	be	1	2	0	0.00025	nuk5	2.79023818974026e-06
18	re	be	1	2	0	0.00025	nuk5	2.80843611810714e-06
19	fe	be	1	2	0	0.00025	nuk5	2.69926249166414e-06
19	re	be	1	2	0	0.00025	nuk5	2.71015094194172e-06
20	fe	be	1	2	0	0.00025	nuk5	2.83459981710773e-06
20	re	be	1	2	0	0.00025	nuk5	2.86440149097665e-06
21	fe	be	1	2	0	0.00025	nuk5	2.77422936997857e-06
21	re	be	1	2	0	0.00025	nuk5	2.79673394692075e-06
22	fe	be	1	2	0	0.00025	nuk5	2.65073146204119e-06
22	re	be	1	2	0	0.00025	nuk5	2.67214693442555e-06
23	fe	be	1	2	0	0.00025	nuk5	2.66568024573102e-06
23	re	be	1	2	0	0.00025	nuk5	2.66977215894925e-06
24	fe	be	1	2	0	0.00025	nuk5	2.81362930760197e-06
24	re	be	1	2	0	0.00025	nuk5	2.81965139695927e-06
25	fe	be	1	2	0	0.00025	nuk5	2.57867776447395e-06
25	re	be	1	2	0	0.00025	nuk5	2.59503582039544e-06
26	fe	be	1	2	0	0.00025	nuk5	2.72544797952549e-06
26	re	be	1	2	0	0.00025	nuk5	2.71990930687721e-06
27	fe	be	1	2	0	0.00025	nuk5	2.57564978517577e-06
27	re	be	1	2	0	0.00025	nuk5	2.58638168608705e-06
28	fe	be	1	2	0	0.00025	nuk5	2.77110252970568e-06
28	re	be	1	2	0	0.00025	nuk5	2.77920589430839e-06
29	fe	be	1	2	0	0.00025	nuk5	2.78995818123899e-06
29	re	be	1	2	0	0.00025	nuk5	2.78727818082663e-06
30	fe	be	1	2	0	0.00025	nuk5	2.71584006852796e-06
30	re	be	1	2	0	0.00025	nuk5	2.73000708598362e-06
31	fe	be	1	2	0	0.00025	nuk5	2.59120552598198e-06
31	re	be	1	2	0	0.00025	nuk5	2.60866440852706e-06
32	fe	be	1	2	0	0.00025	nuk5	2.69298479093825e-06
32	re	be	1	2	0	0.00025	nuk5	2.70929769723333e-06
33	fe	be	1	2	0	0.00025	nuk5	2.79081643766418e-06
33	re	be	1	2	0	0.00025	nuk5	2.78801677305619e-06
34	fe	be	1	2	0	0.00025	nuk5	2.63618139193707e-06
34	re	be	1	2	0	0.00025	nuk5	2.64956303107339e-06
35	fe	be	1	2	0	0.00025	nuk5	2.71861984581048e-06
35	re	be	1	2	0	0.00025	nuk5	2.74610894034982e-06
36	fe	be	1	2	0	0.00025	nuk5	2.69776487978135e-06
36	re	be	1	2	0	0.00025	nuk5	2.71939835174391e-06
37	fe	be	1	2	0	0.00025	nuk5	2.75783631612449e-06
37	re	be	1	2	0	0.00025	nuk5	2.76109547100647e-06
38	fe	be	1	2	0	0.00025	nuk5	2.68941946910279e-06
38	re	be	1	2	0	0.00025	nuk5	2.70818155957446e-06
39	fe	be	1	2	0	0.00025	nuk5	2.76217391032687e-06
39	re	be	1	2	0	0.00025	nuk5	2.76494920286954e-06
40	fe	be	1	2	0	0.00025	nuk5	2.72280125985304e-06
40	re	be	1	2	0	0.00025	nuk5	2.73612160494037e-06
41	fe	be	1	2	0	0.00025	nuk5	2.76179478658855e-06
41	re	be	1	2	0	0.00025	nuk5	2.76465809037389e-06
42	fe	be	1	2	0	0.00025	nuk5	2.7196030951431e-06
42	re	be	1	2	0	0.00025	nuk5	2.73404816950661e-06
43	fe	be	1	2	0	0.00025	nuk5	2.58924519141618e-06
43	re	be	1	2	0	0.00025	nuk5	2.62185295783358e-06
44	fe	be	1	2	0	0.00025	nuk5	2.62290767764339e-06
44	re	be	1	2	0	0.00025	nuk5	2.64705931963088e-06
45	fe	be	1	2	0	0.00025	nuk5	2.75474547336052e-06
45	re	be	1	2	0	0.00025	nuk5	2.76267468550909e-06
46	fe	be	1	2	0	0.00025	nuk5	2.69036643166875e-06
46	re	be	1	2	0	0.00025	nuk5	2.73453671089076e-06
47	fe	be	1	2	0	0.00025	nuk5	2.75564879473854e-06
47	re	be	1	2	0	0.00025	nuk5	2.76380181010051e-06
48	fe	be	1	2	0	0.00025	nuk5	2.7722616794152e-06
48	re	be	1	2	0	0.00025	nuk5	2.79694480905576e-06
49	fe	be	1	2	0	0.00025	nuk5	2.72707660163258e-06
49	re	be	1	2	0	0.00025	nuk5	2.74402762274129e-06
50	fe	be	1	2	0	0.00025	nuk5	2.62402951888581e-06
50	re	be	1	2	0	0.00025	nuk5	2.63920784723929e-06
51	fe	be	1	2	0	0.00025	nuk5	2.66866488237535e-06
51	re	be	1	2	0	0.00025	nuk5	2.68319721176726e-06
52	fe	be	1	2	0	0.00025	nuk5	2.70864576671254e-06
52	re	be	1	2	0	0.00025	nuk5	2.73093973275912e-06
53	fe	be	1	2	0	0.00025	nuk5	2.67885361305523e-06
53	re	be	1	2	0	0.00025	nuk5	2.71504819024681e-06
54	fe	be	1	2	0	0.00025	nuk5	2.62275858974245e-06
54	re	be	1	2	0	0.00025	nuk5	2.64774521130778e-06
55	fe	be	1	2	0	0.00025	nuk5	2.72443622890915e-06
55	re	be	1	2	0	0.00025	nuk5	2.74864045099651e-06
56	fe	be	1	2	0	0.00025	nuk5	2.6926520524698e-06
56	re	be	1	2	0	0.00025	nuk5	2.71284044317339e-06
57	fe	be	1	2	0	0.00025	nuk5	2.69481769956386e-06
57	re	be	1	2	0	0.00025	nuk5	2.71969419205828e-06
58	fe	be	1	2	0	0.00025	nuk5	2.64706796607115e-06
58	re	be	1	2	0	0.00025	nuk5	2.65444406791335e-06
59	fe	be	1	2	0	0.00025	nuk5	2.78743939691956e-06
59	re	be	1	2	0	0.00025	nuk5	2.80514565824153e-06
60	fe	be	1	2	0	0.00025	nuk5	2.74223282793133e-06
60	re	be	1	2	0	0.00025	nuk5	2.76832738665308e-06
61	fe	be	1	2	0	0.00025	nuk5	2.82182230693818e-06
61	re	be	1	2	0	0.00025	nuk5	2.83494235789494e-06
62	fe	be	1	2	0	0.00025	nuk5	2.60741910620221e-06
62	re	be	1	2	0	0.00025	nuk5	2.61198013000874e-06
63	fe	be	1	2	0	0.00025	nuk5	2.70091755069163e-06
63	re	be	1	2	0	0.00025	nuk5	2.71948189876031e-06
64	fe	be	1	2	0	0.00025	nuk5	2.68085980093479e-06
64	re	be	1	2	0	0.00025	nuk5	2.71114085632588e-06
65	fe	be	1	2	0	0.00025	nuk5	2.72768385141304e-06
65	re	be	1	2	0	0.00025	nuk5	2.72859210087305e-06
66	fe	be	1	2	0	0.00025	nuk5	2.60221640564941e-06
66	re	be	1	2	0	0.00025	nuk5	2.60911288191114e-06
67	fe	be	1	2	0	0.00025	nuk5	2.70487085289312e-06
67	re	be	1	2	0	0.00025	nuk5	2.72242815626957e-06
68	fe	be	1	2	0	0.00025	nuk5	2.75792392427106e-06
68	re	be	1	2	0	0.00025	nuk5	2.76706449428108e-06
69	fe	be	1	2	0	0.00025	nuk5	2.64526746064497e-06
69	re	be	1	2	0	0.00025	nuk5	2.68312378608214e-06
70	fe	be	1	2	0	0.00025	nuk5	2.81542962232816e-06
70	re	be	1	2	0	0.00025	nuk5	2.84365431973473e-06
71	fe	be	1	2	0	0.00025	nuk5	2.7632330790058e-06
71	re	be	1	2	0	0.00025	nuk5	2.79288325796607e-06
72	fe	be	1	2	0	0.00025	nuk5	2.64764637262423e-06
72	re	be	1	2	0	0.00025	nuk5	2.66819217148446e-06
73	fe	be	1	2	0	0.00025	nuk5	2.66936677170801e-06
73	re	be	1	2	0	0.00025	nuk5	2.6997780469263e-06
74	fe	be	1	2	0	0.00025	nuk5	2.65481548474097e-06
74	re	be	1	2	0	0.00025	nuk5	2.66864209583512e-06
75	fe	be	1	2	0	0.00025	nuk5	2.58405602061378e-06
75	re	be	1	2	0	0.00025	nuk5	2.60305479659893e-06
76	fe	be	1	2	0	0.00025	nuk5	2.70417135131071e-06
76	re	be	1	2	0	0.00025	nuk5	2.73571807718753e-06
77	fe	be	1	2	0	0.00025	nuk5	2.6533379062162e-06
77	re	be	1	2	0	0.00025	nuk5	2.66610175086421e-06
78	fe	be	1	2	0	0.00025	nuk5	2.75511276032123e-06
78	re	be	1	2	0	0.00025	nuk5	2.76754182993893e-06
79	fe	be	1	2	0	0.00025	nuk5	2.69877604242459e-06
79	re	be	1	2	0	0.00025	nuk5	2.73277891125512e-06
80	fe	be	1	2	0	0.00025	nuk5	2.63351990855871e-06
80	re	be	1	2	0	0.00025	nuk5	2.65153292223204e-06
81	fe	be	1	2	0	0.00025	nuk5	2.78246361076818e-06
81	re	be	1	2	0	0.00025	nuk5	2.80716436961466e-06
82	fe	be	1	2	0	0.00025	nuk5	2.70873064323604e-06
82	re	be	1	2	0	0.00025	nuk5	2.72911111660398e-06
83	fe	be	1	2	0	0.00025	nuk5	2.73890687417826e-06
83	re	be	1	2	0	0.00025	nuk5	2.77812271597526e-06
84	fe	be	1	2	0	0.00025	nuk5	2.70011983989081e-06
84	re	be	1	2	0	0.00025	nuk5	2.70511462688606e-06
85	fe	be	1	2	0	0.00025	nuk5	2.74582143454446e-06
85	re	be	1	2	0	0.00025	nuk5	2.74998618230968e-06
86	fe	be	1	2	0	0.00025	nuk5	2.81807262121935e-06
86	re	be	1	2	0	0.00025	nuk5	2.83385214286136e-06
87	fe	be	1	2	0	0.00025	nuk5	2.71435748799237e-06
87	re	be	1	2	0	0.00025	nuk5	2.72957461819385e-06
88	fe	be	1	2	0	0.00025	nuk5	2.69725488046331e-06
88	re	be	1	2	0	0.00025	nuk5	2.70757057319887e-06
89	fe	be	1	2	0	0.00025	nuk5	2.82505749423586e-06
89	re	be	1	2	0	0.00025	nuk5	2.82848147757972e-06
90	fe	be	1	2	0	0.00025	nuk5	2.73708594338651e-06
90	re	be	1	2	0	0.00025	nuk5	2.74100045262359e-06
91	fe	be	1	2	0	0.00025	nuk5	2.83831712093027e-06
91	re	be	1	2	0	0.00025	nuk5	2.85277014895859e-06
92	fe	be	1	2	0	0.00025	nuk5	2.64592679903077e-06
92	re	be	1	2	0	0.00025	nuk5	2.65269270200809e-06
93	fe	be	1	2	0	0.00025	nuk5	2.7987799045184e-06
93	re	be	1	2	0	0.00025	nuk5	2.82096924221157e-06
94	fe	be	1	2	0	0.00025	nuk5	2.70056549818536e-06
94	re	be	1	2	0	0.00025	nuk5	2.72543464047298e-06
95	fe	be	1	2	0	0.00025	nuk5	2.5989130105426e-06
95	re	be	1	2	0	0.00025	nuk5	2.63183928283224e-06
96	fe	be	1	2	0	0.00025	nuk5	2.6298899709961e-06
96	re	be	1	2	0	0.00025	nuk5	2.61780848523501e-06
97	fe	be	1	2	0	0.00025	nuk5	2.72539081522983e-06
97	re	be	1	2	0	0.00025	nuk5	2.74257989416542e-06
98	fe	be	1	2	0	0.00025	nuk5	2.62510457995049e-06
98	re	be	1	2	0	0.00025	nuk5	2.62856137490018e-06
99	fe	be	1	2	0	0.00025	nuk5	2.73185805709282e-06
99	re	be	1	2	0	0.00025	nuk5	2.75374898514887e-06
100	fe	be	1	2	0	0.00025	nuk5	2.66220485338747e-06
100	re	be	1	2	0	0.00025	nuk5	2.68656873811495e-06
1	fe	be	2	5	0	0.00025	nek10	2.76561872986999e-06
1	re	be	2	5	0	0.00025	nek10	2.76631473423949e-06
2	fe	be	2	5	0	0.00025	nek10	2.84578687258207e-06
2	re	be	2	5	0	0.00025	nek10	2.84746666354914e-06
3	fe	be	2	5	0	0.00025	nek10	2.83403601037932e-06
3	re	be	2	5	0	0.00025	nek10	2.83652486678352e-06
4	fe	be	2	5	0	0.00025	nek10	2.8191829812183e-06
4	re	be	2	5	0	0.00025	nek10	2.82517446845853e-06
5	fe	be	2	5	0	0.00025	nek10	2.80481116112567e-06
5	re	be	2	5	0	0.00025	nek10	2.80781330697088e-06
6	fe	be	2	5	0	0.00025	nek10	2.69487245218754e-06
6	re	be	2	5	0	0.00025	nek10	2.69393526838601e-06
7	fe	be	2	5	0	0.00025	nek10	2.79825336488596e-06
7	re	be	2	5	0	0.00025	nek10	2.79656181136411e-06
8	fe	be	2	5	0	0.00025	nek10	2.82754891673044e-06
8	re	be	2	5	0	0.00025	nek10	2.82659975037797e-06
9	fe	be	2	5	0	0.00025	nek10	2.71423484431926e-06
9	re	be	2	5	0	0.00025	nek10	2.71714279378635e-06
10	fe	be	2	5	0	0.00025	nek10	2.82546144991513e-06
10	re	be	2	5	0	0.00025	nek10	2.82704961050816e-06
11	fe	be	2	5	0	0.00025	nek10	3.04300181095266e-06
11	re	be	2	5	0	0.00025	nek10	3.04426156385159e-06
12	fe	be	2	5	0	0.00025	nek10	2.77113376225667e-06
12	re	be	2	5	0	0.00025	nek10	2.77689755862756e-06
13	fe	be	2	5	0	0.00025	nek10	2.70251877687687e-06
13	re	be	2	5	0	0.00025	nek10	2.70373502458105e-06
14	fe	be	2	5	0	0.00025	nek10	2.72535338080984e-06
14	re	be	2	5	0	0.00025	nek10	2.72528741096924e-06
15	fe	be	2	5	0	0.00025	nek10	2.92398628422297e-06
15	re	be	2	5	0	0.00025	nek10	2.923668312363e-06
16	fe	be	2	5	0	0.00025	nek10	2.7262958533904e-06
16	re	be	2	5	0	0.00025	nek10	2.72941532566056e-06
17	fe	be	2	5	0	0.00025	nek10	2.85825922070074e-06
17	re	be	2	5	0	0.00025	nek10	2.85506006392007e-06
18	fe	be	2	5	0	0.00025	nek10	3.01102869054478e-06
18	re	be	2	5	0	0.00025	nek10	3.00900939662157e-06
19	fe	be	2	5	0	0.00025	nek10	2.7176290897789e-06
19	re	be	2	5	0	0.00025	nek10	2.71990301957941e-06
20	fe	be	2	5	0	0.00025	nek10	2.80230169353336e-06
20	re	be	2	5	0	0.00025	nek10	2.80590798772138e-06
21	fe	be	2	5	0	0.00025	nek10	2.85875888237151e-06
21	re	be	2	5	0	0.00025	nek10	2.86112899663463e-06
22	fe	be	2	5	0	0.00025	nek10	2.82317651896448e-06
22	re	be	2	5	0	0.00025	nek10	2.82531021263115e-06
23	fe	be	2	5	0	0.00025	nek10	2.96270293095203e-06
23	re	be	2	5	0	0.00025	nek10	2.96208823856994e-06
24	fe	be	2	5	0	0.00025	nek10	2.91022172205693e-06
24	re	be	2	5	0	0.00025	nek10	2.91468233847155e-06
25	fe	be	2	5	0	0.00025	nek10	2.73012415688196e-06
25	re	be	2	5	0	0.00025	nek10	2.7296617101056e-06
26	fe	be	2	5	0	0.00025	nek10	2.79923190895279e-06
26	re	be	2	5	0	0.00025	nek10	2.80623145909437e-06
27	fe	be	2	5	0	0.00025	nek10	2.86450720341807e-06
27	re	be	2	5	0	0.00025	nek10	2.8710305357316e-06
28	fe	be	2	5	0	0.00025	nek10	2.73774780884437e-06
28	re	be	2	5	0	0.00025	nek10	2.73750983331292e-06
29	fe	be	2	5	0	0.00025	nek10	2.93847697960982e-06
29	re	be	2	5	0	0.00025	nek10	2.93727005156792e-06
30	fe	be	2	5	0	0.00025	nek10	2.79549704282235e-06
30	re	be	2	5	0	0.00025	nek10	2.79329671025841e-06
31	fe	be	2	5	0	0.00025	nek10	2.82235791087108e-06
31	re	be	2	5	0	0.00025	nek10	2.82507394640122e-06
32	fe	be	2	5	0	0.00025	nek10	2.7119562729099e-06
32	re	be	2	5	0	0.00025	nek10	2.71257699718056e-06
33	fe	be	2	5	0	0.00025	nek10	2.81233987682087e-06
33	re	be	2	5	0	0.00025	nek10	2.81656292798535e-06
34	fe	be	2	5	0	0.00025	nek10	2.7886138823612e-06
34	re	be	2	5	0	0.00025	nek10	2.79191205632301e-06
35	fe	be	2	5	0	0.00025	nek10	2.80392258632662e-06
35	re	be	2	5	0	0.00025	nek10	2.80255142783965e-06
36	fe	be	2	5	0	0.00025	nek10	2.89591722302637e-06
36	re	be	2	5	0	0.00025	nek10	2.89782301542857e-06
37	fe	be	2	5	0	0.00025	nek10	2.86300317723026e-06
37	re	be	2	5	0	0.00025	nek10	2.86517605093027e-06
38	fe	be	2	5	0	0.00025	nek10	2.81139090091664e-06
38	re	be	2	5	0	0.00025	nek10	2.81356834098361e-06
39	fe	be	2	5	0	0.00025	nek10	2.84856734264065e-06
39	re	be	2	5	0	0.00025	nek10	2.84786392761453e-06
40	fe	be	2	5	0	0.00025	nek10	2.97436387247377e-06
40	re	be	2	5	0	0.00025	nek10	2.97129905362927e-06
41	fe	be	2	5	0	0.00025	nek10	2.89175719832188e-06
41	re	be	2	5	0	0.00025	nek10	2.89076717058316e-06
42	fe	be	2	5	0	0.00025	nek10	2.86978068216006e-06
42	re	be	2	5	0	0.00025	nek10	2.87170321340737e-06
43	fe	be	2	5	0	0.00025	nek10	2.76854210471234e-06
43	re	be	2	5	0	0.00025	nek10	2.76674918094606e-06
44	fe	be	2	5	0	0.00025	nek10	2.78916712201282e-06
44	re	be	2	5	0	0.00025	nek10	2.78785484073448e-06
45	fe	be	2	5	0	0.00025	nek10	2.85868623679426e-06
45	re	be	2	5	0	0.00025	nek10	2.85939262803272e-06
46	fe	be	2	5	0	0.00025	nek10	2.92247876722759e-06
46	re	be	2	5	0	0.00025	nek10	2.92649764888675e-06
47	fe	be	2	5	0	0.00025	nek10	2.98836661543998e-06
47	re	be	2	5	0	0.00025	nek10	2.99427547988318e-06
48	fe	be	2	5	0	0.00025	nek10	2.92931758494496e-06
48	re	be	2	5	0	0.00025	nek10	2.93262077818283e-06
49	fe	be	2	5	0	0.00025	nek10	2.84176259037324e-06
49	re	be	2	5	0	0.00025	nek10	2.84405192579597e-06
50	fe	be	2	5	0	0.00025	nek10	2.79754503211077e-06
50	re	be	2	5	0	0.00025	nek10	2.80045108155173e-06
51	fe	be	2	5	0	0.00025	nek10	2.72333698487937e-06
51	re	be	2	5	0	0.00025	nek10	2.72537788691239e-06
52	fe	be	2	5	0	0.00025	nek10	2.79928655595029e-06
52	re	be	2	5	0	0.00025	nek10	2.80159692106318e-06
53	fe	be	2	5	0	0.00025	nek10	2.79094754986633e-06
53	re	be	2	5	0	0.00025	nek10	2.78768361845182e-06
54	fe	be	2	5	0	0.00025	nek10	2.72546498318462e-06
54	re	be	2	5	0	0.00025	nek10	2.72477697936994e-06
55	fe	be	2	5	0	0.00025	nek10	2.72349987718396e-06
55	re	be	2	5	0	0.00025	nek10	2.72334395884284e-06
56	fe	be	2	5	0	0.00025	nek10	2.83780562561272e-06
56	re	be	2	5	0	0.00025	nek10	2.8411418549872e-06
57	fe	be	2	5	0	0.00025	nek10	2.88338865094931e-06
57	re	be	2	5	0	0.00025	nek10	2.88400259713676e-06
58	fe	be	2	5	0	0.00025	nek10	2.67682311998531e-06
58	re	be	2	5	0	0.00025	nek10	2.67673029649387e-06
59	fe	be	2	5	0	0.00025	nek10	2.83233749031134e-06
59	re	be	2	5	0	0.00025	nek10	2.83015638746328e-06
60	fe	be	2	5	0	0.00025	nek10	2.7452111035895e-06
60	re	be	2	5	0	0.00025	nek10	2.74647226320876e-06
61	fe	be	2	5	0	0.00025	nek10	2.88481525596496e-06
61	re	be	2	5	0	0.00025	nek10	2.88339827836791e-06
62	fe	be	2	5	0	0.00025	nek10	2.78945211563929e-06
62	re	be	2	5	0	0.00025	nek10	2.79011457201317e-06
63	fe	be	2	5	0	0.00025	nek10	2.77241940757862e-06
63	re	be	2	5	0	0.00025	nek10	2.77181100696516e-06
64	fe	be	2	5	0	0.00025	nek10	2.84317793995821e-06
64	re	be	2	5	0	0.00025	nek10	2.84721393326729e-06
65	fe	be	2	5	0	0.00025	nek10	2.75997573175838e-06
65	re	be	2	5	0	0.00025	nek10	2.75987959814658e-06
66	fe	be	2	5	0	0.00025	nek10	2.70073529825344e-06
66	re	be	2	5	0	0.00025	nek10	2.7014989594149e-06
67	fe	be	2	5	0	0.00025	nek10	2.69828920780203e-06
67	re	be	2	5	0	0.00025	nek10	2.69931627648736e-06
68	fe	be	2	5	0	0.00025	nek10	2.77721008855021e-06
68	re	be	2	5	0	0.00025	nek10	2.77543348486117e-06
69	fe	be	2	5	0	0.00025	nek10	2.90445945004928e-06
69	re	be	2	5	0	0.00025	nek10	2.90360741622962e-06
70	fe	be	2	5	0	0.00025	nek10	2.93837717209389e-06
70	re	be	2	5	0	0.00025	nek10	2.93818670921919e-06
71	fe	be	2	5	0	0.00025	nek10	2.8506212520153e-06
71	re	be	2	5	0	0.00025	nek10	2.84984466545755e-06
72	fe	be	2	5	0	0.00025	nek10	2.71611945113227e-06
72	re	be	2	5	0	0.00025	nek10	2.72218614445282e-06
73	fe	be	2	5	0	0.00025	nek10	2.8077596299875e-06
73	re	be	2	5	0	0.00025	nek10	2.81087288104313e-06
74	fe	be	2	5	0	0.00025	nek10	2.76699311338419e-06
74	re	be	2	5	0	0.00025	nek10	2.76824007736231e-06
75	fe	be	2	5	0	0.00025	nek10	2.71902728402049e-06
75	re	be	2	5	0	0.00025	nek10	2.72072491913214e-06
76	fe	be	2	5	0	0.00025	nek10	2.81571695483466e-06
76	re	be	2	5	0	0.00025	nek10	2.81687652336602e-06
77	fe	be	2	5	0	0.00025	nek10	2.80972380531572e-06
77	re	be	2	5	0	0.00025	nek10	2.8124800158706e-06
78	fe	be	2	5	0	0.00025	nek10	2.77945342625138e-06
78	re	be	2	5	0	0.00025	nek10	2.77547766012664e-06
79	fe	be	2	5	0	0.00025	nek10	2.73240575525198e-06
79	re	be	2	5	0	0.00025	nek10	2.73158846640484e-06
80	fe	be	2	5	0	0.00025	nek10	2.72753399304141e-06
80	re	be	2	5	0	0.00025	nek10	2.7251640025364e-06
81	fe	be	2	5	0	0.00025	nek10	2.95226108988022e-06
81	re	be	2	5	0	0.00025	nek10	2.95176752888881e-06
82	fe	be	2	5	0	0.00025	nek10	2.81833288084425e-06
82	re	be	2	5	0	0.00025	nek10	2.82316799227694e-06
83	fe	be	2	5	0	0.00025	nek10	2.736787681785e-06
83	re	be	2	5	0	0.00025	nek10	2.73610134426568e-06
84	fe	be	2	5	0	0.00025	nek10	2.90444957153409e-06
84	re	be	2	5	0	0.00025	nek10	2.90818787754064e-06
85	fe	be	2	5	0	0.00025	nek10	2.85343233272639e-06
85	re	be	2	5	0	0.00025	nek10	2.85443529557915e-06
86	fe	be	2	5	0	0.00025	nek10	2.72418488835096e-06
86	re	be	2	5	0	0.00025	nek10	2.72529755061673e-06
87	fe	be	2	5	0	0.00025	nek10	2.779406873185e-06
87	re	be	2	5	0	0.00025	nek10	2.78286965915428e-06
88	fe	be	2	5	0	0.00025	nek10	2.83579711213482e-06
88	re	be	2	5	0	0.00025	nek10	2.83628613985677e-06
89	fe	be	2	5	0	0.00025	nek10	2.89279694619404e-06
89	re	be	2	5	0	0.00025	nek10	2.8983087011786e-06
90	fe	be	2	5	0	0.00025	nek10	2.89604625299949e-06
90	re	be	2	5	0	0.00025	nek10	2.89542811276763e-06
91	fe	be	2	5	0	0.00025	nek10	2.75610587934494e-06
91	re	be	2	5	0	0.00025	nek10	2.75740756483696e-06
92	fe	be	2	5	0	0.00025	nek10	2.77756397658484e-06
92	re	be	2	5	0	0.00025	nek10	2.7785425148509e-06
93	fe	be	2	5	0	0.00025	nek10	2.8641355678051e-06
93	re	be	2	5	0	0.00025	nek10	2.86813560588313e-06
94	fe	be	2	5	0	0.00025	nek10	2.76411117227549e-06
94	re	be	2	5	0	0.00025	nek10	2.76948199874609e-06
95	fe	be	2	5	0	0.00025	nek10	2.68610155638733e-06
95	re	be	2	5	0	0.00025	nek10	2.69122631526629e-06
96	fe	be	2	5	0	0.00025	nek10	2.70380512877869e-06
96	re	be	2	5	0	0.00025	nek10	2.70536910979274e-06
97	fe	be	2	5	0	0.00025	nek10	2.88844572790276e-06
97	re	be	2	5	0	0.00025	nek10	2.88723413369472e-06
98	fe	be	2	5	0	0.00025	nek10	2.81553268824502e-06
98	re	be	2	5	0	0.00025	nek10	2.81528033394935e-06
99	fe	be	2	5	0	0.00025	nek10	2.88535948977769e-06
99	re	be	2	5	0	0.00025	nek10	2.88864198418023e-06
100	fe	be	2	5	0	0.00025	nek10	2.77996852701974e-06
100	re	be	2	5	0	0.00025	nek10	2.78089980499202e-06
1	fe	be	2	5	0	0.00025	nek5	2.67276256976034e-06
1	re	be	2	5	0	0.00025	nek5	2.66272750020491e-06
2	fe	be	2	5	0	0.00025	nek5	2.68169474168781e-06
2	re	be	2	5	0	0.00025	nek5	2.68642068579556e-06
3	fe	be	2	5	0	0.00025	nek5	2.71031968352875e-06
3	re	be	2	5	0	0.00025	nek5	2.71070240260429e-06
4	fe	be	2	5	0	0.00025	nek5	2.68947430856814e-06
4	re	be	2	5	0	0.00025	nek5	2.68852785730624e-06
5	fe	be	2	5	0	0.00025	nek5	2.71590776735679e-06
5	re	be	2	5	0	0.00025	nek5	2.72080056386984e-06
6	fe	be	2	5	0	0.00025	nek5	2.64059062929925e-06
6	re	be	2	5	0	0.00025	nek5	2.64448925440322e-06
7	fe	be	2	5	0	0.00025	nek5	2.77767107943148e-06
7	re	be	2	5	0	0.00025	nek5	2.77416258035848e-06
8	fe	be	2	5	0	0.00025	nek5	2.70399694255672e-06
8	re	be	2	5	0	0.00025	nek5	2.70602149194055e-06
9	fe	be	2	5	0	0.00025	nek5	2.67760779158574e-06
9	re	be	2	5	0	0.00025	nek5	2.67829346720717e-06
10	fe	be	2	5	0	0.00025	nek5	2.80954478588379e-06
10	re	be	2	5	0	0.00025	nek5	2.81230991676174e-06
11	fe	be	2	5	0	0.00025	nek5	2.82086289082521e-06
11	re	be	2	5	0	0.00025	nek5	2.82621948779503e-06
12	fe	be	2	5	0	0.00025	nek5	2.71176313736289e-06
12	re	be	2	5	0	0.00025	nek5	2.71611353292781e-06
13	fe	be	2	5	0	0.00025	nek5	2.60023326718849e-06
13	re	be	2	5	0	0.00025	nek5	2.5991364115343e-06
14	fe	be	2	5	0	0.00025	nek5	2.61530361046012e-06
14	re	be	2	5	0	0.00025	nek5	2.61856205002737e-06
15	fe	be	2	5	0	0.00025	nek5	2.7441529488343e-06
15	re	be	2	5	0	0.00025	nek5	2.74891272910465e-06
16	fe	be	2	5	0	0.00025	nek5	2.60043973211305e-06
16	re	be	2	5	0	0.00025	nek5	2.6050035944966e-06
17	fe	be	2	5	0	0.00025	nek5	2.73899809270378e-06
17	re	be	2	5	0	0.00025	nek5	2.74032622578178e-06
18	fe	be	2	5	0	0.00025	nek5	2.78346439891703e-06
18	re	be	2	5	0	0.00025	nek5	2.78839639443288e-06
19	fe	be	2	5	0	0.00025	nek5	2.69000407001965e-06
19	re	be	2	5	0	0.00025	nek5	2.6864496185262e-06
20	fe	be	2	5	0	0.00025	nek5	2.83615944033823e-06
20	re	be	2	5	0	0.00025	nek5	2.83963551721e-06
21	fe	be	2	5	0	0.00025	nek5	2.77788166637801e-06
21	re	be	2	5	0	0.00025	nek5	2.77465790770947e-06
22	fe	be	2	5	0	0.00025	nek5	2.65043045119505e-06
22	re	be	2	5	0	0.00025	nek5	2.64814873677519e-06
23	fe	be	2	5	0	0.00025	nek5	2.63844107524747e-06
23	re	be	2	5	0	0.00025	nek5	2.6410238920278e-06
24	fe	be	2	5	0	0.00025	nek5	2.79444941648138e-06
24	re	be	2	5	0	0.00025	nek5	2.79654106155292e-06
25	fe	be	2	5	0	0.00025	nek5	2.5671154155193e-06
25	re	be	2	5	0	0.00025	nek5	2.5719367687155e-06
26	fe	be	2	5	0	0.00025	nek5	2.69305112266563e-06
26	re	be	2	5	0	0.00025	nek5	2.6967097130104e-06
27	fe	be	2	5	0	0.00025	nek5	2.56369737530201e-06
27	re	be	2	5	0	0.00025	nek5	2.56281944276716e-06
28	fe	be	2	5	0	0.00025	nek5	2.75345765186735e-06
28	re	be	2	5	0	0.00025	nek5	2.75652144454111e-06
29	fe	be	2	5	0	0.00025	nek5	2.768236226411e-06
29	re	be	2	5	0	0.00025	nek5	2.76674969043206e-06
30	fe	be	2	5	0	0.00025	nek5	2.7031136066719e-06
30	re	be	2	5	0	0.00025	nek5	2.70705074596005e-06
31	fe	be	2	5	0	0.00025	nek5	2.58836490598983e-06
31	re	be	2	5	0	0.00025	nek5	2.59015373764121e-06
32	fe	be	2	5	0	0.00025	nek5	2.68534614053786e-06
32	re	be	2	5	0	0.00025	nek5	2.68437399533249e-06
33	fe	be	2	5	0	0.00025	nek5	2.75846710148504e-06
33	re	be	2	5	0	0.00025	nek5	2.76273596845434e-06
34	fe	be	2	5	0	0.00025	nek5	2.62542502527079e-06
34	re	be	2	5	0	0.00025	nek5	2.62752580964977e-06
35	fe	be	2	5	0	0.00025	nek5	2.71620733976137e-06
35	re	be	2	5	0	0.00025	nek5	2.72056765333894e-06
36	fe	be	2	5	0	0.00025	nek5	2.69726728033597e-06
36	re	be	2	5	0	0.00025	nek5	2.6992717790082e-06
37	fe	be	2	5	0	0.00025	nek5	2.73570580728635e-06
37	re	be	2	5	0	0.00025	nek5	2.73590739733348e-06
38	fe	be	2	5	0	0.00025	nek5	2.68060189675606e-06
38	re	be	2	5	0	0.00025	nek5	2.68324073187837e-06
39	fe	be	2	5	0	0.00025	nek5	2.73871091429772e-06
39	re	be	2	5	0	0.00025	nek5	2.74115994849404e-06
40	fe	be	2	5	0	0.00025	nek5	2.70984795463229e-06
40	re	be	2	5	0	0.00025	nek5	2.71335022491181e-06
41	fe	be	2	5	0	0.00025	nek5	2.73196341049805e-06
41	re	be	2	5	0	0.00025	nek5	2.74080345072274e-06
42	fe	be	2	5	0	0.00025	nek5	2.70275056779711e-06
42	re	be	2	5	0	0.00025	nek5	2.71003116867775e-06
43	fe	be	2	5	0	0.00025	nek5	2.59339987675941e-06
43	re	be	2	5	0	0.00025	nek5	2.59774431916254e-06
44	fe	be	2	5	0	0.00025	nek5	2.62407372601336e-06
44	re	be	2	5	0	0.00025	nek5	2.6265163738978e-06
45	fe	be	2	5	0	0.00025	nek5	2.73321960782751e-06
45	re	be	2	5	0	0.00025	nek5	2.73935600001645e-06
46	fe	be	2	5	0	0.00025	nek5	2.70272901987801e-06
46	re	be	2	5	0	0.00025	nek5	2.7112122095266e-06
47	fe	be	2	5	0	0.00025	nek5	2.73659007389771e-06
47	re	be	2	5	0	0.00025	nek5	2.74343600310092e-06
48	fe	be	2	5	0	0.00025	nek5	2.774089339406e-06
48	re	be	2	5	0	0.00025	nek5	2.77356811576062e-06
49	fe	be	2	5	0	0.00025	nek5	2.71589307287871e-06
49	re	be	2	5	0	0.00025	nek5	2.71462247370662e-06
50	fe	be	2	5	0	0.00025	nek5	2.60730546802857e-06
50	re	be	2	5	0	0.00025	nek5	2.61490615395243e-06
51	fe	be	2	5	0	0.00025	nek5	2.65319719228248e-06
51	re	be	2	5	0	0.00025	nek5	2.65913853142693e-06
52	fe	be	2	5	0	0.00025	nek5	2.70204312634705e-06
52	re	be	2	5	0	0.00025	nek5	2.70931362587092e-06
53	fe	be	2	5	0	0.00025	nek5	2.69197044265981e-06
53	re	be	2	5	0	0.00025	nek5	2.69245068625983e-06
54	fe	be	2	5	0	0.00025	nek5	2.62543385669538e-06
54	re	be	2	5	0	0.00025	nek5	2.62700966097875e-06
55	fe	be	2	5	0	0.00025	nek5	2.73260255364196e-06
55	re	be	2	5	0	0.00025	nek5	2.72693019510783e-06
56	fe	be	2	5	0	0.00025	nek5	2.69012290578306e-06
56	re	be	2	5	0	0.00025	nek5	2.69164800471548e-06
57	fe	be	2	5	0	0.00025	nek5	2.69092221826439e-06
57	re	be	2	5	0	0.00025	nek5	2.69799469111306e-06
58	fe	be	2	5	0	0.00025	nek5	2.63082326923482e-06
58	re	be	2	5	0	0.00025	nek5	2.63195920681122e-06
59	fe	be	2	5	0	0.00025	nek5	2.78381789903586e-06
59	re	be	2	5	0	0.00025	nek5	2.78222811534607e-06
60	fe	be	2	5	0	0.00025	nek5	2.74291058923005e-06
60	re	be	2	5	0	0.00025	nek5	2.7461683669992e-06
61	fe	be	2	5	0	0.00025	nek5	2.80882149015003e-06
61	re	be	2	5	0	0.00025	nek5	2.81230022533246e-06
62	fe	be	2	5	0	0.00025	nek5	2.59315383593809e-06
62	re	be	2	5	0	0.00025	nek5	2.5919324363991e-06
63	fe	be	2	5	0	0.00025	nek5	2.69477358812086e-06
63	re	be	2	5	0	0.00025	nek5	2.69328336750972e-06
64	fe	be	2	5	0	0.00025	nek5	2.6857020275791e-06
64	re	be	2	5	0	0.00025	nek5	2.68802082417426e-06
65	fe	be	2	5	0	0.00025	nek5	2.7014877708281e-06
65	re	be	2	5	0	0.00025	nek5	2.70418587277533e-06
66	fe	be	2	5	0	0.00025	nek5	2.58217657799555e-06
66	re	be	2	5	0	0.00025	nek5	2.58308316438221e-06
67	fe	be	2	5	0	0.00025	nek5	2.69927879666778e-06
67	re	be	2	5	0	0.00025	nek5	2.70001762664803e-06
68	fe	be	2	5	0	0.00025	nek5	2.74052996252138e-06
68	re	be	2	5	0	0.00025	nek5	2.74473580262008e-06
69	fe	be	2	5	0	0.00025	nek5	2.65420103412183e-06
69	re	be	2	5	0	0.00025	nek5	2.65835207050701e-06
70	fe	be	2	5	0	0.00025	nek5	2.82391631025725e-06
70	re	be	2	5	0	0.00025	nek5	2.81944859443153e-06
71	fe	be	2	5	0	0.00025	nek5	2.76309553007114e-06
71	re	be	2	5	0	0.00025	nek5	2.76646465072617e-06
72	fe	be	2	5	0	0.00025	nek5	2.65259882547653e-06
72	re	be	2	5	0	0.00025	nek5	2.64756383484352e-06
73	fe	be	2	5	0	0.00025	nek5	2.67674944656076e-06
73	re	be	2	5	0	0.00025	nek5	2.67718119320471e-06
74	fe	be	2	5	0	0.00025	nek5	2.64291286080757e-06
74	re	be	2	5	0	0.00025	nek5	2.64734449507864e-06
75	fe	be	2	5	0	0.00025	nek5	2.57954739419756e-06
75	re	be	2	5	0	0.00025	nek5	2.57691724765156e-06
76	fe	be	2	5	0	0.00025	nek5	2.71562239062164e-06
76	re	be	2	5	0	0.00025	nek5	2.71707910157511e-06
77	fe	be	2	5	0	0.00025	nek5	2.63847214918405e-06
77	re	be	2	5	0	0.00025	nek5	2.64027532824317e-06
78	fe	be	2	5	0	0.00025	nek5	2.74587974532829e-06
78	re	be	2	5	0	0.00025	nek5	2.7470636013772e-06
79	fe	be	2	5	0	0.00025	nek5	2.70663348514466e-06
79	re	be	2	5	0	0.00025	nek5	2.70873263264825e-06
80	fe	be	2	5	0	0.00025	nek5	2.62148940722347e-06
80	re	be	2	5	0	0.00025	nek5	2.62639023202034e-06
81	fe	be	2	5	0	0.00025	nek5	2.78457118226923e-06
81	re	be	2	5	0	0.00025	nek5	2.78550443310278e-06
82	fe	be	2	5	0	0.00025	nek5	2.70451054233859e-06
82	re	be	2	5	0	0.00025	nek5	2.70865035752245e-06
83	fe	be	2	5	0	0.00025	nek5	2.75936759359214e-06
83	re	be	2	5	0	0.00025	nek5	2.7575346634244e-06
84	fe	be	2	5	0	0.00025	nek5	2.68436693881421e-06
84	re	be	2	5	0	0.00025	nek5	2.68144009655727e-06
85	fe	be	2	5	0	0.00025	nek5	2.72163304413295e-06
85	re	be	2	5	0	0.00025	nek5	2.72782728302961e-06
86	fe	be	2	5	0	0.00025	nek5	2.81132942341737e-06
86	re	be	2	5	0	0.00025	nek5	2.80989766168141e-06
87	fe	be	2	5	0	0.00025	nek5	2.70320917777506e-06
87	re	be	2	5	0	0.00025	nek5	2.7049758645383e-06
88	fe	be	2	5	0	0.00025	nek5	2.68421550748215e-06
88	re	be	2	5	0	0.00025	nek5	2.68227845423039e-06
89	fe	be	2	5	0	0.00025	nek5	2.8002908928326e-06
89	re	be	2	5	0	0.00025	nek5	2.80633706611756e-06
90	fe	be	2	5	0	0.00025	nek5	2.71902211307502e-06
90	re	be	2	5	0	0.00025	nek5	2.72064549133345e-06
91	fe	be	2	5	0	0.00025	nek5	2.82817806692069e-06
91	re	be	2	5	0	0.00025	nek5	2.8340366982082e-06
92	fe	be	2	5	0	0.00025	nek5	2.62922253061018e-06
92	re	be	2	5	0	0.00025	nek5	2.63115793590637e-06
93	fe	be	2	5	0	0.00025	nek5	2.79599246863037e-06
93	re	be	2	5	0	0.00025	nek5	2.79725594411916e-06
94	fe	be	2	5	0	0.00025	nek5	2.70365995678912e-06
94	re	be	2	5	0	0.00025	nek5	2.70467815062799e-06
95	fe	be	2	5	0	0.00025	nek5	2.60587047765039e-06
95	re	be	2	5	0	0.00025	nek5	2.60628577819657e-06
96	fe	be	2	5	0	0.00025	nek5	2.59745281693923e-06
96	re	be	2	5	0	0.00025	nek5	2.59727272484804e-06
97	fe	be	2	5	0	0.00025	nek5	2.71660597359525e-06
97	re	be	2	5	0	0.00025	nek5	2.71945721569525e-06
98	fe	be	2	5	0	0.00025	nek5	2.6080939739681e-06
98	re	be	2	5	0	0.00025	nek5	2.60657344265215e-06
99	fe	be	2	5	0	0.00025	nek5	2.72595923227842e-06
99	re	be	2	5	0	0.00025	nek5	2.72833473269658e-06
100	fe	be	2	5	0	0.00025	nek5	2.66300524011639e-06
100	re	be	2	5	0	0.00025	nek5	2.66416405983135e-06
1	fe	be	2	5	0	0.00025	nuk10	2.79849974444843e-06
1	re	be	2	5	0	0.00025	nuk10	2.84352828978035e-06
2	fe	be	2	5	0	0.00025	nuk10	2.84521859885181e-06
2	re	be	2	5	0	0.00025	nuk10	2.91833693769745e-06
3	fe	be	2	5	0	0.00025	nuk10	2.86222678421053e-06
3	re	be	2	5	0	0.00025	nuk10	2.90828900949564e-06
4	fe	be	2	5	0	0.00025	nuk10	2.85671598207336e-06
4	re	be	2	5	0	0.00025	nuk10	2.90201876926727e-06
5	fe	be	2	5	0	0.00025	nuk10	2.86293037803668e-06
5	re	be	2	5	0	0.00025	nuk10	2.88658848996398e-06
6	fe	be	2	5	0	0.00025	nuk10	2.68940516006179e-06
6	re	be	2	5	0	0.00025	nuk10	2.75063976507751e-06
7	fe	be	2	5	0	0.00025	nuk10	2.86618658081247e-06
7	re	be	2	5	0	0.00025	nuk10	2.87720902242255e-06
8	fe	be	2	5	0	0.00025	nuk10	2.83619441149776e-06
8	re	be	2	5	0	0.00025	nuk10	2.89822083220396e-06
9	fe	be	2	5	0	0.00025	nuk10	2.72983577595976e-06
9	re	be	2	5	0	0.00025	nuk10	2.79018683820311e-06
10	fe	be	2	5	0	0.00025	nuk10	2.8185962693702e-06
10	re	be	2	5	0	0.00025	nuk10	2.89482311450704e-06
11	fe	be	2	5	0	0.00025	nuk10	3.04650705667799e-06
11	re	be	2	5	0	0.00025	nuk10	3.11573304601735e-06
12	fe	be	2	5	0	0.00025	nuk10	2.77263575539961e-06
12	re	be	2	5	0	0.00025	nuk10	2.84401870999533e-06
13	fe	be	2	5	0	0.00025	nuk10	2.73747359119481e-06
13	re	be	2	5	0	0.00025	nuk10	2.77845282520071e-06
14	fe	be	2	5	0	0.00025	nuk10	2.72261592414835e-06
14	re	be	2	5	0	0.00025	nuk10	2.79244310718601e-06
15	fe	be	2	5	0	0.00025	nuk10	2.97167338322405e-06
15	re	be	2	5	0	0.00025	nuk10	3.00359255892042e-06
16	fe	be	2	5	0	0.00025	nuk10	2.72486653396312e-06
16	re	be	2	5	0	0.00025	nuk10	2.79972741780177e-06
17	fe	be	2	5	0	0.00025	nuk10	2.92143028010229e-06
17	re	be	2	5	0	0.00025	nuk10	2.94399483017233e-06
18	fe	be	2	5	0	0.00025	nuk10	3.0207236373731e-06
18	re	be	2	5	0	0.00025	nuk10	3.08916482587173e-06
19	fe	be	2	5	0	0.00025	nuk10	2.71057284917154e-06
19	re	be	2	5	0	0.00025	nuk10	2.781381049158e-06
20	fe	be	2	5	0	0.00025	nuk10	2.79417878732492e-06
20	re	be	2	5	0	0.00025	nuk10	2.87378309088423e-06
21	fe	be	2	5	0	0.00025	nuk10	2.88436636091676e-06
21	re	be	2	5	0	0.00025	nuk10	2.93452454114357e-06
22	fe	be	2	5	0	0.00025	nuk10	2.85827776946947e-06
22	re	be	2	5	0	0.00025	nuk10	2.90880719173721e-06
23	fe	be	2	5	0	0.00025	nuk10	2.92936369677137e-06
23	re	be	2	5	0	0.00025	nuk10	3.02859836133872e-06
24	fe	be	2	5	0	0.00025	nuk10	2.90803312308398e-06
24	re	be	2	5	0	0.00025	nuk10	2.98351427111963e-06
25	fe	be	2	5	0	0.00025	nuk10	2.78814016221527e-06
25	re	be	2	5	0	0.00025	nuk10	2.80566212272199e-06
26	fe	be	2	5	0	0.00025	nuk10	2.85198241336629e-06
26	re	be	2	5	0	0.00025	nuk10	2.87337047918759e-06
27	fe	be	2	5	0	0.00025	nuk10	2.86556971601383e-06
27	re	be	2	5	0	0.00025	nuk10	2.93662525441785e-06
28	fe	be	2	5	0	0.00025	nuk10	2.7518018321786e-06
28	re	be	2	5	0	0.00025	nuk10	2.81206577159743e-06
29	fe	be	2	5	0	0.00025	nuk10	2.98664261555545e-06
29	re	be	2	5	0	0.00025	nuk10	3.00773967884461e-06
30	fe	be	2	5	0	0.00025	nuk10	2.78708711784777e-06
30	re	be	2	5	0	0.00025	nuk10	2.84851640868546e-06
31	fe	be	2	5	0	0.00025	nuk10	2.83972212489291e-06
31	re	be	2	5	0	0.00025	nuk10	2.90007853515416e-06
32	fe	be	2	5	0	0.00025	nuk10	2.75529540362557e-06
32	re	be	2	5	0	0.00025	nuk10	2.79779624869187e-06
33	fe	be	2	5	0	0.00025	nuk10	2.8293631513416e-06
33	re	be	2	5	0	0.00025	nuk10	2.89496866954501e-06
34	fe	be	2	5	0	0.00025	nuk10	2.79296149106903e-06
34	re	be	2	5	0	0.00025	nuk10	2.86347549169514e-06
35	fe	be	2	5	0	0.00025	nuk10	2.82809590382487e-06
35	re	be	2	5	0	0.00025	nuk10	2.88376533807994e-06
36	fe	be	2	5	0	0.00025	nuk10	2.93139299251959e-06
36	re	be	2	5	0	0.00025	nuk10	2.97906611939164e-06
37	fe	be	2	5	0	0.00025	nuk10	2.87511041574609e-06
37	re	be	2	5	0	0.00025	nuk10	2.93903374434546e-06
38	fe	be	2	5	0	0.00025	nuk10	2.8322694100915e-06
38	re	be	2	5	0	0.00025	nuk10	2.88378847546561e-06
39	fe	be	2	5	0	0.00025	nuk10	2.89140422078852e-06
39	re	be	2	5	0	0.00025	nuk10	2.92024487188237e-06
40	fe	be	2	5	0	0.00025	nuk10	2.98694257763458e-06
40	re	be	2	5	0	0.00025	nuk10	3.04804727999129e-06
41	fe	be	2	5	0	0.00025	nuk10	2.9358591682862e-06
41	re	be	2	5	0	0.00025	nuk10	2.9736216345355e-06
42	fe	be	2	5	0	0.00025	nuk10	2.88368630394073e-06
42	re	be	2	5	0	0.00025	nuk10	2.94230963717189e-06
43	fe	be	2	5	0	0.00025	nuk10	2.76908338643119e-06
43	re	be	2	5	0	0.00025	nuk10	2.83106195320038e-06
44	fe	be	2	5	0	0.00025	nuk10	2.80832907394127e-06
44	re	be	2	5	0	0.00025	nuk10	2.85074425360539e-06
45	fe	be	2	5	0	0.00025	nuk10	2.89512925824593e-06
45	re	be	2	5	0	0.00025	nuk10	2.94449342240063e-06
46	fe	be	2	5	0	0.00025	nuk10	2.97005800898733e-06
46	re	be	2	5	0	0.00025	nuk10	3.00126082193076e-06
47	fe	be	2	5	0	0.00025	nuk10	3.02764297624398e-06
47	re	be	2	5	0	0.00025	nuk10	3.07672143606137e-06
48	fe	be	2	5	0	0.00025	nuk10	2.93093737293344e-06
48	re	be	2	5	0	0.00025	nuk10	3.01251143765478e-06
49	fe	be	2	5	0	0.00025	nuk10	2.85078168299785e-06
49	re	be	2	5	0	0.00025	nuk10	2.91640993792307e-06
50	fe	be	2	5	0	0.00025	nuk10	2.82205565876654e-06
50	re	be	2	5	0	0.00025	nuk10	2.88000364311597e-06
51	fe	be	2	5	0	0.00025	nuk10	2.73705969167628e-06
51	re	be	2	5	0	0.00025	nuk10	2.80243831468296e-06
52	fe	be	2	5	0	0.00025	nuk10	2.77854855313024e-06
52	re	be	2	5	0	0.00025	nuk10	2.85687638023807e-06
53	fe	be	2	5	0	0.00025	nuk10	2.83570803811872e-06
53	re	be	2	5	0	0.00025	nuk10	2.86929078263083e-06
54	fe	be	2	5	0	0.00025	nuk10	2.75965847500193e-06
54	re	be	2	5	0	0.00025	nuk10	2.7950549523918e-06
55	fe	be	2	5	0	0.00025	nuk10	2.7379308699889e-06
55	re	be	2	5	0	0.00025	nuk10	2.78678277997981e-06
56	fe	be	2	5	0	0.00025	nuk10	2.87733771904938e-06
56	re	be	2	5	0	0.00025	nuk10	2.91893618524031e-06
57	fe	be	2	5	0	0.00025	nuk10	2.96165396501584e-06
57	re	be	2	5	0	0.00025	nuk10	2.96425470210868e-06
58	fe	be	2	5	0	0.00025	nuk10	2.68447817950638e-06
58	re	be	2	5	0	0.00025	nuk10	2.7418097705408e-06
59	fe	be	2	5	0	0.00025	nuk10	2.84453991444121e-06
59	re	be	2	5	0	0.00025	nuk10	2.90899351931113e-06
60	fe	be	2	5	0	0.00025	nuk10	2.74810759071823e-06
60	re	be	2	5	0	0.00025	nuk10	2.81171390137259e-06
61	fe	be	2	5	0	0.00025	nuk10	2.90751158199931e-06
61	re	be	2	5	0	0.00025	nuk10	2.95446951651377e-06
62	fe	be	2	5	0	0.00025	nuk10	2.79331993853194e-06
62	re	be	2	5	0	0.00025	nuk10	2.85773758575958e-06
63	fe	be	2	5	0	0.00025	nuk10	2.75854451022368e-06
63	re	be	2	5	0	0.00025	nuk10	2.8392379076365e-06
64	fe	be	2	5	0	0.00025	nuk10	2.87158901464273e-06
64	re	be	2	5	0	0.00025	nuk10	2.91444335190576e-06
65	fe	be	2	5	0	0.00025	nuk10	2.77758113358922e-06
65	re	be	2	5	0	0.00025	nuk10	2.83046035673842e-06
66	fe	be	2	5	0	0.00025	nuk10	2.7046451107173e-06
66	re	be	2	5	0	0.00025	nuk10	2.77550971079874e-06
67	fe	be	2	5	0	0.00025	nuk10	2.71557648889436e-06
67	re	be	2	5	0	0.00025	nuk10	2.75794117831109e-06
68	fe	be	2	5	0	0.00025	nuk10	2.81779509351088e-06
68	re	be	2	5	0	0.00025	nuk10	2.84101666353481e-06
69	fe	be	2	5	0	0.00025	nuk10	2.89885990744883e-06
69	re	be	2	5	0	0.00025	nuk10	2.97687947085204e-06
70	fe	be	2	5	0	0.00025	nuk10	2.9551191274886e-06
70	re	be	2	5	0	0.00025	nuk10	3.01500966010519e-06
71	fe	be	2	5	0	0.00025	nuk10	2.89070968746517e-06
71	re	be	2	5	0	0.00025	nuk10	2.92440812967097e-06
72	fe	be	2	5	0	0.00025	nuk10	2.75082515443301e-06
72	re	be	2	5	0	0.00025	nuk10	2.78899018955666e-06
73	fe	be	2	5	0	0.00025	nuk10	2.83605468665339e-06
73	re	be	2	5	0	0.00025	nuk10	2.88437052623343e-06
74	fe	be	2	5	0	0.00025	nuk10	2.81293492329303e-06
74	re	be	2	5	0	0.00025	nuk10	2.85763027757785e-06
75	fe	be	2	5	0	0.00025	nuk10	2.71948781358532e-06
75	re	be	2	5	0	0.00025	nuk10	2.78402624627241e-06
76	fe	be	2	5	0	0.00025	nuk10	2.79362903756153e-06
76	re	be	2	5	0	0.00025	nuk10	2.88447940151721e-06
77	fe	be	2	5	0	0.00025	nuk10	2.85728521361177e-06
77	re	be	2	5	0	0.00025	nuk10	2.89922802910328e-06
78	fe	be	2	5	0	0.00025	nuk10	2.80335301789507e-06
78	re	be	2	5	0	0.00025	nuk10	2.85984796606923e-06
79	fe	be	2	5	0	0.00025	nuk10	2.76008679648481e-06
79	re	be	2	5	0	0.00025	nuk10	2.79967948743153e-06
80	fe	be	2	5	0	0.00025	nuk10	2.75221470027271e-06
80	re	be	2	5	0	0.00025	nuk10	2.80440309966359e-06
81	fe	be	2	5	0	0.00025	nuk10	2.95995946080651e-06
81	re	be	2	5	0	0.00025	nuk10	3.02481535283255e-06
82	fe	be	2	5	0	0.00025	nuk10	2.83378761214187e-06
82	re	be	2	5	0	0.00025	nuk10	2.89537787465783e-06
83	fe	be	2	5	0	0.00025	nuk10	2.77490370325469e-06
83	re	be	2	5	0	0.00025	nuk10	2.80775997052894e-06
84	fe	be	2	5	0	0.00025	nuk10	2.92997160881026e-06
84	re	be	2	5	0	0.00025	nuk10	2.98411121357172e-06
85	fe	be	2	5	0	0.00025	nuk10	2.86550367857091e-06
85	re	be	2	5	0	0.00025	nuk10	2.92137389588899e-06
86	fe	be	2	5	0	0.00025	nuk10	2.73390456949505e-06
86	re	be	2	5	0	0.00025	nuk10	2.79760966624759e-06
87	fe	be	2	5	0	0.00025	nuk10	2.77554918162033e-06
87	re	be	2	5	0	0.00025	nuk10	2.84824298373672e-06
88	fe	be	2	5	0	0.00025	nuk10	2.84021851795578e-06
88	re	be	2	5	0	0.00025	nuk10	2.91129812484452e-06
89	fe	be	2	5	0	0.00025	nuk10	2.91973468702649e-06
89	re	be	2	5	0	0.00025	nuk10	2.97368960494581e-06
90	fe	be	2	5	0	0.00025	nuk10	2.91515059880056e-06
90	re	be	2	5	0	0.00025	nuk10	2.96180227099705e-06
91	fe	be	2	5	0	0.00025	nuk10	2.78424517017158e-06
91	re	be	2	5	0	0.00025	nuk10	2.83474505212284e-06
92	fe	be	2	5	0	0.00025	nuk10	2.77405618524556e-06
92	re	be	2	5	0	0.00025	nuk10	2.85185167368767e-06
93	fe	be	2	5	0	0.00025	nuk10	2.87122822074825e-06
93	re	be	2	5	0	0.00025	nuk10	2.93623571741231e-06
94	fe	be	2	5	0	0.00025	nuk10	2.79717089760848e-06
94	re	be	2	5	0	0.00025	nuk10	2.85457354182522e-06
95	fe	be	2	5	0	0.00025	nuk10	2.69754935896697e-06
95	re	be	2	5	0	0.00025	nuk10	2.76350760032883e-06
96	fe	be	2	5	0	0.00025	nuk10	2.74320050771814e-06
96	re	be	2	5	0	0.00025	nuk10	2.7775904108702e-06
97	fe	be	2	5	0	0.00025	nuk10	2.88474607829293e-06
97	re	be	2	5	0	0.00025	nuk10	2.96445489556925e-06
98	fe	be	2	5	0	0.00025	nuk10	2.8248851307669e-06
98	re	be	2	5	0	0.00025	nuk10	2.88811217709625e-06
99	fe	be	2	5	0	0.00025	nuk10	2.93848241051543e-06
99	re	be	2	5	0	0.00025	nuk10	2.96564645198021e-06
100	fe	be	2	5	0	0.00025	nuk10	2.767678932746e-06
100	re	be	2	5	0	0.00025	nuk10	2.84994825514955e-06
1	fe	be	2	5	0	0.00025	nuk5	2.69322538504556e-06
1	re	be	2	5	0	0.00025	nuk5	2.68512031476084e-06
2	fe	be	2	5	0	0.00025	nuk5	2.68505730285411e-06
2	re	be	2	5	0	0.00025	nuk5	2.70519692440221e-06
3	fe	be	2	5	0	0.00025	nuk5	2.71873339111371e-06
3	re	be	2	5	0	0.00025	nuk5	2.73292385407381e-06
4	fe	be	2	5	0	0.00025	nuk5	2.70068706159703e-06
4	re	be	2	5	0	0.00025	nuk5	2.70589353164973e-06
5	fe	be	2	5	0	0.00025	nuk5	2.74376026806448e-06
5	re	be	2	5	0	0.00025	nuk5	2.74608633864412e-06
6	fe	be	2	5	0	0.00025	nuk5	2.65058955657844e-06
6	re	be	2	5	0	0.00025	nuk5	2.6652309587446e-06
7	fe	be	2	5	0	0.00025	nuk5	2.78752938237372e-06
7	re	be	2	5	0	0.00025	nuk5	2.79724114989103e-06
8	fe	be	2	5	0	0.00025	nuk5	2.68588529580802e-06
8	re	be	2	5	0	0.00025	nuk5	2.72517789036175e-06
9	fe	be	2	5	0	0.00025	nuk5	2.68772648941191e-06
9	re	be	2	5	0	0.00025	nuk5	2.70248922901317e-06
10	fe	be	2	5	0	0.00025	nuk5	2.83666984995106e-06
10	re	be	2	5	0	0.00025	nuk5	2.83963612582905e-06
11	fe	be	2	5	0	0.00025	nuk5	2.82552169308398e-06
11	re	be	2	5	0	0.00025	nuk5	2.8462007589454e-06
12	fe	be	2	5	0	0.00025	nuk5	2.71686753744439e-06
12	re	be	2	5	0	0.00025	nuk5	2.74107657251092e-06
13	fe	be	2	5	0	0.00025	nuk5	2.59492473754771e-06
13	re	be	2	5	0	0.00025	nuk5	2.61662757095326e-06
14	fe	be	2	5	0	0.00025	nuk5	2.61692589093176e-06
14	re	be	2	5	0	0.00025	nuk5	2.64280539202223e-06
15	fe	be	2	5	0	0.00025	nuk5	2.73268357574238e-06
15	re	be	2	5	0	0.00025	nuk5	2.77168790100672e-06
16	fe	be	2	5	0	0.00025	nuk5	2.61136592555694e-06
16	re	be	2	5	0	0.00025	nuk5	2.6283411897147e-06
17	fe	be	2	5	0	0.00025	nuk5	2.7412714022598e-06
17	re	be	2	5	0	0.00025	nuk5	2.76477579874334e-06
18	fe	be	2	5	0	0.00025	nuk5	2.79023818974026e-06
18	re	be	2	5	0	0.00025	nuk5	2.80843611810714e-06
19	fe	be	2	5	0	0.00025	nuk5	2.69926249166414e-06
19	re	be	2	5	0	0.00025	nuk5	2.71015094194172e-06
20	fe	be	2	5	0	0.00025	nuk5	2.83459981710773e-06
20	re	be	2	5	0	0.00025	nuk5	2.86440149097665e-06
21	fe	be	2	5	0	0.00025	nuk5	2.77422936997857e-06
21	re	be	2	5	0	0.00025	nuk5	2.79673394692075e-06
22	fe	be	2	5	0	0.00025	nuk5	2.65073146204119e-06
22	re	be	2	5	0	0.00025	nuk5	2.67214693442555e-06
23	fe	be	2	5	0	0.00025	nuk5	2.66568024573102e-06
23	re	be	2	5	0	0.00025	nuk5	2.66977215894925e-06
24	fe	be	2	5	0	0.00025	nuk5	2.81362930760197e-06
24	re	be	2	5	0	0.00025	nuk5	2.81965139695927e-06
25	fe	be	2	5	0	0.00025	nuk5	2.57867776447395e-06
25	re	be	2	5	0	0.00025	nuk5	2.59503582039544e-06
26	fe	be	2	5	0	0.00025	nuk5	2.72544797952549e-06
26	re	be	2	5	0	0.00025	nuk5	2.71990930687721e-06
27	fe	be	2	5	0	0.00025	nuk5	2.57564978517577e-06
27	re	be	2	5	0	0.00025	nuk5	2.58638168608705e-06
28	fe	be	2	5	0	0.00025	nuk5	2.77110252970568e-06
28	re	be	2	5	0	0.00025	nuk5	2.77920589430839e-06
29	fe	be	2	5	0	0.00025	nuk5	2.78995818123899e-06
29	re	be	2	5	0	0.00025	nuk5	2.78727818082663e-06
30	fe	be	2	5	0	0.00025	nuk5	2.71584006852796e-06
30	re	be	2	5	0	0.00025	nuk5	2.73000708598362e-06
31	fe	be	2	5	0	0.00025	nuk5	2.59120552598198e-06
31	re	be	2	5	0	0.00025	nuk5	2.60866440852706e-06
32	fe	be	2	5	0	0.00025	nuk5	2.69298479093825e-06
32	re	be	2	5	0	0.00025	nuk5	2.70929769723333e-06
33	fe	be	2	5	0	0.00025	nuk5	2.79081643766418e-06
33	re	be	2	5	0	0.00025	nuk5	2.78801677305619e-06
34	fe	be	2	5	0	0.00025	nuk5	2.63618139193707e-06
34	re	be	2	5	0	0.00025	nuk5	2.64956303107339e-06
35	fe	be	2	5	0	0.00025	nuk5	2.71861984581048e-06
35	re	be	2	5	0	0.00025	nuk5	2.74610894034982e-06
36	fe	be	2	5	0	0.00025	nuk5	2.69776487978135e-06
36	re	be	2	5	0	0.00025	nuk5	2.71939835174391e-06
37	fe	be	2	5	0	0.00025	nuk5	2.75783631612449e-06
37	re	be	2	5	0	0.00025	nuk5	2.76109547100647e-06
38	fe	be	2	5	0	0.00025	nuk5	2.68941946910279e-06
38	re	be	2	5	0	0.00025	nuk5	2.70818155957446e-06
39	fe	be	2	5	0	0.00025	nuk5	2.76217391032687e-06
39	re	be	2	5	0	0.00025	nuk5	2.76494920286954e-06
40	fe	be	2	5	0	0.00025	nuk5	2.72280125985304e-06
40	re	be	2	5	0	0.00025	nuk5	2.73612160494037e-06
41	fe	be	2	5	0	0.00025	nuk5	2.76179478658855e-06
41	re	be	2	5	0	0.00025	nuk5	2.76465809037389e-06
42	fe	be	2	5	0	0.00025	nuk5	2.7196030951431e-06
42	re	be	2	5	0	0.00025	nuk5	2.73404816950661e-06
43	fe	be	2	5	0	0.00025	nuk5	2.58924519141618e-06
43	re	be	2	5	0	0.00025	nuk5	2.62185295783358e-06
44	fe	be	2	5	0	0.00025	nuk5	2.62290767764339e-06
44	re	be	2	5	0	0.00025	nuk5	2.64705931963088e-06
45	fe	be	2	5	0	0.00025	nuk5	2.75474547336052e-06
45	re	be	2	5	0	0.00025	nuk5	2.76267468550909e-06
46	fe	be	2	5	0	0.00025	nuk5	2.69036643166875e-06
46	re	be	2	5	0	0.00025	nuk5	2.73453671089076e-06
47	fe	be	2	5	0	0.00025	nuk5	2.75564879473854e-06
47	re	be	2	5	0	0.00025	nuk5	2.76380181010051e-06
48	fe	be	2	5	0	0.00025	nuk5	2.7722616794152e-06
48	re	be	2	5	0	0.00025	nuk5	2.79694480905576e-06
49	fe	be	2	5	0	0.00025	nuk5	2.72707660163258e-06
49	re	be	2	5	0	0.00025	nuk5	2.74402762274129e-06
50	fe	be	2	5	0	0.00025	nuk5	2.62402951888581e-06
50	re	be	2	5	0	0.00025	nuk5	2.63920784723929e-06
51	fe	be	2	5	0	0.00025	nuk5	2.66866488237535e-06
51	re	be	2	5	0	0.00025	nuk5	2.68319721176726e-06
52	fe	be	2	5	0	0.00025	nuk5	2.70864576671254e-06
52	re	be	2	5	0	0.00025	nuk5	2.73093973275912e-06
53	fe	be	2	5	0	0.00025	nuk5	2.67885361305523e-06
53	re	be	2	5	0	0.00025	nuk5	2.71504819024681e-06
54	fe	be	2	5	0	0.00025	nuk5	2.62275858974245e-06
54	re	be	2	5	0	0.00025	nuk5	2.64774521130778e-06
55	fe	be	2	5	0	0.00025	nuk5	2.72443622890915e-06
55	re	be	2	5	0	0.00025	nuk5	2.74864045099651e-06
56	fe	be	2	5	0	0.00025	nuk5	2.6926520524698e-06
56	re	be	2	5	0	0.00025	nuk5	2.71284044317339e-06
57	fe	be	2	5	0	0.00025	nuk5	2.69481769956386e-06
57	re	be	2	5	0	0.00025	nuk5	2.71969419205828e-06
58	fe	be	2	5	0	0.00025	nuk5	2.64706796607115e-06
58	re	be	2	5	0	0.00025	nuk5	2.65444406791335e-06
59	fe	be	2	5	0	0.00025	nuk5	2.78743939691956e-06
59	re	be	2	5	0	0.00025	nuk5	2.80514565824153e-06
60	fe	be	2	5	0	0.00025	nuk5	2.74223282793133e-06
60	re	be	2	5	0	0.00025	nuk5	2.76832738665308e-06
61	fe	be	2	5	0	0.00025	nuk5	2.82182230693818e-06
61	re	be	2	5	0	0.00025	nuk5	2.83494235789494e-06
62	fe	be	2	5	0	0.00025	nuk5	2.60741910620221e-06
62	re	be	2	5	0	0.00025	nuk5	2.61198013000874e-06
63	fe	be	2	5	0	0.00025	nuk5	2.70091755069163e-06
63	re	be	2	5	0	0.00025	nuk5	2.71948189876031e-06
64	fe	be	2	5	0	0.00025	nuk5	2.68085980093479e-06
64	re	be	2	5	0	0.00025	nuk5	2.71114085632588e-06
65	fe	be	2	5	0	0.00025	nuk5	2.72768385141304e-06
65	re	be	2	5	0	0.00025	nuk5	2.72859210087305e-06
66	fe	be	2	5	0	0.00025	nuk5	2.60221640564941e-06
66	re	be	2	5	0	0.00025	nuk5	2.60911288191114e-06
67	fe	be	2	5	0	0.00025	nuk5	2.70487085289312e-06
67	re	be	2	5	0	0.00025	nuk5	2.72242815626957e-06
68	fe	be	2	5	0	0.00025	nuk5	2.75792392427106e-06
68	re	be	2	5	0	0.00025	nuk5	2.76706449428108e-06
69	fe	be	2	5	0	0.00025	nuk5	2.64526746064497e-06
69	re	be	2	5	0	0.00025	nuk5	2.68312378608214e-06
70	fe	be	2	5	0	0.00025	nuk5	2.81542962232816e-06
70	re	be	2	5	0	0.00025	nuk5	2.84365431973473e-06
71	fe	be	2	5	0	0.00025	nuk5	2.7632330790058e-06
71	re	be	2	5	0	0.00025	nuk5	2.79288325796607e-06
72	fe	be	2	5	0	0.00025	nuk5	2.64764637262423e-06
72	re	be	2	5	0	0.00025	nuk5	2.66819217148446e-06
73	fe	be	2	5	0	0.00025	nuk5	2.66936677170801e-06
73	re	be	2	5	0	0.00025	nuk5	2.6997780469263e-06
74	fe	be	2	5	0	0.00025	nuk5	2.65481548474097e-06
74	re	be	2	5	0	0.00025	nuk5	2.66864209583512e-06
75	fe	be	2	5	0	0.00025	nuk5	2.58405602061378e-06
75	re	be	2	5	0	0.00025	nuk5	2.60305479659893e-06
76	fe	be	2	5	0	0.00025	nuk5	2.70417135131071e-06
76	re	be	2	5	0	0.00025	nuk5	2.73571807718753e-06
77	fe	be	2	5	0	0.00025	nuk5	2.6533379062162e-06
77	re	be	2	5	0	0.00025	nuk5	2.66610175086421e-06
78	fe	be	2	5	0	0.00025	nuk5	2.75511276032123e-06
78	re	be	2	5	0	0.00025	nuk5	2.76754182993893e-06
79	fe	be	2	5	0	0.00025	nuk5	2.69877604242459e-06
79	re	be	2	5	0	0.00025	nuk5	2.73277891125512e-06
80	fe	be	2	5	0	0.00025	nuk5	2.63351990855871e-06
80	re	be	2	5	0	0.00025	nuk5	2.65153292223204e-06
81	fe	be	2	5	0	0.00025	nuk5	2.78246361076818e-06
81	re	be	2	5	0	0.00025	nuk5	2.80716436961466e-06
82	fe	be	2	5	0	0.00025	nuk5	2.70873064323604e-06
82	re	be	2	5	0	0.00025	nuk5	2.72911111660398e-06
83	fe	be	2	5	0	0.00025	nuk5	2.73890687417826e-06
83	re	be	2	5	0	0.00025	nuk5	2.77812271597526e-06
84	fe	be	2	5	0	0.00025	nuk5	2.70011983989081e-06
84	re	be	2	5	0	0.00025	nuk5	2.70511462688606e-06
85	fe	be	2	5	0	0.00025	nuk5	2.74582143454446e-06
85	re	be	2	5	0	0.00025	nuk5	2.74998618230968e-06
86	fe	be	2	5	0	0.00025	nuk5	2.81807262121935e-06
86	re	be	2	5	0	0.00025	nuk5	2.83385214286136e-06
87	fe	be	2	5	0	0.00025	nuk5	2.71435748799237e-06
87	re	be	2	5	0	0.00025	nuk5	2.72957461819385e-06
88	fe	be	2	5	0	0.00025	nuk5	2.69725488046331e-06
88	re	be	2	5	0	0.00025	nuk5	2.70757057319887e-06
89	fe	be	2	5	0	0.00025	nuk5	2.82505749423586e-06
89	re	be	2	5	0	0.00025	nuk5	2.82848147757972e-06
90	fe	be	2	5	0	0.00025	nuk5	2.73708594338651e-06
90	re	be	2	5	0	0.00025	nuk5	2.74100045262359e-06
91	fe	be	2	5	0	0.00025	nuk5	2.83831712093027e-06
91	re	be	2	5	0	0.00025	nuk5	2.85277014895859e-06
92	fe	be	2	5	0	0.00025	nuk5	2.64592679903077e-06
92	re	be	2	5	0	0.00025	nuk5	2.65269270200809e-06
93	fe	be	2	5	0	0.00025	nuk5	2.7987799045184e-06
93	re	be	2	5	0	0.00025	nuk5	2.82096924221157e-06
94	fe	be	2	5	0	0.00025	nuk5	2.70056549818536e-06
94	re	be	2	5	0	0.00025	nuk5	2.72543464047298e-06
95	fe	be	2	5	0	0.00025	nuk5	2.5989130105426e-06
95	re	be	2	5	0	0.00025	nuk5	2.63183928283224e-06
96	fe	be	2	5	0	0.00025	nuk5	2.6298899709961e-06
96	re	be	2	5	0	0.00025	nuk5	2.61780848523501e-06
97	fe	be	2	5	0	0.00025	nuk5	2.72539081522983e-06
97	re	be	2	5	0	0.00025	nuk5	2.74257989416542e-06
98	fe	be	2	5	0	0.00025	nuk5	2.62510457995049e-06
98	re	be	2	5	0	0.00025	nuk5	2.62856137490018e-06
99	fe	be	2	5	0	0.00025	nuk5	2.73185805709282e-06
99	re	be	2	5	0	0.00025	nuk5	2.75374898514887e-06
100	fe	be	2	5	0	0.00025	nuk5	2.66220485338747e-06
100	re	be	2	5	0	0.00025	nuk5	2.68656873811495e-06
1	fe	be	3	15	0	0.00025	nek10	2.76561872986999e-06
1	re	be	3	15	0	0.00025	nek10	2.76631473423949e-06
2	fe	be	3	15	0	0.00025	nek10	2.84578687258207e-06
2	re	be	3	15	0	0.00025	nek10	2.84746666354914e-06
3	fe	be	3	15	0	0.00025	nek10	2.83403601037932e-06
3	re	be	3	15	0	0.00025	nek10	2.83652486678352e-06
4	fe	be	3	15	0	0.00025	nek10	2.8191829812183e-06
4	re	be	3	15	0	0.00025	nek10	2.82517446845853e-06
5	fe	be	3	15	0	0.00025	nek10	2.80481116112567e-06
5	re	be	3	15	0	0.00025	nek10	2.80781330697088e-06
6	fe	be	3	15	0	0.00025	nek10	2.69487245218754e-06
6	re	be	3	15	0	0.00025	nek10	2.69393526838601e-06
7	fe	be	3	15	0	0.00025	nek10	2.79825336488596e-06
7	re	be	3	15	0	0.00025	nek10	2.79656181136411e-06
8	fe	be	3	15	0	0.00025	nek10	2.82754891673044e-06
8	re	be	3	15	0	0.00025	nek10	2.82659975037797e-06
9	fe	be	3	15	0	0.00025	nek10	2.71423484431926e-06
9	re	be	3	15	0	0.00025	nek10	2.71714279378635e-06
10	fe	be	3	15	0	0.00025	nek10	2.82546144991513e-06
10	re	be	3	15	0	0.00025	nek10	2.82704961050816e-06
11	fe	be	3	15	0	0.00025	nek10	3.04300181095266e-06
11	re	be	3	15	0	0.00025	nek10	3.04426156385159e-06
12	fe	be	3	15	0	0.00025	nek10	2.77113376225667e-06
12	re	be	3	15	0	0.00025	nek10	2.77689755862756e-06
13	fe	be	3	15	0	0.00025	nek10	2.70251877687687e-06
13	re	be	3	15	0	0.00025	nek10	2.70373502458105e-06
14	fe	be	3	15	0	0.00025	nek10	2.72535338080984e-06
14	re	be	3	15	0	0.00025	nek10	2.72528741096924e-06
15	fe	be	3	15	0	0.00025	nek10	2.92398628422297e-06
15	re	be	3	15	0	0.00025	nek10	2.923668312363e-06
16	fe	be	3	15	0	0.00025	nek10	2.7262958533904e-06
16	re	be	3	15	0	0.00025	nek10	2.72941532566056e-06
17	fe	be	3	15	0	0.00025	nek10	2.85825922070074e-06
17	re	be	3	15	0	0.00025	nek10	2.85506006392007e-06
18	fe	be	3	15	0	0.00025	nek10	3.01102869054478e-06
18	re	be	3	15	0	0.00025	nek10	3.00900939662157e-06
19	fe	be	3	15	0	0.00025	nek10	2.7176290897789e-06
19	re	be	3	15	0	0.00025	nek10	2.71990301957941e-06
20	fe	be	3	15	0	0.00025	nek10	2.80230169353336e-06
20	re	be	3	15	0	0.00025	nek10	2.80590798772138e-06
21	fe	be	3	15	0	0.00025	nek10	2.85875888237151e-06
21	re	be	3	15	0	0.00025	nek10	2.86112899663463e-06
22	fe	be	3	15	0	0.00025	nek10	2.82317651896448e-06
22	re	be	3	15	0	0.00025	nek10	2.82531021263115e-06
23	fe	be	3	15	0	0.00025	nek10	2.96270293095203e-06
23	re	be	3	15	0	0.00025	nek10	2.96208823856994e-06
24	fe	be	3	15	0	0.00025	nek10	2.91022172205693e-06
24	re	be	3	15	0	0.00025	nek10	2.91468233847155e-06
25	fe	be	3	15	0	0.00025	nek10	2.73012415688196e-06
25	re	be	3	15	0	0.00025	nek10	2.7296617101056e-06
26	fe	be	3	15	0	0.00025	nek10	2.79923190895279e-06
26	re	be	3	15	0	0.00025	nek10	2.80623145909437e-06
27	fe	be	3	15	0	0.00025	nek10	2.86450720341807e-06
27	re	be	3	15	0	0.00025	nek10	2.8710305357316e-06
28	fe	be	3	15	0	0.00025	nek10	2.73774780884437e-06
28	re	be	3	15	0	0.00025	nek10	2.73750983331292e-06
29	fe	be	3	15	0	0.00025	nek10	2.93847697960982e-06
29	re	be	3	15	0	0.00025	nek10	2.93727005156792e-06
30	fe	be	3	15	0	0.00025	nek10	2.79549704282235e-06
30	re	be	3	15	0	0.00025	nek10	2.79329671025841e-06
31	fe	be	3	15	0	0.00025	nek10	2.82235791087108e-06
31	re	be	3	15	0	0.00025	nek10	2.82507394640122e-06
32	fe	be	3	15	0	0.00025	nek10	2.7119562729099e-06
32	re	be	3	15	0	0.00025	nek10	2.71257699718056e-06
33	fe	be	3	15	0	0.00025	nek10	2.81233987682087e-06
33	re	be	3	15	0	0.00025	nek10	2.81656292798535e-06
34	fe	be	3	15	0	0.00025	nek10	2.7886138823612e-06
34	re	be	3	15	0	0.00025	nek10	2.79191205632301e-06
35	fe	be	3	15	0	0.00025	nek10	2.80392258632662e-06
35	re	be	3	15	0	0.00025	nek10	2.80255142783965e-06
36	fe	be	3	15	0	0.00025	nek10	2.89591722302637e-06
36	re	be	3	15	0	0.00025	nek10	2.89782301542857e-06
37	fe	be	3	15	0	0.00025	nek10	2.86300317723026e-06
37	re	be	3	15	0	0.00025	nek10	2.86517605093027e-06
38	fe	be	3	15	0	0.00025	nek10	2.81139090091664e-06
38	re	be	3	15	0	0.00025	nek10	2.81356834098361e-06
39	fe	be	3	15	0	0.00025	nek10	2.84856734264065e-06
39	re	be	3	15	0	0.00025	nek10	2.84786392761453e-06
40	fe	be	3	15	0	0.00025	nek10	2.97436387247377e-06
40	re	be	3	15	0	0.00025	nek10	2.97129905362927e-06
41	fe	be	3	15	0	0.00025	nek10	2.89175719832188e-06
41	re	be	3	15	0	0.00025	nek10	2.89076717058316e-06
42	fe	be	3	15	0	0.00025	nek10	2.86978068216006e-06
42	re	be	3	15	0	0.00025	nek10	2.87170321340737e-06
43	fe	be	3	15	0	0.00025	nek10	2.76854210471234e-06
43	re	be	3	15	0	0.00025	nek10	2.76674918094606e-06
44	fe	be	3	15	0	0.00025	nek10	2.78916712201282e-06
44	re	be	3	15	0	0.00025	nek10	2.78785484073448e-06
45	fe	be	3	15	0	0.00025	nek10	2.85868623679426e-06
45	re	be	3	15	0	0.00025	nek10	2.85939262803272e-06
46	fe	be	3	15	0	0.00025	nek10	2.92247876722759e-06
46	re	be	3	15	0	0.00025	nek10	2.92649764888675e-06
47	fe	be	3	15	0	0.00025	nek10	2.98836661543998e-06
47	re	be	3	15	0	0.00025	nek10	2.99427547988318e-06
48	fe	be	3	15	0	0.00025	nek10	2.92931758494496e-06
48	re	be	3	15	0	0.00025	nek10	2.93262077818283e-06
49	fe	be	3	15	0	0.00025	nek10	2.84176259037324e-06
49	re	be	3	15	0	0.00025	nek10	2.84405192579597e-06
50	fe	be	3	15	0	0.00025	nek10	2.79754503211077e-06
50	re	be	3	15	0	0.00025	nek10	2.80045108155173e-06
51	fe	be	3	15	0	0.00025	nek10	2.72333698487937e-06
51	re	be	3	15	0	0.00025	nek10	2.72537788691239e-06
52	fe	be	3	15	0	0.00025	nek10	2.79928655595029e-06
52	re	be	3	15	0	0.00025	nek10	2.80159692106318e-06
53	fe	be	3	15	0	0.00025	nek10	2.79094754986633e-06
53	re	be	3	15	0	0.00025	nek10	2.78768361845182e-06
54	fe	be	3	15	0	0.00025	nek10	2.72546498318462e-06
54	re	be	3	15	0	0.00025	nek10	2.72477697936994e-06
55	fe	be	3	15	0	0.00025	nek10	2.72349987718396e-06
55	re	be	3	15	0	0.00025	nek10	2.72334395884284e-06
56	fe	be	3	15	0	0.00025	nek10	2.83780562561272e-06
56	re	be	3	15	0	0.00025	nek10	2.8411418549872e-06
57	fe	be	3	15	0	0.00025	nek10	2.88338865094931e-06
57	re	be	3	15	0	0.00025	nek10	2.88400259713676e-06
58	fe	be	3	15	0	0.00025	nek10	2.67682311998531e-06
58	re	be	3	15	0	0.00025	nek10	2.67673029649387e-06
59	fe	be	3	15	0	0.00025	nek10	2.83233749031134e-06
59	re	be	3	15	0	0.00025	nek10	2.83015638746328e-06
60	fe	be	3	15	0	0.00025	nek10	2.7452111035895e-06
60	re	be	3	15	0	0.00025	nek10	2.74647226320876e-06
61	fe	be	3	15	0	0.00025	nek10	2.88481525596496e-06
61	re	be	3	15	0	0.00025	nek10	2.88339827836791e-06
62	fe	be	3	15	0	0.00025	nek10	2.78945211563929e-06
62	re	be	3	15	0	0.00025	nek10	2.79011457201317e-06
63	fe	be	3	15	0	0.00025	nek10	2.77241940757862e-06
63	re	be	3	15	0	0.00025	nek10	2.77181100696516e-06
64	fe	be	3	15	0	0.00025	nek10	2.84317793995821e-06
64	re	be	3	15	0	0.00025	nek10	2.84721393326729e-06
65	fe	be	3	15	0	0.00025	nek10	2.75997573175838e-06
65	re	be	3	15	0	0.00025	nek10	2.75987959814658e-06
66	fe	be	3	15	0	0.00025	nek10	2.70073529825344e-06
66	re	be	3	15	0	0.00025	nek10	2.7014989594149e-06
67	fe	be	3	15	0	0.00025	nek10	2.69828920780203e-06
67	re	be	3	15	0	0.00025	nek10	2.69931627648736e-06
68	fe	be	3	15	0	0.00025	nek10	2.77721008855021e-06
68	re	be	3	15	0	0.00025	nek10	2.77543348486117e-06
69	fe	be	3	15	0	0.00025	nek10	2.90445945004928e-06
69	re	be	3	15	0	0.00025	nek10	2.90360741622962e-06
70	fe	be	3	15	0	0.00025	nek10	2.93837717209389e-06
70	re	be	3	15	0	0.00025	nek10	2.93818670921919e-06
71	fe	be	3	15	0	0.00025	nek10	2.8506212520153e-06
71	re	be	3	15	0	0.00025	nek10	2.84984466545755e-06
72	fe	be	3	15	0	0.00025	nek10	2.71611945113227e-06
72	re	be	3	15	0	0.00025	nek10	2.72218614445282e-06
73	fe	be	3	15	0	0.00025	nek10	2.8077596299875e-06
73	re	be	3	15	0	0.00025	nek10	2.81087288104313e-06
74	fe	be	3	15	0	0.00025	nek10	2.76699311338419e-06
74	re	be	3	15	0	0.00025	nek10	2.76824007736231e-06
75	fe	be	3	15	0	0.00025	nek10	2.71902728402049e-06
75	re	be	3	15	0	0.00025	nek10	2.72072491913214e-06
76	fe	be	3	15	0	0.00025	nek10	2.81571695483466e-06
76	re	be	3	15	0	0.00025	nek10	2.81687652336602e-06
77	fe	be	3	15	0	0.00025	nek10	2.80972380531572e-06
77	re	be	3	15	0	0.00025	nek10	2.8124800158706e-06
78	fe	be	3	15	0	0.00025	nek10	2.77945342625138e-06
78	re	be	3	15	0	0.00025	nek10	2.77547766012664e-06
79	fe	be	3	15	0	0.00025	nek10	2.73240575525198e-06
79	re	be	3	15	0	0.00025	nek10	2.73158846640484e-06
80	fe	be	3	15	0	0.00025	nek10	2.72753399304141e-06
80	re	be	3	15	0	0.00025	nek10	2.7251640025364e-06
81	fe	be	3	15	0	0.00025	nek10	2.95226108988022e-06
81	re	be	3	15	0	0.00025	nek10	2.95176752888881e-06
82	fe	be	3	15	0	0.00025	nek10	2.81833288084425e-06
82	re	be	3	15	0	0.00025	nek10	2.82316799227694e-06
83	fe	be	3	15	0	0.00025	nek10	2.736787681785e-06
83	re	be	3	15	0	0.00025	nek10	2.73610134426568e-06
84	fe	be	3	15	0	0.00025	nek10	2.90444957153409e-06
84	re	be	3	15	0	0.00025	nek10	2.90818787754064e-06
85	fe	be	3	15	0	0.00025	nek10	2.85343233272639e-06
85	re	be	3	15	0	0.00025	nek10	2.85443529557915e-06
86	fe	be	3	15	0	0.00025	nek10	2.72418488835096e-06
86	re	be	3	15	0	0.00025	nek10	2.72529755061673e-06
87	fe	be	3	15	0	0.00025	nek10	2.779406873185e-06
87	re	be	3	15	0	0.00025	nek10	2.78286965915428e-06
88	fe	be	3	15	0	0.00025	nek10	2.83579711213482e-06
88	re	be	3	15	0	0.00025	nek10	2.83628613985677e-06
89	fe	be	3	15	0	0.00025	nek10	2.89279694619404e-06
89	re	be	3	15	0	0.00025	nek10	2.8983087011786e-06
90	fe	be	3	15	0	0.00025	nek10	2.89604625299949e-06
90	re	be	3	15	0	0.00025	nek10	2.89542811276763e-06
91	fe	be	3	15	0	0.00025	nek10	2.75610587934494e-06
91	re	be	3	15	0	0.00025	nek10	2.75740756483696e-06
92	fe	be	3	15	0	0.00025	nek10	2.77756397658484e-06
92	re	be	3	15	0	0.00025	nek10	2.7785425148509e-06
93	fe	be	3	15	0	0.00025	nek10	2.8641355678051e-06
93	re	be	3	15	0	0.00025	nek10	2.86813560588313e-06
94	fe	be	3	15	0	0.00025	nek10	2.76411117227549e-06
94	re	be	3	15	0	0.00025	nek10	2.76948199874609e-06
95	fe	be	3	15	0	0.00025	nek10	2.68610155638733e-06
95	re	be	3	15	0	0.00025	nek10	2.69122631526629e-06
96	fe	be	3	15	0	0.00025	nek10	2.70380512877869e-06
96	re	be	3	15	0	0.00025	nek10	2.70536910979274e-06
97	fe	be	3	15	0	0.00025	nek10	2.88844572790276e-06
97	re	be	3	15	0	0.00025	nek10	2.88723413369472e-06
98	fe	be	3	15	0	0.00025	nek10	2.81553268824502e-06
98	re	be	3	15	0	0.00025	nek10	2.81528033394935e-06
99	fe	be	3	15	0	0.00025	nek10	2.88535948977769e-06
99	re	be	3	15	0	0.00025	nek10	2.88864198418023e-06
100	fe	be	3	15	0	0.00025	nek10	2.77996852701974e-06
100	re	be	3	15	0	0.00025	nek10	2.78089980499202e-06
1	fe	be	3	15	0	0.00025	nek5	2.67276256976034e-06
1	re	be	3	15	0	0.00025	nek5	2.66272750020491e-06
2	fe	be	3	15	0	0.00025	nek5	2.68169474168781e-06
2	re	be	3	15	0	0.00025	nek5	2.68642068579556e-06
3	fe	be	3	15	0	0.00025	nek5	2.71031968352875e-06
3	re	be	3	15	0	0.00025	nek5	2.71070240260429e-06
4	fe	be	3	15	0	0.00025	nek5	2.68947430856814e-06
4	re	be	3	15	0	0.00025	nek5	2.68852785730624e-06
5	fe	be	3	15	0	0.00025	nek5	2.71590776735679e-06
5	re	be	3	15	0	0.00025	nek5	2.72080056386984e-06
6	fe	be	3	15	0	0.00025	nek5	2.64059062929925e-06
6	re	be	3	15	0	0.00025	nek5	2.64448925440322e-06
7	fe	be	3	15	0	0.00025	nek5	2.77767107943148e-06
7	re	be	3	15	0	0.00025	nek5	2.77416258035848e-06
8	fe	be	3	15	0	0.00025	nek5	2.70399694255672e-06
8	re	be	3	15	0	0.00025	nek5	2.70602149194055e-06
9	fe	be	3	15	0	0.00025	nek5	2.67760779158574e-06
9	re	be	3	15	0	0.00025	nek5	2.67829346720717e-06
10	fe	be	3	15	0	0.00025	nek5	2.80954478588379e-06
10	re	be	3	15	0	0.00025	nek5	2.81230991676174e-06
11	fe	be	3	15	0	0.00025	nek5	2.82086289082521e-06
11	re	be	3	15	0	0.00025	nek5	2.82621948779503e-06
12	fe	be	3	15	0	0.00025	nek5	2.71176313736289e-06
12	re	be	3	15	0	0.00025	nek5	2.71611353292781e-06
13	fe	be	3	15	0	0.00025	nek5	2.60023326718849e-06
13	re	be	3	15	0	0.00025	nek5	2.5991364115343e-06
14	fe	be	3	15	0	0.00025	nek5	2.61530361046012e-06
14	re	be	3	15	0	0.00025	nek5	2.61856205002737e-06
15	fe	be	3	15	0	0.00025	nek5	2.7441529488343e-06
15	re	be	3	15	0	0.00025	nek5	2.74891272910465e-06
16	fe	be	3	15	0	0.00025	nek5	2.60043973211305e-06
16	re	be	3	15	0	0.00025	nek5	2.6050035944966e-06
17	fe	be	3	15	0	0.00025	nek5	2.73899809270378e-06
17	re	be	3	15	0	0.00025	nek5	2.74032622578178e-06
18	fe	be	3	15	0	0.00025	nek5	2.78346439891703e-06
18	re	be	3	15	0	0.00025	nek5	2.78839639443288e-06
19	fe	be	3	15	0	0.00025	nek5	2.69000407001965e-06
19	re	be	3	15	0	0.00025	nek5	2.6864496185262e-06
20	fe	be	3	15	0	0.00025	nek5	2.83615944033823e-06
20	re	be	3	15	0	0.00025	nek5	2.83963551721e-06
21	fe	be	3	15	0	0.00025	nek5	2.77788166637801e-06
21	re	be	3	15	0	0.00025	nek5	2.77465790770947e-06
22	fe	be	3	15	0	0.00025	nek5	2.65043045119505e-06
22	re	be	3	15	0	0.00025	nek5	2.64814873677519e-06
23	fe	be	3	15	0	0.00025	nek5	2.63844107524747e-06
23	re	be	3	15	0	0.00025	nek5	2.6410238920278e-06
24	fe	be	3	15	0	0.00025	nek5	2.79444941648138e-06
24	re	be	3	15	0	0.00025	nek5	2.79654106155292e-06
25	fe	be	3	15	0	0.00025	nek5	2.5671154155193e-06
25	re	be	3	15	0	0.00025	nek5	2.5719367687155e-06
26	fe	be	3	15	0	0.00025	nek5	2.69305112266563e-06
26	re	be	3	15	0	0.00025	nek5	2.6967097130104e-06
27	fe	be	3	15	0	0.00025	nek5	2.56369737530201e-06
27	re	be	3	15	0	0.00025	nek5	2.56281944276716e-06
28	fe	be	3	15	0	0.00025	nek5	2.75345765186735e-06
28	re	be	3	15	0	0.00025	nek5	2.75652144454111e-06
29	fe	be	3	15	0	0.00025	nek5	2.768236226411e-06
29	re	be	3	15	0	0.00025	nek5	2.76674969043206e-06
30	fe	be	3	15	0	0.00025	nek5	2.7031136066719e-06
30	re	be	3	15	0	0.00025	nek5	2.70705074596005e-06
31	fe	be	3	15	0	0.00025	nek5	2.58836490598983e-06
31	re	be	3	15	0	0.00025	nek5	2.59015373764121e-06
32	fe	be	3	15	0	0.00025	nek5	2.68534614053786e-06
32	re	be	3	15	0	0.00025	nek5	2.68437399533249e-06
33	fe	be	3	15	0	0.00025	nek5	2.75846710148504e-06
33	re	be	3	15	0	0.00025	nek5	2.76273596845434e-06
34	fe	be	3	15	0	0.00025	nek5	2.62542502527079e-06
34	re	be	3	15	0	0.00025	nek5	2.62752580964977e-06
35	fe	be	3	15	0	0.00025	nek5	2.71620733976137e-06
35	re	be	3	15	0	0.00025	nek5	2.72056765333894e-06
36	fe	be	3	15	0	0.00025	nek5	2.69726728033597e-06
36	re	be	3	15	0	0.00025	nek5	2.6992717790082e-06
37	fe	be	3	15	0	0.00025	nek5	2.73570580728635e-06
37	re	be	3	15	0	0.00025	nek5	2.73590739733348e-06
38	fe	be	3	15	0	0.00025	nek5	2.68060189675606e-06
38	re	be	3	15	0	0.00025	nek5	2.68324073187837e-06
39	fe	be	3	15	0	0.00025	nek5	2.73871091429772e-06
39	re	be	3	15	0	0.00025	nek5	2.74115994849404e-06
40	fe	be	3	15	0	0.00025	nek5	2.70984795463229e-06
40	re	be	3	15	0	0.00025	nek5	2.71335022491181e-06
41	fe	be	3	15	0	0.00025	nek5	2.73196341049805e-06
41	re	be	3	15	0	0.00025	nek5	2.74080345072274e-06
42	fe	be	3	15	0	0.00025	nek5	2.70275056779711e-06
42	re	be	3	15	0	0.00025	nek5	2.71003116867775e-06
43	fe	be	3	15	0	0.00025	nek5	2.59339987675941e-06
43	re	be	3	15	0	0.00025	nek5	2.59774431916254e-06
44	fe	be	3	15	0	0.00025	nek5	2.62407372601336e-06
44	re	be	3	15	0	0.00025	nek5	2.6265163738978e-06
45	fe	be	3	15	0	0.00025	nek5	2.73321960782751e-06
45	re	be	3	15	0	0.00025	nek5	2.73935600001645e-06
46	fe	be	3	15	0	0.00025	nek5	2.70272901987801e-06
46	re	be	3	15	0	0.00025	nek5	2.7112122095266e-06
47	fe	be	3	15	0	0.00025	nek5	2.73659007389771e-06
47	re	be	3	15	0	0.00025	nek5	2.74343600310092e-06
48	fe	be	3	15	0	0.00025	nek5	2.774089339406e-06
48	re	be	3	15	0	0.00025	nek5	2.77356811576062e-06
49	fe	be	3	15	0	0.00025	nek5	2.71589307287871e-06
49	re	be	3	15	0	0.00025	nek5	2.71462247370662e-06
50	fe	be	3	15	0	0.00025	nek5	2.60730546802857e-06
50	re	be	3	15	0	0.00025	nek5	2.61490615395243e-06
51	fe	be	3	15	0	0.00025	nek5	2.65319719228248e-06
51	re	be	3	15	0	0.00025	nek5	2.65913853142693e-06
52	fe	be	3	15	0	0.00025	nek5	2.70204312634705e-06
52	re	be	3	15	0	0.00025	nek5	2.70931362587092e-06
53	fe	be	3	15	0	0.00025	nek5	2.69197044265981e-06
53	re	be	3	15	0	0.00025	nek5	2.69245068625983e-06
54	fe	be	3	15	0	0.00025	nek5	2.62543385669538e-06
54	re	be	3	15	0	0.00025	nek5	2.62700966097875e-06
55	fe	be	3	15	0	0.00025	nek5	2.73260255364196e-06
55	re	be	3	15	0	0.00025	nek5	2.72693019510783e-06
56	fe	be	3	15	0	0.00025	nek5	2.69012290578306e-06
56	re	be	3	15	0	0.00025	nek5	2.69164800471548e-06
57	fe	be	3	15	0	0.00025	nek5	2.69092221826439e-06
57	re	be	3	15	0	0.00025	nek5	2.69799469111306e-06
58	fe	be	3	15	0	0.00025	nek5	2.63082326923482e-06
58	re	be	3	15	0	0.00025	nek5	2.63195920681122e-06
59	fe	be	3	15	0	0.00025	nek5	2.78381789903586e-06
59	re	be	3	15	0	0.00025	nek5	2.78222811534607e-06
60	fe	be	3	15	0	0.00025	nek5	2.74291058923005e-06
60	re	be	3	15	0	0.00025	nek5	2.7461683669992e-06
61	fe	be	3	15	0	0.00025	nek5	2.80882149015003e-06
61	re	be	3	15	0	0.00025	nek5	2.81230022533246e-06
62	fe	be	3	15	0	0.00025	nek5	2.59315383593809e-06
62	re	be	3	15	0	0.00025	nek5	2.5919324363991e-06
63	fe	be	3	15	0	0.00025	nek5	2.69477358812086e-06
63	re	be	3	15	0	0.00025	nek5	2.69328336750972e-06
64	fe	be	3	15	0	0.00025	nek5	2.6857020275791e-06
64	re	be	3	15	0	0.00025	nek5	2.68802082417426e-06
65	fe	be	3	15	0	0.00025	nek5	2.7014877708281e-06
65	re	be	3	15	0	0.00025	nek5	2.70418587277533e-06
66	fe	be	3	15	0	0.00025	nek5	2.58217657799555e-06
66	re	be	3	15	0	0.00025	nek5	2.58308316438221e-06
67	fe	be	3	15	0	0.00025	nek5	2.69927879666778e-06
67	re	be	3	15	0	0.00025	nek5	2.70001762664803e-06
68	fe	be	3	15	0	0.00025	nek5	2.74052996252138e-06
68	re	be	3	15	0	0.00025	nek5	2.74473580262008e-06
69	fe	be	3	15	0	0.00025	nek5	2.65420103412183e-06
69	re	be	3	15	0	0.00025	nek5	2.65835207050701e-06
70	fe	be	3	15	0	0.00025	nek5	2.82391631025725e-06
70	re	be	3	15	0	0.00025	nek5	2.81944859443153e-06
71	fe	be	3	15	0	0.00025	nek5	2.76309553007114e-06
71	re	be	3	15	0	0.00025	nek5	2.76646465072617e-06
72	fe	be	3	15	0	0.00025	nek5	2.65259882547653e-06
72	re	be	3	15	0	0.00025	nek5	2.64756383484352e-06
73	fe	be	3	15	0	0.00025	nek5	2.67674944656076e-06
73	re	be	3	15	0	0.00025	nek5	2.67718119320471e-06
74	fe	be	3	15	0	0.00025	nek5	2.64291286080757e-06
74	re	be	3	15	0	0.00025	nek5	2.64734449507864e-06
75	fe	be	3	15	0	0.00025	nek5	2.57954739419756e-06
75	re	be	3	15	0	0.00025	nek5	2.57691724765156e-06
76	fe	be	3	15	0	0.00025	nek5	2.71562239062164e-06
76	re	be	3	15	0	0.00025	nek5	2.71707910157511e-06
77	fe	be	3	15	0	0.00025	nek5	2.63847214918405e-06
77	re	be	3	15	0	0.00025	nek5	2.64027532824317e-06
78	fe	be	3	15	0	0.00025	nek5	2.74587974532829e-06
78	re	be	3	15	0	0.00025	nek5	2.7470636013772e-06
79	fe	be	3	15	0	0.00025	nek5	2.70663348514466e-06
79	re	be	3	15	0	0.00025	nek5	2.70873263264825e-06
80	fe	be	3	15	0	0.00025	nek5	2.62148940722347e-06
80	re	be	3	15	0	0.00025	nek5	2.62639023202034e-06
81	fe	be	3	15	0	0.00025	nek5	2.78457118226923e-06
81	re	be	3	15	0	0.00025	nek5	2.78550443310278e-06
82	fe	be	3	15	0	0.00025	nek5	2.70451054233859e-06
82	re	be	3	15	0	0.00025	nek5	2.70865035752245e-06
83	fe	be	3	15	0	0.00025	nek5	2.75936759359214e-06
83	re	be	3	15	0	0.00025	nek5	2.7575346634244e-06
84	fe	be	3	15	0	0.00025	nek5	2.68436693881421e-06
84	re	be	3	15	0	0.00025	nek5	2.68144009655727e-06
85	fe	be	3	15	0	0.00025	nek5	2.72163304413295e-06
85	re	be	3	15	0	0.00025	nek5	2.72782728302961e-06
86	fe	be	3	15	0	0.00025	nek5	2.81132942341737e-06
86	re	be	3	15	0	0.00025	nek5	2.80989766168141e-06
87	fe	be	3	15	0	0.00025	nek5	2.70320917777506e-06
87	re	be	3	15	0	0.00025	nek5	2.7049758645383e-06
88	fe	be	3	15	0	0.00025	nek5	2.68421550748215e-06
88	re	be	3	15	0	0.00025	nek5	2.68227845423039e-06
89	fe	be	3	15	0	0.00025	nek5	2.8002908928326e-06
89	re	be	3	15	0	0.00025	nek5	2.80633706611756e-06
90	fe	be	3	15	0	0.00025	nek5	2.71902211307502e-06
90	re	be	3	15	0	0.00025	nek5	2.72064549133345e-06
91	fe	be	3	15	0	0.00025	nek5	2.82817806692069e-06
91	re	be	3	15	0	0.00025	nek5	2.8340366982082e-06
92	fe	be	3	15	0	0.00025	nek5	2.62922253061018e-06
92	re	be	3	15	0	0.00025	nek5	2.63115793590637e-06
93	fe	be	3	15	0	0.00025	nek5	2.79599246863037e-06
93	re	be	3	15	0	0.00025	nek5	2.79725594411916e-06
94	fe	be	3	15	0	0.00025	nek5	2.70365995678912e-06
94	re	be	3	15	0	0.00025	nek5	2.70467815062799e-06
95	fe	be	3	15	0	0.00025	nek5	2.60587047765039e-06
95	re	be	3	15	0	0.00025	nek5	2.60628577819657e-06
96	fe	be	3	15	0	0.00025	nek5	2.59745281693923e-06
96	re	be	3	15	0	0.00025	nek5	2.59727272484804e-06
97	fe	be	3	15	0	0.00025	nek5	2.71660597359525e-06
97	re	be	3	15	0	0.00025	nek5	2.71945721569525e-06
98	fe	be	3	15	0	0.00025	nek5	2.6080939739681e-06
98	re	be	3	15	0	0.00025	nek5	2.60657344265215e-06
99	fe	be	3	15	0	0.00025	nek5	2.72595923227842e-06
99	re	be	3	15	0	0.00025	nek5	2.72833473269658e-06
100	fe	be	3	15	0	0.00025	nek5	2.66300524011639e-06
[truncated: 16,001 more rows]
