# Supplementary material for: Model-based assessment of replicability for genome-wide association meta-analysis
Source: Nat Commun. 2021 Mar 30;12:1964. doi: 10.1038/s41467-021-21226-z (PMC8009871; doi:10.1038/s41467-021-21226-z)
Supplement: Supplementary file 5 — Source Data [file 41467_2021_21226_MOESM5_ESM.zip › source_data/source_data_supplementary_figure_1.csv]

snp	pheno	maf	beta_rep	method	beta
1:4591085_C_G	DrnkWk	0.180188775716487	0.00190272302457217	Fixed Effects	0.00616354537800909
1:4642098_G_A	SmkCes	0.115541300524802	-0.00381208269598061	Fixed Effects	-0.017836031509173
1:5391897_A_T	SmkInit	0.000100139233932173	-0.00224461660671284	Fixed Effects	0.0404749264556544
1:5695474_A_C	SmkInit	0.156260336933562	-0.00231161510957181	Fixed Effects	-0.0136315257281456
1:5857465_G_T	DrnkWk	0.00134953064889596	-0.000452527573651764	Fixed Effects	-0.00878533730211595
1:5863708_C_T	SmkCes	3.66827578221114e-05		Fixed Effects	0.0543588044299743
1:6169988_C_T	SmkCes	0.000890670369416551	0.000117574108729437	Fixed Effects	0.0199848848670983
1:6667876_G_A	SmkCes	0.000309233558718612		Fixed Effects	0.0542484860565296
1:7072945_C_T	DrnkWk	0.0705039244060326	-0.0001253103159365	Fixed Effects	0.00612801467556294
1:8476441_C_G	SmkInit	0.309770359612278	0.0143223568527691	Fixed Effects	0.0140700433961027
1:8811328_C_T	SmkCes	0.000671860859941342		Fixed Effects	0.058891907507857
1:9077251_C_T	DrnkWk	0.000127048146485094	0.00339656537813683	Fixed Effects	-0.012920019898384
1:9102486_G_A	SmkInit	0.000157853705782579	0.00843836109997494	Fixed Effects	0.0153442757052337
1:11856311_G_A	CigDay	0.00011301817862739	-0.00259908618770023	Fixed Effects	-0.0189879981395442
1:15015670_G_A	SmkCes	0.000119109226877793	-0.00326513654102678	Fixed Effects	0.0726026763385251
1:16014979_T_G	DrnkWk	0.000501657756119323	-0.00076324731015618	Fixed Effects	0.00855442934015594
1:16016777_T_A	DrnkWk	0.193797542412103	-2.75462331728727e-05	Fixed Effects	-0.00657739911452542
1:17430506_G_A	DrnkWk	0.000718541937921184	-0.00329974856946943	Fixed Effects	-0.00904313954919857
1:18014082_G_A	SmkInit	0.000703932240096681	0.00403234634218462	Fixed Effects	-0.0159656316002713
1:18408231_C_T	CigDay	0.15615301410917	0.000772066146323717	Fixed Effects	-0.00866591449695481
1:18439991_G_A	SmkInit	0.458820140674149	0.0162518843342535	Fixed Effects	0.0148158298796898
1:18754325_C_A	SmkInit	5.57903192401043e-05	-0.00145088615314605	Fixed Effects	0.0552701513984786
1:19239581_A_C	DrnkWk	0.000992670044829079	-0.000288116654352563	Fixed Effects	-0.00779547355558592
1:20605482_C_T	SmkInit	0.000213015696860858	-0.00235275902025641	Fixed Effects	-0.0154273651285101
1:24971908_A_G	SmkCes	7.130287195657e-05	-0.00169005047760549	Fixed Effects	0.070603774520537
1:26053067_A_G	SmkInit	4.73438758521216e-05		Fixed Effects	-0.0155737680076921
1:28429279_G_A	SmkInit	0.00239633211219904	0.00117644718557966	Fixed Effects	-0.0141208902139032
1:28971226_G_A	DrnkWk	6.13894802922454e-06	-0.000412824562969892	Fixed Effects	0.0727048417025331
1:32169415_C_T	SmkInit	0.134712718829934	0.011191426142701	Fixed Effects	0.0140715344969264
1:33837334_C_A	DrnkWk	0.325832805421905	-0.00185237022001912	Fixed Effects	-0.00784529286084187
1:33891306_G_A	CigDay	0.228770933805064	0.0065134019910637	Fixed Effects	0.00913637468910875
1:34632757_A_G	CigDay	0.00104208984288523	-0.000957297251001827	Fixed Effects	0.0140150710215421
1:35027486_C_T	CigDay	8.51300563387173e-05	0.0119007775653679	Fixed Effects	0.0206453140456348
1:35600893_T_A	CigDay	0.0936527244185425	0.00710080374549497	Fixed Effects	0.00963779639769274
1:35769920_C_T	SmkCes	5.30977936987057e-05		Fixed Effects	0.0583946355470969
1:38645602_A_G	SmkCes	0.00103817839112868	0.000257470208603385	Fixed Effects	0.0197562190856048
1:41523579_G_A	DrnkWk	0.0659184506989775	0.000168039479918474	Fixed Effects	-0.0065142801055865
1:41761220_T_C	SmkInit	0.320091806520309	-0.0119687840831774	Fixed Effects	-0.0133599987738835
1:41840197_G_A	CigDay	0.331815929293855	0.00338611292058212	Fixed Effects	0.00910194582436217
1:42054247_A_G	DrnkWk	0.38446163331559	-0.000686323804601764	Fixed Effects	-0.00638851984021137
1:43072371_T_G	SmkInit	0.000158663050562971	-0.00621480835415229	Fixed Effects	-0.0593387760595701
1:43978137_A_T	SmkInit	0.324003313797842	0.0182039899016327	Fixed Effects	0.0131907983621445
1:44037685_G_A	SmkInit	0.294590160358541	0.0130767497819583	Fixed Effects	0.0231164901993654
1:44041744_C_T	SmkInit	0.0760682475349142	-0.0161008552486417	Fixed Effects	-0.0144383102967919
1:44054994_G_A	SmkInit	0.459451879739237	-0.0160756196997257	Fixed Effects	-0.0182084439362308
1:44062154_C_T	SmkCes	0.444351541048599	-0.0174607610830877	Fixed Effects	-0.0182300158443827
1:44631338_A_G	SmkInit	0.334353724452757	0.00579139081996052	Fixed Effects	0.0140293944354849
1:44922646_C_G	SmkCes	0.117355897839591	-0.00103834610186287	Fixed Effects	0.0184940224288195
1:46605728_A_C	DrnkWk	0.462780532113741	0.000914164802385482	Fixed Effects	0.00662594714974796
1:46972105_T_C	SmkInit	0.0150681166165212	0.00491295248463343	Fixed Effects	0.0122035073527194
1:46990044_G_T	SmkInit	0.487954867237764	0.0045744523542382	Fixed Effects	0.0146301189424899
1:47811240_A_G	DrnkWk	0.49952298164262	0.000419935534686513	Fixed Effects	0.00632081583863624
1:48778623_T_G	DrnkWk	0.000818743226853413	0.000403483960811762	Fixed Effects	-0.00992110603956657
1:49378140_C_T	SmkInit	0.243426921389148	0.0161634081177416	Fixed Effects	0.0159726853453936
1:49938654_C_T	CigDay	0.321042875377066	0.00505009785391975	Fixed Effects	0.00876895900937416
1:50562813_G_A	CigDay	0.322227429077019	0.00491301720776068	Fixed Effects	0.00904917493501029
1:50625979_C_T	SmkInit	0.207567657088445	0.0198389845484114	Fixed Effects	0.0168867321236141
1:50977279_G_A	DrnkWk	0.154604104642808	0.000157017393686104	Fixed Effects	-0.00614074990683836
1:51611695_T_C	CigDay	0.000346739425072112	0.00307247748061952	Fixed Effects	-0.014413434341713
1:52053326_G_A	DrnkWk	0.0249538599789326	0.00061086340966274	Fixed Effects	0.00575353848616158
1:52301295_C_T	SmkInit	0.331020641421756	0.00874109955496343	Fixed Effects	0.0134233858323998
1:53023311_C_T	SmkInit	5.1791132970184e-05		Fixed Effects	-0.0158832813691722
1:54244238_C_A	DrnkWk	0.000143788892641624	0.000143798310809406	Fixed Effects	-0.00818652956921147
1:54648871_C_A	DrnkWk	0.000163792781655207	-4.62495260924103e-05	Fixed Effects	-0.00926812103624787
1:56358849_C_T	CigDay	0.000128563140469151	-0.00702277196262626	Fixed Effects	0.0155708705394238
1:57839860_C_T	DrnkWk	0.302816540553766	-0.000195001907902601	Fixed Effects	-0.00656636491990704
1:58233597_C_T	SmkCes	0.00107686628561932	0.00748963355596513	Fixed Effects	0.0775814937344903
1:58389945_T_C	SmkCes	0.000589211064938087	0.0109077833753851	Fixed Effects	0.0650153888246605
1:58658082_C_T	SmkInit	1.08705049471174e-05	0.0034304840345743	Fixed Effects	0.059593310496962
1:58815243_C_T	SmkInit	0.490231152673082	0.0102750581425384	Fixed Effects	0.0129616406691077
1:61472459_A_C	SmkCes	0.000229864951435781	0.00159290152631517	Fixed Effects	0.0439506871191496
1:63149779_C_T	CigDay	0.000198501807391717	-0.00376608770032757	Fixed Effects	-0.0160675748237169
1:63250779_T_A	SmkInit	0.00284295967051368	0.000241944872996742	Fixed Effects	-0.0142166436136571
1:63772833_G_A	SmkCes	0.00250028380020055	-0.00238245026377846	Fixed Effects	0.0403768064877301
1:64468128_A_G	SmkCes	3.8099406205307e-05	-0.00503181329296422	Fixed Effects	0.064183239874978
1:64996715_C_T	SmkCes	0.00531871151358019	-0.00219845926772627	Fixed Effects	-0.0197084958398166
1:66150510_G_A	SmkInit	0.142233353497931	-0.00656169997203676	Fixed Effects	-0.0143710403002679
1:66392405_G_A	DrnkWk	0.426794827886259	-0.00202834918104477	Fixed Effects	-0.00622063795568848
1:66407769_G_C	SmkCes	0.269075226840382	-0.0135612796081694	Fixed Effects	-0.0186541710451303
1:66416939_A_G	SmkInit	0.436650346283061	-0.013030819915064	Fixed Effects	-0.0218460021191288
1:66976076_C_T	SmkInit	0.497622698329828	-0.00586511353293025	Fixed Effects	-0.0129124897405448
1:69554417_A_G	SmkInit	0.275970916800057	0.00376503701333592	Fixed Effects	0.0136649780470966
1:70646063_G_A	SmkInit	6.13962889268226e-05		Fixed Effects	0.0153251378754007
1:71230547_A_G	DrnkWk	0.46688938953168	-0.000239248176231423	Fixed Effects	0.00648331866418272
1:71504678_A_C	DrnkWk	0.284781501414764	0.00203233133813509	Fixed Effects	0.00696206565271566
1:71848482_G_A	SmkCes	0.000423760919895074		Fixed Effects	-0.0573490260219499
1:72214404_G_A	DrnkWk	0.000535973200143544	-9.91350597523307e-05	Fixed Effects	0.00865813002453313
1:72283728_G_T	DrnkWk	0.00825693067669418	-8.13476143232184e-05	Fixed Effects	0.00664709202100326
1:72558138_T_C	SmkCes	0.464743164978935	-0.00742455698191895	Fixed Effects	-0.0188527218263695
1:72621463_C_T	DrnkWk	0.103654172415371	-0.00102406081036527	Fixed Effects	-0.007632782898595
1:72675567_T_C	SmkInit	0.00573927861257071	0.00750275909017237	Fixed Effects	0.013283855124404
1:72980430_T_C	SmkInit	0.20098361381176	-0.0143052899925149	Fixed Effects	-0.0145015135631796
1:73226747_G_A	SmkInit	0.00724760139989463	0.00506360728735289	Fixed Effects	0.0142663061279706
1:73282801_A_C	SmkInit	0.492382376177975	-0.0161494673968875	Fixed Effects	-0.0143552896634512
1:73357364_C_T	SmkCes	0.000628781489842454	0.00590405775143619	Fixed Effects	0.0555575634790029
1:73894065_G_A	SmkInit	0.491537591131529	-0.018628727843044	Fixed Effects	-0.0192203148901755
1:73905483_G_A	SmkInit	0.00596956825033379	0.00508609837468473	Fixed Effects	0.0145668552245957
1:73911864_A_C	SmkInit	0.00261414065321958	-0.00211529951536346	Fixed Effects	0.0120941138201243
1:77974484_G_A	CigDay	0.409514187135039	-0.00268964098133976	Fixed Effects	-0.0100472663543902
1:78239548_G_T	SmkCes	0.000109168792315078		Fixed Effects	0.0564093137923461
1:78809827_G_C	CigDay	0.26104059486516	-0.00279310065634482	Fixed Effects	0.00868554275715703
1:82100854_T_C	CigDay	0.000141091629693085	0.00353326812402836	Fixed Effects	0.0213186895017717
1:88729551_G_A	CigDay	8.67246532930575e-05		Fixed Effects	-0.0300444099736335
1:89631742_C_T	SmkCes	7.61920762959419e-05	0.000644938047131705	Fixed Effects	-0.055555156632452
1:91593156_G_A	SmkInit	0.472963062059114	-0.00210208216720733	Fixed Effects	-0.0129540489702858
1:94162947_G_A	CigDay	2.18473999550756e-05	-0.00127114255956119	Fixed Effects	-0.027468192952241
1:94247424_T_C	SmkInit	0.000530399570455297	0.00152307766062154	Fixed Effects	-0.0160038811762842
1:96318907_G_A	SmkCes	0.218716581266595	-0.00233035730505956	Fixed Effects	0.0174897526148443
1:96414335_T_G	SmkInit	0.473630366542893	-0.0116296114188947	Fixed Effects	-0.0175179613323182
1:96882671_C_A	SmkInit	0.278253180322122	0.00888370912469899	Fixed Effects	0.0156222781752814
1:99589245_A_C	CigDay	2.61954722011911e-05	-0.00504740373663816	Fixed Effects	-0.0561674972760536
1:101546030_C_T	SmkInit	0.00067985211389325	0.00362339018638962	Fixed Effects	-0.0153204959368299
1:102375565_A_C	SmkCes	0.000102155949866215		Fixed Effects	0.053073838614397
1:103567116_C_G	SmkInit	0.000117690782275071		Fixed Effects	-0.0163651325783769
1:104098574_C_T	SmkInit	0.000251206403647102	0.00113539398254668	Fixed Effects	0.0154493613984748
1:105029005_T_A	SmkInit	0.000135820559661245		Fixed Effects	-0.0158914757425729
1:107295600_C_A	CigDay	7.57576345618221e-06	0.00234302137984454	Fixed Effects	0.0559229196054532
1:107971850_C_T	SmkInit	6.72396986342356e-05		Fixed Effects	-0.0154329719626493
1:112104591_C_G	DrnkWk	0.000143292227219339	-0.000398861741132607	Fixed Effects	0.0102915141077813
1:112206391_T_C	SmkInit	0.427949400222421	0.0045931256194999	Fixed Effects	0.0150914889270567
1:116072692_T_C	DrnkWk	0.000258140479285304		Fixed Effects	0.0113586659798838
1:116608520_G_A	CigDay	0.000825320935700603	0.00622735930287821	Fixed Effects	-0.0141734762020477
1:116801606_C_G	DrnkWk	0.000291066319162088		Fixed Effects	0.0112505325955716
1:118064763_C_T	SmkInit	0.235383544040551	-0.0107708009892977	Fixed Effects	-0.0132240945595023
1:119476525_A_C	DrnkWk	0.000291676725431944	-0.000802595811694361	Fixed Effects	-0.0103238671813741
1:121268848_G_C	SmkInit	0.000192474236723412	-3.07852032941218e-05	Fixed Effects	0.0442351432565247
1:121379587_A_G	SmkCes	0.000136719253228948		Fixed Effects	0.0531659202920953
1:144954055_C_T	DrnkWk	0.000777257206887626		Fixed Effects	0.0154249972183218
1:150251915_G_A	CigDay	0.129821010125413	0.00206973450701392	Fixed Effects	0.00914019597299375
1:151015868_G_A	CigDay	0.0773970478703428	0.000304529634967212	Fixed Effects	0.0106503344346709
1:153895953_G_C	SmkInit	0.132649102953016	-0.0103121051695111	Fixed Effects	-0.0137938558532981
1:154548521_C_G	CigDay	0.0990519240655079	-0.005314023262184	Fixed Effects	-0.0139908325891384
1:155038756_T_C	DrnkWk	0.42577111384601	5.62860989127842e-05	Fixed Effects	-0.00611122674847018
1:156727253_G_A	DrnkWk	0.335970083288976	-0.00103500749319666	Fixed Effects	-0.00655823087433762
1:163790451_C_T	SmkInit	0.340501988762633	0.0092649911729979	Fixed Effects	0.0134570364781876
1:165202214_C_T	DrnkWk	0.00185582357444327	0.000499453629691599	Fixed Effects	-0.00749837244405079
1:165784347_C_T	SmkCes	0.108883513287657	-0.0036405368071863	Fixed Effects	-0.0170496450127249
1:166883273_G_C	CigDay	0.180623773763997	-0.00279897594653285	Fixed Effects	-0.00949429118635384
1:168354781_C_T	SmkCes	0.00286752561242503	-0.0032300269941586	Fixed Effects	-0.020282567118738
1:170044580_C_A	SmkInit	0.000517455097578179	0.00267030154827657	Fixed Effects	0.0155356978844869
1:173848808_G_A	DrnkWk	0.211075734904048	-0.00164341179346928	Fixed Effects	-0.0081856640089489
1:174104743_G_A	CigDay	0.426110214996145	-0.00093737101470414	Fixed Effects	-0.00969164597737997
1:174387896_T_G	DrnkWk	0.271884212261288	-0.00190692046702819	Fixed Effects	-0.00683172263981786
1:174621625_C_T	CigDay	0.440037252085766	-0.00179710888326704	Fixed Effects	-0.00900099288010545
1:174896299_A_G	DrnkWk	0.270729703906243	-0.00193749326912723	Fixed Effects	-0.00682739249070171
1:175846124_C_T	CigDay	8.41454590612538e-05	0.00079025230015366	Fixed Effects	0.0157211153000507
1:175993820_C_T	CigDay	0.330557915214454	0.00595644072970716	Fixed Effects	0.0101999161293342
1:177699644_A_G	SmkCes	0.000623985815374479	-0.0024518003310995	Fixed Effects	0.0198013718920633
1:178121123_T_C	SmkCes	7.2626607862938e-05	-0.00974548550050717	Fixed Effects	-0.0536475954773141
1:182431713_A_T	CigDay	0.0567226711030708	-0.00413308125065493	Fixed Effects	0.00864829640539752
1:185405597_G_A	SmkCes	3.60542110718419e-05	-0.00231002891774514	Fixed Effects	0.0601568479384718
1:188319577_A_G	SmkCes	0.000501380897254779	0.0124034314135736	Fixed Effects	0.057012843173563
1:189055779_T_A	SmkCes	4.84912755394003e-05	0.000604962448974707	Fixed Effects	-0.0576064343591341
1:190391505_A_G	SmkCes	7.58250543810745e-05	0.00363242688812438	Fixed Effects	0.0481404250169174
1:190841096_A_G	SmkCes	4.57954323006256e-05	-0.00281495894928454	Fixed Effects	0.0609911434119076
1:191454514_C_T	SmkCes	0.000357456154916302	0.00768826934508659	Fixed Effects	0.0477967148966658
1:192832963_C_T	CigDay	9.09487385452917e-05		Fixed Effects	0.0167662191147042
1:197611682_C_A	SmkCes	0.275007482763916	0.00640174941859778	Fixed Effects	0.0224911088327615
1:199675364_T_C	CigDay	2.2231087949722e-05		Fixed Effects	-0.0367529516160443
1:200786441_T_G	SmkCes	0.000547720977780083		Fixed Effects	-0.048464788231479
1:200927216_C_T	DrnkWk	3.22499361692636e-05		Fixed Effects	0.0155110064467245
1:201571459_T_C	DrnkWk	0.00969356997144323	-0.00016271790800178	Fixed Effects	-0.00668135438863357
1:202665585_C_T	DrnkWk	0.0502648822628753	-0.000130615603952654	Fixed Effects	0.00629996895138149
1:205669322_C_A	DrnkWk	0.430302919579773	0.00117579008551621	Fixed Effects	0.0074896645219884
1:206120101_G_A	CigDay	8.67922720227124e-05	0.00451116562173033	Fixed Effects	0.0156910318476897
1:207220990_T_C	SmkCes	0.000152052503219349	0.000929614990093057	Fixed Effects	0.0509218293519988
1:208725458_G_A	DrnkWk	0.421596951884951	0.000911002051579969	Fixed Effects	0.00636232913743421
1:209325646_C_A	SmkCes	6.45952732746203e-05		Fixed Effects	-0.0540107017268687
1:210328392_C_T	SmkInit	0.313419087798918		Fixed Effects	-0.0132965340573168
1:212146579_C_T	SmkInit	0.000415395821218128	0.000413606033512415	Fixed Effects	-0.0179060283282674
1:212413304_A_G	SmkInit	0.22016651481254	-0.0048611534991102	Fixed Effects	-0.0142500650590115
1:214482571_A_G	SmkCes	0.00246312041039061	0.000704947379354456	Fixed Effects	0.0202661954873969
1:216759043_C_A	SmkInit	0.205014265156873	-0.00629770719970569	Fixed Effects	-0.0134642012187213
1:218293122_A_G	DrnkWk	0.000118894037713225	-0.000609891276396377	Fixed Effects	-0.00925180050167132
1:222810099_C_T	SmkInit	0.000586750314654374		Fixed Effects	-0.0416809485969072
1:222912916_T_C	SmkInit	7.63887743328668e-05		Fixed Effects	-0.0447234617947752
1:222920885_C_T	SmkInit	2.17522701758214e-05		Fixed Effects	-0.0447995060730064
1:225834450_C_T	SmkCes	0.190147072985959	0.00198297891801387	Fixed Effects	0.0179946055853721
1:225918277_A_G	DrnkWk	0.098316404535836	-0.000714615364304612	Fixed Effects	-0.0060532945086437
1:226875568_T_C	SmkCes	0.000211748803794459		Fixed Effects	0.046026245866824
1:227276514_C_T	SmkCes	0.201602544482973	0.00876480022272122	Fixed Effects	0.0178796838582627
1:227456065_C_T	SmkInit	0.0735035568135909	0.00799763425257126	Fixed Effects	0.0171040801895006
1:230360733_A_G	SmkInit	0.278872563057014		Fixed Effects	-0.0143260964381163
1:230968997_G_A	SmkCes	0.000102753031671024		Fixed Effects	0.045864854454943
1:231386470_A_G	DrnkWk	0.0151368409515805	-0.000424880853746362	Fixed Effects	0.00664601859776166
1:231478365_C_T	SmkCes	0.000140741927949105		Fixed Effects	0.0451523490417389
1:232711746_C_T	DrnkWk	9.16236946455571e-05		Fixed Effects	-0.00878351514117645
1:233014337_C_T	SmkInit	0.00265318332484838	0.000141341974817978	Fixed Effects	0.0153364371033946
1:234097524_A_T	SmkCes	0.000219625057206986		Fixed Effects	0.054822484505974
1:235380772_T_C	DrnkWk	0.0116877630399542	0.000370226667915328	Fixed Effects	-0.00664366256943889
1:236503762_G_A	SmkInit	9.04374717064831e-05	-0.00554994762048182	Fixed Effects	-0.0155950749392538
1:237561819_G_A	CigDay	0.228992385845794	0.00151091479315891	Fixed Effects	-0.00904329118649145
1:237852083_T_C	SmkInit	0.353261034288758	-0.00945430359785072	Fixed Effects	-0.0141106068234443
1:243555898_A_G	CigDay	0.000188900067412308		Fixed Effects	0.0283067840789644
1:243647497_A_G	SmkCes	0.155304420111517	0.000475945183864338	Fixed Effects	-0.0203399148577285
1:246226822_T_A	SmkCes	8.10313605005153e-05		Fixed Effects	0.05074887054732
1:246370620_G_A	SmkCes	0.233127737180155	0.00760525574012273	Fixed Effects	0.0175649005545952
1:247346800_C_T	DrnkWk	2.04985366725499e-05		Fixed Effects	0.0145440819929447
1:248410478_C_T	CigDay	0.000346952232834221	-0.000656784553619502	Fixed Effects	0.0180728514204155
1:248441776_C_T	SmkCes	0.00135501460627384	-0.00446901024950877	Fixed Effects	0.0199701993697697
2:558764_C_T	SmkCes	0.00051397433974624	0.00410611444765559	Fixed Effects	-0.0550405721699144
2:2114021_C_T	SmkCes	0.385405106983149	0.00171879355231867	Fixed Effects	0.0206540371612837
2:4286746_C_T	CigDay	0.000295665414740731	0.0140544621251864	Fixed Effects	0.018267083759971
2:5268715_C_A	SmkCes	0.00202099357191625	0.00157689284758309	Fixed Effects	0.0184491117213366
2:5462841_T_A	SmkCes	0.00422534290313731	-0.00682982319978559	Fixed Effects	0.0198184971017694
2:5475496_C_T	SmkCes	0.00459823930097213	0.0013176312562108	Fixed Effects	0.0197937340614027
2:6969213_A_G	SmkInit	0.000352420581935604	0.00128721682616945	Fixed Effects	-0.0163296358202282
2:7469404_C_T	SmkCes	0.00092341186165778	0.00252450670485682	Fixed Effects	-0.0348125577963768
2:9668971_T_C	SmkInit	6.72681032711773e-05		Fixed Effects	-0.0159336924429268
2:9993660_G_C	SmkCes	0.000460561313409688		Fixed Effects	0.0593296411304227
2:10152534_G_A	SmkInit	0.000227882855690652	-0.00482536011753838	Fixed Effects	0.0161393685320856
2:10862491_G_A	SmkCes	0.000144785450721114	0.00471221604373321	Fixed Effects	0.0391566885436891
2:12896851_A_G	SmkCes	0.000842953478900513	-9.8824017535104e-05	Fixed Effects	0.0508331051829067
2:14740966_G_A	SmkInit	0.000129046132763175	0.00286179981612419	Fixed Effects	-0.0157640090125254
2:20841562_G_A	SmkCes	0.000515142304278681		Fixed Effects	-0.0495834402241425
2:20976023_T_C	SmkInit	8.61500135352751e-05	0.00119770711272823	Fixed Effects	-0.0173946594978364
2:22212508_T_C	CigDay	9.1130466220195e-05	0.000443243542249085	Fixed Effects	-0.0162342105543691
2:22507095_G_A	CigDay	0.00550917539030462	0.00077745591901599	Fixed Effects	-0.0114414556772651
2:22921924_G_T	SmkCes	0.316390514236244	8.07382543117817e-05	Fixed Effects	0.020713480023382
2:23953076_T_C	SmkCes	0.200851715705677	0.0211707687252637	Fixed Effects	0.023878441500398
2:25915531_A_C	SmkCes	0.00190709973365758	-0.00414258340785659	Fixed Effects	0.0184598404080372
2:26209313_C_A	SmkCes	5.33056244014451e-05	-0.00636966706299855	Fixed Effects	0.0508003256247106
2:27444024_G_A	DrnkWk	0.0483566877949618	0.00206377677807686	Fixed Effects	0.00625256568883833
2:27541053_C_G	DrnkWk	0.258066479223065	0.00149769748487151	Fixed Effects	0.00852473815071617
2:27625005_G_T	DrnkWk	0.198271988656714	0.00133433556245295	Fixed Effects	0.00814093781160296
2:27761436_C_A	DrnkWk	0.253002799510919	-0.00272570636942672	Fixed Effects	-0.0120841351798816
2:27960776_C_T	DrnkWk	0.121379635269344	-0.00342885063287502	Fixed Effects	-0.00814831466191057
2:27991368_G_C	DrnkWk	0.0981230346823673	0.00202387108854446	Fixed Effects	0.00645784111323913
2:28541135_A_G	DrnkWk	0.26708506004898	0.00111467190893489	Fixed Effects	0.00654870088176399
2:29219530_T_C	SmkInit	0.00526602240656241	0.00115510513418678	Fixed Effects	-0.0125848818602039
2:31331470_C_T	SmkInit	0.0440098187322017	0.00503745530080772	Fixed Effects	0.0137598066514458
2:32183767_C_T	SmkInit	0.457504754640746	-0.010283623128471	Fixed Effects	-0.0132786454148637
2:32808804_T_C	SmkInit	0.470775806954604	-0.0156566304972432	Fixed Effects	-0.0141288517128293
2:36720443_A_G	SmkInit	4.0199277744819e-05		Fixed Effects	-0.01551021117431
2:37111980_T_A	DrnkWk	0.000213543029136493	-0.000735170755696875	Fixed Effects	-0.0107635785205505
2:41986704_A_G	SmkInit	0.000127532669744386	0.00310621328016757	Fixed Effects	0.015310144165225
2:42853864_G_A	CigDay	0.000313985955949241		Fixed Effects	0.0141961138187273
2:42939502_A_G	DrnkWk	0.00286249425369841	-0.00122218552758892	Fixed Effects	0.00617899146011662
2:44222596_G_A	DrnkWk	0.000607452424871413	5.13340789359048e-05	Fixed Effects	-0.00899244839058172
2:44366454_G_A	SmkCes	8.67843825535503e-05	-0.00439763812776885	Fixed Effects	0.0549632479528633
2:45146524_G_T	DrnkWk	0.0905369601425286	0.00119464801451648	Fixed Effects	0.00756199844804282
2:48511922_G_A	SmkCes	0.000163490888247208	-0.00295509607245641	Fixed Effects	0.0596741090385462
2:49452146_G_C	SmkCes	7.11633767036478e-05	-0.00195269926125109	Fixed Effects	0.028854989660034
2:50011060_A_G	CigDay	4.71769432622417e-05		Fixed Effects	0.021836266629391
2:50705255_G_C	CigDay	0.000306127239466276	0.00012381446649699	Fixed Effects	0.0161462854460263
2:51360667_T_C	SmkInit	0.400556176528251	0.010264239594446	Fixed Effects	0.0173836362843499
2:51659403_G_C	SmkInit	0.0950641190132522	0.00698683694986455	Fixed Effects	0.0127300264322659
2:52556771_C_T	SmkCes	6.15408225438562e-05	0.00395340151179552	Fixed Effects	0.0406945892269231
2:54605780_G_A	CigDay	0.0312746493681903	-0.00376039651340072	Fixed Effects	0.0102219419583831
2:55631013_T_C	SmkInit	0.205194242399849	0.00485314500291335	Fixed Effects	0.0143497391121803
2:56182326_A_C	SmkCes	0.000770380764304628	0.00397142833340062	Fixed Effects	0.0214314460651824
2:57607476_G_T	SmkCes	0.488492773565992	0.0102428074908469	Fixed Effects	0.0179726649230623
2:57995348_C_A	SmkInit	0.430867394723944	0.00954880734852569	Fixed Effects	0.0153632215317611
2:58124453_T_C	SmkInit	0.309787177477494	0.00643207980376607	Fixed Effects	0.0128760721117057
2:58738916_C_G	SmkCes	0.000417217776996502		Fixed Effects	0.0519783647851441
2:58881871_A_G	SmkInit	0.138694122887778	-0.0104125710434584	Fixed Effects	-0.0128453832147852
2:59053353_T_A	SmkInit	0.0653729080670178	0.00267584560857655	Fixed Effects	0.0129199776077345
2:59289218_T_C	SmkInit	0.103058322410675	0.0111289941735032	Fixed Effects	0.0134187471051729
2:59948276_A_G	SmkInit	0.000197483020415285		Fixed Effects	-0.0160845582151754
2:60032759_T_C	SmkInit	0.17654255252255	0.00926974024116485	Fixed Effects	0.0136093416703938
2:60399183_C_G	CigDay	0.00152273937619862	0.00153656105565541	Fixed Effects	-0.0125319387633797
2:60797896_A_C	SmkCes	0.233403505479359	-0.00455212809478144	Fixed Effects	0.0179514589100929
2:60924133_G_A	SmkInit	0.00486858559003849	0.00739646463316614	Fixed Effects	0.0130854549642052
2:61810223_C_T	SmkCes	0.205641241334307	0.000302662722032311	Fixed Effects	0.0173366785139579
2:61836773_T_C	SmkCes	0.439199817453287	-0.00483505920253604	Fixed Effects	-0.020219433116748
2:62725407_C_T	SmkCes	0.198638524309652	-0.00937095721374834	Fixed Effects	-0.021191304448947
2:63133584_G_C	DrnkWk	0.496004605451011	-0.00153819704105477	Fixed Effects	-0.00696978152516974
2:69370710_G_A	SmkInit	0.00064478750186593	-0.00200274667434332	Fixed Effects	-0.0158694436783743
2:71121058_G_C	SmkCes	9.29488874239867e-05	-0.00263168268988168	Fixed Effects	0.0540936625660132
2:72901030_A_G	SmkCes	0.00233720831496425	0.00200510758550101	Fixed Effects	0.0165865822931837
2:73832786_C_T	DrnkWk	0.224799031272788	0.000448940053147846	Fixed Effects	0.00757006538256745
2:74086018_C_G	SmkCes	7.97883531590401e-05	-0.0023327382383509	Fixed Effects	0.0529711517614586
2:75738866_C_T	SmkInit	0.00104498024316032	0.000910777703994325	Fixed Effects	-0.0154336312553695
2:76000109_A_G	SmkCes	5.17508779103043e-05	0.0128584946641742	Fixed Effects	0.098011072139391
2:79063579_T_C	SmkCes	2.32397625783362e-05	0.014187937319003	Fixed Effects	0.0573602288644438
2:82224038_G_A	DrnkWk	0.000117678033292731		Fixed Effects	0.0104206399442454
2:83259809_C_A	SmkInit	0.112440422226467	0.00777149809773502	Fixed Effects	0.0130820511811772
2:84061520_T_C	SmkCes	0.000448553856488492	-0.00240724933660077	Fixed Effects	0.033911930277743
2:86595081_C_T	SmkCes	0.415012711869444	0.00320060133923852	Fixed Effects	0.0177448164109559
2:89864699_C_T	SmkInit	0.000358804715911953		Fixed Effects	0.0381379135394685
2:90193913_G_A	SmkInit	0.000470874307933305	-0.00296936028418377	Fixed Effects	-0.0566843892604439
2:92093136_G_A	SmkInit	0.000205933621597675	0.00446798932168497	Fixed Effects	-0.0463538859255475
2:97330169_G_A	SmkCes	0.000166844107372491	-0.00411755909002606	Fixed Effects	0.0514653627356222
2:98017363_G_A	DrnkWk	0.102110643242405	-0.00137951240411632	Fixed Effects	-0.00650291562064427
2:98275354_G_A	DrnkWk	0.0913413589418743	0.0028971283311284	Fixed Effects	0.00631655635209839
2:99569470_T_A	DrnkWk	0.0770475496383894	-0.000153180328713321	Fixed Effects	-0.00634382653676893
2:104102766_C_A	SmkInit	0.444299913966545	0.0258464424672324	Fixed Effects	0.0227139593253179
2:110422507_A_G	SmkCes	4.15431389100074e-05	-0.00479690885976392	Fixed Effects	0.0528684589457449
2:112785749_T_C	SmkInit	8.34146501058691e-05		Fixed Effects	-0.0157278729239464
2:115208536_C_T	DrnkWk	0.000417546405432348	-0.00148298741881116	Fixed Effects	-0.0103741503474854
2:115344225_C_T	DrnkWk	5.4285396399371e-05	0.000604015280750574	Fixed Effects	-0.01094677194431
2:121196406_G_A	DrnkWk	0.000145418486726233	-0.000948282791774462	Fixed Effects	0.0123920689047614
2:122142462_A_T	SmkCes	0.00495195605593172	-0.00768180870317146	Fixed Effects	0.0176008351008059
2:126807513_C_T	SmkCes	0.00112874784190363	-0.000580367778995888	Fixed Effects	0.0198092213556732
2:129191116_G_T	CigDay	0.000447280046142816	-0.00349244514065086	Fixed Effects	0.0189584391894501
2:135048125_C_T	SmkCes	0.000792382298712922	-0.000758650224754325	Fixed Effects	0.0200196926900408
2:135545600_G_A	SmkCes	7.9071815725767e-05	0.0160388297879148	Fixed Effects	-0.0473415898095209
2:135675908_T_C	CigDay	0.203863421748235	-0.000928313627777144	Fixed Effects	-0.00898661000573378
2:140793366_A_T	DrnkWk	0.00084234441171455	-0.000594275239392785	Fixed Effects	-0.00828071379446667
2:144605397_C_T	CigDay	1.21223385554127e-05	-0.0350108921598885	Fixed Effects	-0.0179140164692864
2:145715007_C_T	SmkInit	0.247963298727787	0.0138827363182343	Fixed Effects	0.0141569132926792
2:145759899_T_C	SmkInit	0.25025040684067	-0.0132573980402882	Fixed Effects	-0.014588353180576
2:146126615_C_G	SmkInit	0.243029745571827	-0.0145327620649779	Fixed Effects	-0.0177372104247393
2:146361142_C_T	SmkInit	0.398951092943928	0.0217103916125187	Fixed Effects	0.0150012131965965
2:148012662_A_C	DrnkWk	0.0234361994516823	0.00144837235203516	Fixed Effects	0.00646612264239418
2:148261711_G_A	SmkCes	1.26148978094346e-05	0.00524623005880526	Fixed Effects	-0.0550965486662775
2:150015114_T_C	DrnkWk	2.69360458418706e-05	0.00149723854785002	Fixed Effects	0.0141409207088541
2:150718866_A_C	SmkInit	4.90073896422876e-05	0.00289583602971697	Fixed Effects	-0.0401103250187606
2:151243988_A_G	SmkCes	0.00236747427031116	0.00272648085852895	Fixed Effects	0.0200218386587226
2:156113397_T_C	SmkCes	0.000315456847147933	-0.00683316011877988	Fixed Effects	0.0469108219558328
2:156251808_T_A	SmkInit	0.00163936832016592	0.0014112286832865	Fixed Effects	0.0124784255794907
2:161479003_T_C	SmkCes	0.149287514686426	-0.0134069484878826	Fixed Effects	-0.0182153359186661
2:161975201_A_G	SmkCes	0.113467612793369	-0.0116018642801138	Fixed Effects	-0.0202308140108813
2:162823836_C_G	SmkCes	0.14124548558352	-0.00646175184891768	Fixed Effects	-0.0179314621544882
2:164491304_T_C	DrnkWk	3.57677373638155e-05	0.00111817266791725	Fixed Effects	-0.0106212568135733
2:166531735_G_T	SmkCes	0.452875586484695	0.00394094413172646	Fixed Effects	0.0187557601726003
2:167169644_T_C	DrnkWk	0.000320920461189718	-0.00022746257100081	Fixed Effects	-0.0125682097170262
2:168659727_A_G	SmkCes	0.190442859545727	-0.00120223318794431	Fixed Effects	-0.0173905023120778
2:169358167_T_C	CigDay	0.001008864210706	-0.00292749268737585	Fixed Effects	0.0115005311782496
2:169520732_G_C	SmkCes	0.493313828000763	0.00458040380720343	Fixed Effects	0.0185416564487735
2:174368407_C_T	DrnkWk	3.46044953749153e-05	0.0010271902211638	Fixed Effects	-0.00899488914807697
2:174705083_C_T	SmkInit	0.00172034879148173	0.00172171920395844	Fixed Effects	-0.0140523358515453
2:175508771_T_C	DrnkWk	1.80675063088859e-05	-0.00318749761965506	Fixed Effects	0.0202721015946458
2:180026917_A_C	SmkInit	8.36798777855543e-05	-0.00584942608219696	Fixed Effects	-0.0169728765487272
2:180270316_T_C	DrnkWk	0.00242081327143783	0.000449844662887672	Fixed Effects	0.00718503985501207
2:180499119_A_T	SmkInit	0.00416231555824201	0.00281363820205134	Fixed Effects	0.0130689485780845
2:180604452_A_G	SmkInit	0.000325150747550718	-0.00287517520067687	Fixed Effects	-0.0166963247062885
2:180886714_G_T	SmkInit	0.000792193550983696		Fixed Effects	0.0158374504618273
2:182208539_C_T	SmkCes	0.000255818534260827	0.00310334114930839	Fixed Effects	0.0432380047985168
2:184416168_C_T	CigDay	0.000444468972260372	-0.00292628440054229	Fixed Effects	-0.0120537343701512
2:185164341_G_A	DrnkWk	0.000334056183817633		Fixed Effects	0.00921727375188074
2:186176800_A_C	SmkInit	0.000102129384485609	0.00118814894542294	Fixed Effects	-0.0156997282381167
2:186178601_G_A	CigDay	0.106253162318393	0.00479442783164775	Fixed Effects	0.00955174706907795
2:187302586_G_A	DrnkWk	0.000418960774590482	-0.00037615743412425	Fixed Effects	0.00853061351391305
2:188297615_A_T	DrnkWk	0.000609250955644861	-0.000468286706219369	Fixed Effects	-0.00884053984278566
2:192543149_T_C	SmkInit	0.328853728529885		Fixed Effects	-0.0130455310288462
2:192807975_T_C	CigDay	0.000875479691948249	0.00128007211590438	Fixed Effects	-0.0127379072512004
2:193957802_C_A	SmkCes	0.000149082158954304		Fixed Effects	0.0459887256940422
2:197067596_T_C	CigDay	3.43981350360871e-05	-0.00386391910550991	Fixed Effects	-0.0377788243936159
2:199235664_C_A	SmkCes	0.459421558185636	0.00918382379881738	Fixed Effects	0.0181521853818319
2:199541883_C_A	SmkInit	0.4521960104722	0.0110906938498177	Fixed Effects	0.0171218559452895
2:200565488_T_C	SmkInit	0.164570182237816	0.000356929590911031	Fixed Effects	0.0138030467226962
2:200857954_C_T	CigDay	6.74567497503906e-05	0.00784519755635244	Fixed Effects	0.0215509336478079
2:202787162_A_T	SmkCes	0.000394820344993194	-0.00287958628583374	Fixed Effects	0.0434023366099029
2:204608895_G_A	SmkCes	0.000155617964143192	0.00282150474070297	Fixed Effects	0.0407510234596314
2:205190516_C_T	SmkInit	0.000305839427576748	-9.97439357704326e-06	Fixed Effects	0.0153621690862926
2:205298886_C_T	DrnkWk	8.27643850396637e-05		Fixed Effects	0.0178487572978376
2:205301281_C_T	CigDay	3.93838858447249e-05	0.0174273761950101	Fixed Effects	-0.0808875788043169
2:206109886_G_A	SmkCes	9.40150792070594e-05	0.00226158842142077	Fixed Effects	-0.0494959867539071
2:206351228_G_T	SmkCes	7.66736940648375e-05	-0.00216525454913279	Fixed Effects	0.0504618152495456
2:206425106_G_A	DrnkWk	1.6515265378814e-05	0.00065906948323706	Fixed Effects	-0.0191847514109937
2:206497495_C_A	SmkInit	0.000748824182185479	-0.00289492156636337	Fixed Effects	-0.0151473323993079
2:207529852_T_C	SmkCes	0.00032841280854286	-0.00592717433285617	Fixed Effects	0.053383335333848
2:208061670_C_A	SmkCes	0.00085979149915716	-0.00226445387438465	Fixed Effects	0.071385460679129
2:208440724_A_T	SmkCes	0.256590820995801	0.0017312872539445	Fixed Effects	0.0176104766292267
2:210952626_A_G	CigDay	0.00256414197745175	-0.00154425003043219	Fixed Effects	-0.0125479479556671
2:213203884_C_T	SmkInit	0.100581679863076	0.00508099542588579	Fixed Effects	0.0156298358743061
2:213260299_G_A	SmkInit	2.40967486976838e-05	-0.000836412892107473	Fixed Effects	-0.0454975006185737
2:214962659_T_C	SmkCes	3.74137548919612e-05	-0.00267718046827113	Fixed Effects	0.0475062324993905
2:218736283_G_A	SmkInit	0.000170791996222331	0.00164051324887279	Fixed Effects	0.0157857513983778
2:218962722_A_G	CigDay	7.28346607067485e-05		Fixed Effects	-0.023709289157722
2:220424046_G_A	DrnkWk	2.38373097839792e-05	-0.00219245655767608	Fixed Effects	-0.021426501465746
2:222790610_G_A	SmkCes	0.00017559892651722	-0.00522604451830126	Fixed Effects	-0.0496570722844407
2:222934098_G_T	SmkInit	0.000193141787285087	0.000528960080935152	Fixed Effects	0.0362240150144995
2:224442120_A_C	DrnkWk	3.46452876189475e-06	0.00123599753253415	Fixed Effects	0.0804786761712153
2:225628919_A_G	SmkCes	0.000823339949603032	-0.00104648299925578	Fixed Effects	-0.0573790813995197
2:226350721_G_A	SmkInit	0.177384478704564	-0.0161025259081864	Fixed Effects	-0.0136673463506211
2:228145420_T_C	SmkCes	0.000252112007499316	-0.00435145483925907	Fixed Effects	0.0596414050083805
2:229776932_G_A	SmkCes	0.000133872378481722	0.00261902011762125	Fixed Effects	0.0433913653485881
2:231261298_A_G	CigDay	0.000247329145560282	-0.0480735595743803	Fixed Effects	0.147714957175009
2:232526771_G_A	SmkCes	4.32610031162576e-05	-0.00899845835026147	Fixed Effects	-0.0582465628900216
2:240597165_A_C	DrnkWk	0.000173910655826976	-0.000897307986828495	Fixed Effects	0.0092316323041751
2:242725774_C_A	SmkCes	0.00313685783753007	0.000417865676535445	Fixed Effects	0.0535481738766606
3:1080991_G_C	SmkCes	0.000190370730006616	0.0005004216257408	Fixed Effects	0.0337511195295261
3:1306273_C_G	SmkInit	0.000144964661778344	-0.00561571448539282	Fixed Effects	0.0530501084944393
3:1586154_C_T	SmkCes	0.000496315890960629	0.00431715473058071	Fixed Effects	0.0201067842404236
3:2139731_G_A	DrnkWk	0.0055894343314315	-0.000268432450416542	Fixed Effects	0.00789370848356095
3:2272315_C_A	DrnkWk	0.00348137076087742	-0.000672287462669783	Fixed Effects	0.00596301839514603
3:2623693_C_T	SmkInit	0.00577946703628382	0.00510572309220052	Fixed Effects	0.0123940487676291
3:7047952_T_G	CigDay	0.000340832072005311	-0.00398934309072572	Fixed Effects	0.01519692759534
3:8853533_T_C	SmkCes	7.83361299547622e-05	-0.000869397867840173	Fixed Effects	0.0537677788654562
3:9500848_G_A	SmkInit	0.00108945046384665	-0.000217070628032843	Fixed Effects	0.0149231276085109
3:10857153_T_C	SmkInit	5.34553273905728e-05	-0.000561985546105803	Fixed Effects	-0.0378985296036394
3:10917457_A_C	CigDay	0.42697872490647	0.000588061153986447	Fixed Effects	0.00975852286094493
3:11316922_T_A	DrnkWk	0.00107101228405371	-2.93011920885137e-05	Fixed Effects	-0.00837214485704367
3:11912726_T_C	SmkCes	0.00139868723063353	0.00242408463488401	Fixed Effects	0.0201097798958261
3:12941081_G_A	SmkCes	0.136790987401429	-0.00514739344732585	Fixed Effects	0.0171864355769739
3:13157257_C_A	DrnkWk	0.00127950155168638	-0.0011010933317523	Fixed Effects	0.0111344311914483
3:13311799_C_T	SmkCes	2.42255482199473e-05	-0.00212275512913849	Fixed Effects	0.0549940744289611
3:14950802_C_G	SmkCes	0.000127671722851375	0.00696719917474466	Fixed Effects	0.0523685574832036
3:15400602_G_A	CigDay	0.000150959746996187		Fixed Effects	-0.0199754482984693
3:15600829_C_T	SmkCes	0.00187780215532017	-0.00475789967136592	Fixed Effects	0.0201409152134532
3:16789675_C_T	SmkInit	8.97719264679946e-05	-0.00244456071427351	Fixed Effects	-0.017726849226621
3:16857534_A_T	SmkInit	0.372493702049677	0.0124785021570584	Fixed Effects	0.016284262119086
3:16874051_A_T	CigDay	0.316126047801539	0.00513837622700204	Fixed Effects	0.011511859129749
3:17400688_T_C	SmkCes	0.000188568150690399		Fixed Effects	-0.051487566598224
3:18364570_A_G	SmkCes	0.00018003432494187	-0.00202169412049507	Fixed Effects	0.0142386194817486
3:20361732_C_T	SmkInit	0.000113045162199318	0.00171556441022065	Fixed Effects	0.0430058973630103
3:21912629_G_A	SmkCes	6.70541855070864e-05		Fixed Effects	0.0506816183755604
3:25043223_A_G	SmkCes	0.00263568593505379	-0.00725230237445707	Fixed Effects	0.021218317865035
3:25645421_C_A	SmkInit	0.276027245962149	-0.0067031843186256	Fixed Effects	-0.0160341869299884
3:28738383_A_G	SmkCes	0.352417610879642	0.0121357800947545	Fixed Effects	0.0172475381043165
3:32219424_A_T	CigDay	0.318098119139299	-0.00195212717148673	Fixed Effects	-0.0097078721412644
3:32392607_A_G	SmkInit	4.72981575636801e-05		Fixed Effects	-0.0160902324472992
3:34132619_C_G	CigDay	0.000724874261210784	-0.000738572212602457	Fixed Effects	-0.013717176904336
3:34198772_T_C	SmkInit	3.05636755721451e-05	0.00112597482908351	Fixed Effects	-0.0433951488416829
3:34602347_T_C	SmkInit	0.363312262048567	0.00643786798037272	Fixed Effects	0.0148831065125663
3:34915828_A_G	CigDay	0.000240971367567456	0.00284229066535224	Fixed Effects	-0.0156225619344758
3:35658132_T_C	DrnkWk	2.70350642531946e-05	-5.82806560555141e-06	Fixed Effects	-0.0122703958864022
3:36812161_C_T	CigDay	7.03473904403636e-05		Fixed Effects	0.0178928691057726
3:40531136_G_A	SmkCes	0.341954961793096	0.00676167705398862	Fixed Effects	0.0173479767985822
3:45138815_A_C	SmkCes	4.23730820865727e-05	0.00158833977729218	Fixed Effects	0.0454407502054632
3:45614966_C_T	SmkCes	0.000187263389566439		Fixed Effects	0.0496735197235168
3:45828449_C_T	CigDay	0.000117559546469112		Fixed Effects	0.0219393276033576
3:46623429_T_C	DrnkWk	0.000240556085968703	-0.00148932231807828	Fixed Effects	0.0124931916246088
3:47800216_T_A	SmkInit	0.288963115098864	0.0117039158805466	Fixed Effects	0.0141750082447532
3:48562493_G_A	CigDay	0.0296334838598559	0.00688841180939855	Fixed Effects	0.00846483252694127
3:48732846_G_A	SmkCes	0.139626997894179	0.0135776187598218	Fixed Effects	0.0191900202459106
3:48768680_C_T	CigDay	0.497100346225584	-0.00897259967406594	Fixed Effects	-0.00956051793906694
3:48887027_A_C	CigDay	0.0916916380153563	0.00222133829832089	Fixed Effects	0.00963947106949011
3:49320828_C_T	SmkInit	0.000633626816765698		Fixed Effects	0.0154393577417906
3:49585243_C_G	SmkCes	0.272620545340023	0.0196762012711588	Fixed Effects	0.0220663143182676
3:49898318_C_G	SmkInit	0.215019852032808	0.0110919085757789	Fixed Effects	0.0157525805181729
3:50463271_C_T	SmkCes	7.22472939239952e-05		Fixed Effects	0.0555336664154701
3:51553096_C_T	SmkInit	0.0211011218550729	0.00908244786088413	Fixed Effects	0.0136831422866802
3:52855229_T_C	SmkInit	0.26299215168196	0.00935076582830001	Fixed Effects	0.0154862962434292
3:52860876_G_A	SmkInit	0.00978246897058896	0.00533542980832448	Fixed Effects	0.0118728951254911
3:55936417_A_G	SmkInit	0.05217030972261	0.00739549555056043	Fixed Effects	0.0135934993417165
3:56110365_T_A	SmkCes	7.85457453340821e-05	-0.00230589753978927	Fixed Effects	0.0573259254746883
3:59447472_T_G	SmkInit	0.467416436292119	0.000761330288904017	Fixed Effects	0.0128451931626688
3:61809160_C_T	SmkInit	0.0893184274294116	-0.00706391470478447	Fixed Effects	-0.0134682981876642
3:61812097_A_G	SmkInit	9.89683337767286e-05		Fixed Effects	-0.0160499553962697
3:61910192_A_G	SmkInit	0.294498766510941	0.000927182059493499	Fixed Effects	0.0136005007905184
3:62026680_T_C	SmkInit	0.342267346408696	-0.00370716231250318	Fixed Effects	-0.0148807124095135
3:66304719_A_T	SmkInit	0.472088232338179	0.00607958095662775	Fixed Effects	0.0132936476797823
3:68168558_T_G	SmkInit	0.254943651993721	-0.0029654242651511	Fixed Effects	-0.0155654997343657
3:70263843_G_A	CigDay	0.00063608508730624	-0.00294066640419932	Fixed Effects	0.0127680061568133
3:70932586_G_A	SmkInit	0.284477735232441	-0.0185443776141705	Fixed Effects	-0.0137503358924546
3:71060640_C_T	SmkInit	0.498329616068271	0.0200807714160573	Fixed Effects	0.0147125974471852
3:71658379_A_T	CigDay	0.499178982916304	-0.00190410579520725	Fixed Effects	-0.00958333399250744
3:74847526_T_C	DrnkWk	2.84478799568552e-05	-0.000619666581318642	Fixed Effects	0.013260745299971
3:74987164_T_C	SmkInit	0.188514522801075	-0.0118967403702814	Fixed Effects	-0.0161726915103972
3:81301226_G_A	DrnkWk	0.208238548735243	0.00110160196161193	Fixed Effects	0.00708600585433268
3:81868963_T_G	SmkCes	5.17754572656997e-05	0.00776231785023372	Fixed Effects	0.0522912096760837
3:83123436_C_A	DrnkWk	0.0131149324425704	-3.74345826588649e-05	Fixed Effects	-0.00692059718765084
3:84873277_C_T	DrnkWk	0.260030931088768	0.00118741035173372	Fixed Effects	0.00645455711157984
3:84892866_T_C	SmkInit	0.481648416108861	-0.00863636391678412	Fixed Effects	-0.013514948745494
3:84908785_T_G	DrnkWk	0.149010888415154	-0.00161895354984338	Fixed Effects	-0.00701844099660531
3:85409979_C_T	DrnkWk	0.229211167738973	0.00332425687602559	Fixed Effects	0.0108170449534029
3:85413937_C_A	SmkInit	0.227219083628765	0.01192372065332	Fixed Effects	0.0224206771438176
3:85902468_A_C	SmkInit	0.321607640457844	-0.0145429878210067	Fixed Effects	-0.0203216661685167
3:85999892_A_G	SmkInit	0.172349714881635	0.00901040797732286	Fixed Effects	0.015498031425918
3:86683350_C_A	SmkCes	0.00151514034052868	0.00194772742663015	Fixed Effects	0.0133721083008232
3:88564150_A_G	SmkCes	0.000101475570694909		Fixed Effects	-0.0511694989853582
3:89275053_G_A	CigDay	0.000229942826864383		Fixed Effects	0.0213036321824142
3:90437285_G_A	DrnkWk	7.28769750693215e-05	0.00230038340205786	Fixed Effects	0.0536314100644233
3:94175660_T_A	SmkCes	0.000614771169316336	0.00441896680992526	Fixed Effects	0.0509860259128286
3:94207027_A_T	SmkInit	0.436205217350767	0.00973109320786384	Fixed Effects	0.0148306378908325
3:94605149_A_G	SmkInit	0.000454672969607589	-0.000605880487705832	Fixed Effects	-0.0405059261755932
3:94726523_A_T	SmkInit	3.21528091568031e-05		Fixed Effects	0.0155391505042449
3:95636234_G_A	SmkInit	3.62010331736312e-05	-0.000504963482786557	Fixed Effects	0.0159915294911494
3:101047874_A_G	DrnkWk	2.07356753099096e-05	-0.000522491940299172	Fixed Effects	0.0362055866834096
3:102439631_A_G	SmkCes	0.00012738355502078	-0.00120523051499511	Fixed Effects	0.0503413445036444
3:104918841_G_A	CigDay	9.64932441848627e-06	-0.00321846999868683	Fixed Effects	0.112251966930084
3:107699251_C_G	DrnkWk	0.000177712079575033	-0.00142904290014808	Fixed Effects	-0.025763202421839
3:107888841_T_G	SmkCes	0.258653804659432	-0.00473159040273543	Fixed Effects	-0.0173436367891899
3:108917284_A_G	SmkInit	0.153766435133484	0.0113960818622213	Fixed Effects	0.0131615340782714
3:109195284_C_A	SmkInit	0.0306554256902799	0.00590801331027276	Fixed Effects	0.0128945453884934
3:111981433_C_A	SmkInit	0.299470884093038	0.0058556206993074	Fixed Effects	0.0137641216574681
3:111993831_G_A	DrnkWk	0.00222344637323631	0.000175796068931684	Fixed Effects	-0.00754741428346318
3:114164776_C_A	SmkInit	0.249064562633003	-0.0115251236868781	Fixed Effects	-0.0138023719743322
3:114183579_A_G	SmkCes	0.250550194031194	-0.000778332016675563	Fixed Effects	-0.018428249520754
3:116308176_T_C	SmkInit	0.00153796703773094	0.00198502394426072	Fixed Effects	0.0140489899909478
3:116501247_G_A	DrnkWk	0.00070821717431565	0.000361395626127291	Fixed Effects	-0.00741309387107631
3:117644339_T_C	SmkInit	0.154005900075536	-0.0133250128615094	Fixed Effects	-0.0156628433310812
3:117771160_C_A	SmkInit	5.03585352623948e-05	-0.00108991307459831	Fixed Effects	-0.0419639083173682
3:117941141_G_A	SmkInit	0.349982702562647	-0.00728999290234094	Fixed Effects	-0.0152283525108008
3:118361683_C_T	SmkInit	0.377497099059443	0.0104799975721443	Fixed Effects	0.0156089073378216
3:119399586_T_G	CigDay	0.000113006969125775		Fixed Effects	-0.0165113753916995
3:119453597_C_G	SmkCes	0.113653995592027	-0.00161885774514667	Fixed Effects	-0.0173338473558984
3:121735955_C_T	SmkCes	0.00367315404467184	0.00557974501791458	Fixed Effects	0.0162387278032863
3:123290223_A_G	SmkInit	0.120831412473865	0.0021496255401049	Fixed Effects	0.0128723472626465
3:123334165_T_C	SmkInit	0.00723775546882551	0.00447364775152256	Fixed Effects	0.0144033180949018
3:123861771_A_T	DrnkWk	0.00234326062039194	-0.000886037301806876	Fixed Effects	-0.00740373146298246
3:125618167_C_T	SmkCes	0.000780426828085014	0.000753814380394046	Fixed Effects	0.0225833007363996
3:128996871_G_A	SmkInit	0.0679867061843518	-0.000511321929561096	Fixed Effects	0.0130307327579111
3:135500709_G_A	SmkCes	0.000146063597323779	-0.00728457812100443	Fixed Effects	0.0330622445075655
3:135733384_G_A	CigDay	0.000374820751405747	-0.000161391800368849	Fixed Effects	0.0156289518168046
3:136906265_C_T	SmkCes	0.276028748320336	-0.000578405371432022	Fixed Effects	0.0173691197547414
3:140266738_T_C	SmkCes	1.39485349198116e-05	-0.00502205150933929	Fixed Effects	-0.0607258075106518
3:141247793_T_G	DrnkWk	0.00234581048071494	-0.00180230392968312	Fixed Effects	-0.00656639236542788
3:143449872_C_T	DrnkWk	0.000116708703804143	0.000174796593402282	Fixed Effects	-0.00937204408485991
3:143780632_C_T	SmkInit	0.257237027856106	-0.00622080076607955	Fixed Effects	-0.0149193844654456
3:146988790_G_A	SmkCes	0.000790540422344653	-0.00512672366145004	Fixed Effects	-0.0601454707115541
3:149644814_A_G	SmkCes	0.111276772386115	-0.00632339570021495	Fixed Effects	0.0163747715546864
3:153524049_A_G	SmkInit	0.000772100759947721	-0.00229801383734019	Fixed Effects	-0.0142541187734054
3:154615669_C_T	DrnkWk	0.000267230487477537		Fixed Effects	-0.0141476807718946
3:157473446_G_A	SmkInit	0.406984811578288	0.007986121225594	Fixed Effects	0.0131972874855871
3:158008124_C_T	DrnkWk	0.418254898652283	0.000926700634995684	Fixed Effects	0.00684098951998053
3:158284861_A_C	SmkInit	0.418201334706014	-0.0115021560507635	Fixed Effects	-0.0133041726019763
3:159693267_A_C	SmkInit	0.000243442028458457		Fixed Effects	-0.0144260609211328
3:163329080_C_T	SmkCes	0.00261643045067076	0.00782088082144786	Fixed Effects	0.0210626886821183
3:166166529_G_C	SmkInit	0.000291948968410161		Fixed Effects	-0.0159887193576669
3:169988938_T_C	CigDay	2.90261592439472e-05	0.0153899696991857	Fixed Effects	0.0258642805589145
3:172117737_C_T	SmkCes	4.81014976744617e-05	0.00725094103937198	Fixed Effects	-0.050179953188274
3:172438910_C_G	SmkInit	0.230009128776034	0.00649783306650476	Fixed Effects	0.0137848137624941
3:173402170_T_G	SmkInit	0.229087974126913	0.00921161798932458	Fixed Effects	0.0151826361044723
3:175718927_C_T	SmkInit	0.277273832622952	0.0131195801217197	Fixed Effects	0.013506115860927
3:177785738_A_T	SmkCes	0.0055149725782844	-0.00222580617848978	Fixed Effects	0.0230162092345609
3:180066715_A_G	SmkInit	0.00509017043816654	-0.00384747414461131	Fixed Effects	0.0149240180945059
3:181409057_T_C	SmkInit	0.205401014879235	0.0144270374151749	Fixed Effects	0.0138870413139299
3:183635507_A_G	DrnkWk	0.000487160577659029	0.000241484106703259	Fixed Effects	0.0086603233003495
3:184263525_G_A	CigDay	2.69896601371584e-05	-0.0525697051734772	Fixed Effects	-0.0338525723850362
3:186887179_G_A	SmkCes	0.00105824185882249		Fixed Effects	0.0416740193180593
3:187050622_A_G	SmkInit	0.236129636106303	0.0032821758199145	Fixed Effects	0.0132091955385601
3:188527548_C_A	SmkCes	0.000307821184258834	0.00203906722675498	Fixed Effects	0.0583145310538493
3:190027691_C_G	SmkCes	0.00153906987159179	-0.00271620021465904	Fixed Effects	0.0376498355894605
3:191132091_T_C	SmkCes	0.000438031661205308	-0.000411860742072022	Fixed Effects	-0.0471605798031853
3:191134313_C_A	DrnkWk	0.490555707733218	-0.000796486375001673	Fixed Effects	-0.00670836392686265
3:193999593_C_T	CigDay	0.0150412785233011	-0.000156298026071749	Fixed Effects	-0.0104725277922479
3:194915575_T_C	DrnkWk	0.000220047603956384	-0.00134306204309577	Fixed Effects	-0.00967391942821011
3:195705670_T_C	SmkInit	5.23594431546151e-05	0.00194589284925731	Fixed Effects	-0.0161118286528873
3:197286578_C_T	SmkCes	0.000927624175208463	0.0050226417568441	Fixed Effects	0.0479117173648255
4:2306943_G_A	DrnkWk	1.75270622661987e-05	0.00138361023856023	Fixed Effects	-0.011041323159291
4:2961713_T_A	CigDay	0.321219095562067	-0.00361865221866416	Fixed Effects	-0.0117742377759412
4:4314560_A_G	SmkCes	0.130343113484676	0.00086707321193405	Fixed Effects	-0.0168692957800591
4:4844180_G_A	SmkCes	6.14459329682004e-05	0.00690339915942136	Fixed Effects	0.0510161376006223
4:7282073_A_G	SmkInit	0.000151578210499811		Fixed Effects	-0.0164080502020635
4:9488626_C_T	SmkInit	3.42777573554633e-05	0.00628566953596161	Fixed Effects	-0.015428459465826
4:9714541_C_T	SmkCes	6.27143437951535e-05		Fixed Effects	0.050723535250534
4:10584122_C_A	SmkCes	0.000843951670193261	0.001574528266396	Fixed Effects	0.0395094149672828
4:10882136_T_C	SmkInit	0.000717128583531253	0.00284700391420211	Fixed Effects	0.0153346567843063
4:11863906_C_T	SmkCes	0.000762835865412618	0.00469695029573807	Fixed Effects	0.0482957182093183
4:12452191_G_C	SmkInit	0.000198613602769569	-0.00154171704477128	Fixed Effects	0.0160823342510057
4:14775961_G_A	SmkCes	0.000366804802098551	-0.00130945732876386	Fixed Effects	0.0471735810519541
4:15232513_C_T	SmkCes	0.000155483802681371	0.00520329357259467	Fixed Effects	0.056336173923731
4:16005696_G_A	SmkCes	0.000206734829161745	0.00113082990344222	Fixed Effects	0.0383078188292832
4:16293502_G_T	SmkCes	0.0031605305825927	-0.00322021883930395	Fixed Effects	0.0141687010869274
4:20210953_A_G	SmkInit	0.13819845868336	0.0101480946121905	Fixed Effects	0.0154568644107593
4:20797546_C_G	SmkCes	0.000368245464689242	0.00241138955465346	Fixed Effects	0.0390297402810675
4:21175619_A_G	SmkCes	0.189834467108851	0.00278677134236796	Fixed Effects	0.0193397236622736
4:22013171_A_C	SmkInit	0.209306950671915	0.0075624400048934	Fixed Effects	0.0131809448554306
4:22018476_T_C	SmkInit	0.0112605828718335	0.00283652521759032	Fixed Effects	0.0131699589344266
4:22125560_C_T	DrnkWk	0.185054974854704	-0.000469405032261685	Fixed Effects	-0.00645684988622337
4:22181375_C_G	SmkCes	0.000123381234926721	-0.0221642645018263	Fixed Effects	0.0475596342068663
4:24019407_A_G	SmkCes	0.110389515532162	-0.00547957268551169	Fixed Effects	0.0141378864196244
4:25812343_C_G	SmkCes	5.9575493248854e-05	0.00395095287371908	Fixed Effects	0.0476287037390582
4:27640059_A_G	SmkInit	3.57503619605405e-05		Fixed Effects	-0.0160738620948053
4:28449360_A_G	SmkInit	0.265115782564322	0.0133403126328487	Fixed Effects	0.0184194630364702
4:28724764_A_G	SmkInit	0.251963499633952	-0.0114600522058779	Fixed Effects	-0.0163741310897143
4:28850636_A_G	SmkInit	0.000116247704601891		Fixed Effects	0.015646701376824
4:29049038_G_A	CigDay	0.000537206888600112		Fixed Effects	-0.0172804088105581
4:29426519_C_T	SmkCes	0.000858839547127915	-0.0104783533946289	Fixed Effects	-0.0478081531204291
4:32582516_T_A	SmkCes	0.000296664293528311	-0.00290275425411215	Fixed Effects	0.0358619472735557
4:32985411_C_T	SmkInit	0.000109493732334028	0.003378320928211	Fixed Effects	0.0157896998970568
4:33160118_G_A	SmkInit	6.0071814811313e-05		Fixed Effects	0.0154622887099379
4:35516020_C_A	SmkCes	0.242429393860773	0.00415667830158839	Fixed Effects	0.0229864992759612
4:37527776_A_G	SmkInit	0.0011985930731335	-0.000412809731893073	Fixed Effects	-0.0139751440492414
4:39346157_G_A	DrnkWk	0.124214873938877	0.000531368509759696	Fixed Effects	0.00661053357346444
4:39365720_A_G	DrnkWk	0.214868297150679	0.00298572073330582	Fixed Effects	0.0110924789429812
4:39413650_A_T	DrnkWk	0.31475701532972	0.00380431127030498	Fixed Effects	0.0149417693509093
4:39445130_C_A	DrnkWk	0.10453216275935	-0.00301180675991108	Fixed Effects	-0.0103118223726533
4:39992532_G_A	SmkCes	0.000556389919425614	0.00131028603130277	Fixed Effects	0.0518395082508687
4:41133123_G_A	CigDay	6.00408280173961e-05	0.00312521172137093	Fixed Effects	-0.0199765278039725
4:41184146_C_T	SmkCes	0.00128352661363863	-0.00421131273472949	Fixed Effects	0.02141591517622
4:41284841_G_A	CigDay	3.25829978411989e-05	-0.0102765366549837	Fixed Effects	-0.0186362974522611
4:42152768_G_C	DrnkWk	0.234923963428839	0.00202434898962189	Fixed Effects	0.00723231553571916
4:43639475_T_C	DrnkWk	1.53559444480111e-05	-0.000994801953059206	Fixed Effects	0.0174684446269591
4:44866068_A_G	SmkInit	0.00286164272087464	-0.000169972084411856	Fixed Effects	-0.0118571364122438
4:47841682_T_C	SmkCes	0.000658901627285428	0.00235272675357801	Fixed Effects	0.0300419581431749
4:48081122_C_T	CigDay	3.63343776329964e-05	0.000251189304717939	Fixed Effects	0.0388264129210618
4:53701754_T_C	SmkCes	8.36268162363472e-05	-0.00217096808095336	Fixed Effects	0.0413520135418507
4:55071039_T_C	SmkCes	0.000844264819090574	0.00230066358039539	Fixed Effects	-0.0200031225281404
4:55968820_G_A	SmkCes	0.118285845335606	0.00161165792025403	Fixed Effects	0.0177787266695635
4:56220637_A_G	SmkInit	3.93672202412842e-05		Fixed Effects	0.0158180632312839
4:56739634_A_G	SmkInit	0.000413093994896151	0.00091205082894336	Fixed Effects	-0.0152666199821419
4:57513675_T_C	SmkInit	0.000501650361150664		Fixed Effects	-0.0153452336600354
4:57866872_T_G	DrnkWk	0.302767552321435	0.000485886939265961	Fixed Effects	0.00671358983653629
4:57966325_G_A	SmkInit	0.138283662546951	0.00182776312235482	Fixed Effects	-0.0160070594756267
4:57993064_G_A	SmkCes	0.000237697586620314	0.00144748399009973	Fixed Effects	0.0402315566748965
4:58077304_G_A	SmkCes	0.000116129536276712	0.00670068326944164	Fixed Effects	-0.0480020187352763
4:58155199_T_C	DrnkWk	0.0002383319880579	-0.00166676929806439	Fixed Effects	0.01248812475358
4:58766276_G_A	CigDay	0.00267613745805297	-0.000688707336138163	Fixed Effects	0.0115965926329495
4:62644490_T_G	SmkCes	0.141013167499591	-0.00469180836743194	Fixed Effects	-0.0172313046801854
4:63131926_C_G	SmkInit	0.27380614923285	0.0073412038641779	Fixed Effects	0.0142692107240464
4:64988912_G_A	CigDay	0.000955915039969945	1.45917440918585e-05	Fixed Effects	-0.0139326097066983
4:67091953_G_T	CigDay	0.254648449598768	0.00487989215963636	Fixed Effects	0.0110946061443901
4:67904161_G_C	SmkInit	0.212862583713341	0.0139576629483538	Fixed Effects	0.0166514483681091
4:68357456_C_T	DrnkWk	0.00012415259754451		Fixed Effects	-0.0183287685183609
4:71656818_G_T	SmkCes	0.126823645346643	-0.011243024804675	Fixed Effects	0.01851741323441
4:72679300_C_T	SmkCes	0.000264559570012044	-0.00498244696060067	Fixed Effects	0.0326082361406572
4:73905056_T_G	SmkInit	0.000462162857957308	-0.000667130908198926	Fixed Effects	0.0153387342937983
4:80042777_C_T	SmkInit	4.77908596783828e-05	0.00121106043074223	Fixed Effects	-0.0162555376690978
4:80758126_G_A	SmkInit	0.000243823519023201		Fixed Effects	-0.0162646982681658
4:83590116_G_A	DrnkWk	0.000112872433374393		Fixed Effects	-0.0167682744767311
4:84298996_T_A	CigDay	0.000388673715210928	-0.00782685564077582	Fixed Effects	0.0135099499212117
4:85287290_C_T	SmkInit	0.000629045723827519	-0.00177455628316387	Fixed Effects	0.0155422597202119
4:87068175_C_T	CigDay	7.70490728636472e-05		Fixed Effects	0.0203929155466291
4:87888299_G_A	CigDay	0.000291373072086953		Fixed Effects	-0.0150676472724505
4:89058437_C_T	SmkInit	4.20690818481746e-05	0.00154583655431441	Fixed Effects	-0.0160945137912238
4:89906519_T_C	SmkCes	0.000370567298618037	-0.0140728878581336	Fixed Effects	0.0492690316429801
4:91481075_C_T	SmkCes	0.000193320753967795	0.0105102112723205	Fixed Effects	0.0448119404311644
4:92167422_T_C	SmkCes	0.000542156576355157	-0.00686897578108643	Fixed Effects	0.0349665044048078
4:93868087_A_G	SmkCes	0.00117971812638644	0.00644421461671621	Fixed Effects	0.0389575945858826
4:94018593_A_C	SmkInit	0.37166265583087	0.00908503964001299	Fixed Effects	0.0148777351507155
4:95192232_C_T	SmkInit	6.74582992354589e-06	0.00372153607754616	Fixed Effects	-0.043847279869603
4:96704300_T_C	SmkCes	3.82203966495565e-05	0.00301196501502732	Fixed Effects	0.0498791374746152
4:97264066_C_G	DrnkWk	0.00188466903666846	-0.00245410974824455	Fixed Effects	-0.0084406679565431
4:97368979_T_G	SmkCes	0.000535418697119517	0.00241413779650459	Fixed Effects	0.0587735391961593
4:97948823_G_A	DrnkWk	0.00350455137842839	-0.00290703057233591	Fixed Effects	-0.0134059035293199
4:98143723_G_T	DrnkWk	0.000396059770732641	-0.00187058980476695	Fixed Effects	-0.0138516060319931
4:98452892_T_A	DrnkWk	0.00413640725502221	-0.00333195970470299	Fixed Effects	-0.0128626325691513
4:98481275_A_G	DrnkWk	0.000153883811953863	-0.000505414124353329	Fixed Effects	-0.0384048379976902
4:98979582_C_G	DrnkWk	0.00146060900540959	-0.00228817811377584	Fixed Effects	-0.0116430683094467
4:99161352_A_G	DrnkWk	0.00412055790624335	-0.00336859744876388	Fixed Effects	-0.0126815645872886
4:99490875_A_T	DrnkWk	0.000256696868662964	-0.000434316853387304	Fixed Effects	-0.0097764775936401
4:99536638_C_G	DrnkWk	0.000727142416864036	-0.00261824003407784	Fixed Effects	-0.00786183375438541
4:99704167_G_A	DrnkWk	0.00661336915868407	-0.00567274677326444	Fixed Effects	-0.0206803185215048
4:99713350_C_T	DrnkWk	0.0114216492458941	-0.00990477821394587	Fixed Effects	-0.0253039729474887
4:99743715_C_T	DrnkWk	6.00524449325461e-05		Fixed Effects	-0.0283793751188256
4:99833045_A_C	DrnkWk	0.000609240468706963	-0.0110842856740799	Fixed Effects	-0.0152440018963054
4:99877846_T_C	DrnkWk	0.000454597559669558	-0.00258211090526066	Fixed Effects	-0.0140510627539177
4:99882050_G_A	DrnkWk	0.0988903622301116	0.0026618332026831	Fixed Effects	0.00748999005329151
4:99893345_G_A	DrnkWk	0.000786978971194249	-0.00365585836150262	Fixed Effects	-0.00914268093863289
4:99911506_G_A	DrnkWk	0.00156752097527803	-0.00394509853929298	Fixed Effects	-0.0140023452494698
4:99993787_A_T	DrnkWk	0.000264850609030705	-0.00592900879045436	Fixed Effects	-0.0259841442249309
4:100043564_T_C	DrnkWk	0.000549649211756636	-0.0117266722693935	Fixed Effects	-0.0247407702116757
4:100111004_A_T	DrnkWk	0.00102993452146651	-0.00278194123117802	Fixed Effects	-0.0110211189554611
4:100113154_G_A	DrnkWk	0.000173210643269853	-0.00331443266965401	Fixed Effects	-0.0114186517749675
4:100164105_T_C	DrnkWk	0.000368087911629005	-0.00688287894570209	Fixed Effects	-0.0200577564400259
4:100229016_C_T	DrnkWk	0.00249608022252142	0.000384891700891618	Fixed Effects	-0.00704481286473377
4:100237127_C_T	DrnkWk	0.00152258971484304	0.00109262452063222	Fixed Effects	0.0101470626379131
4:100240522_C_T	DrnkWk	0.000159816626676735	-0.00356120934296129	Fixed Effects	-0.0207693647878217
4:100262242_C_T	DrnkWk	0.0107130934084861	-0.0103059619404948	Fixed Effects	-0.0300507816648877
4:100272535_C_T	DrnkWk	3.05540676399509e-05		Fixed Effects	-0.0509709504459213
4:100319924_C_T	DrnkWk	1.54028355375042e-05	-0.000239724561515746	Fixed Effects	-0.018330341125581
4:100349669_C_G	DrnkWk	0.0978602102041699	-0.00386896291773845	Fixed Effects	-0.00719890314443069
4:100411429_G_A	DrnkWk	0.00106126726720226	-0.00268982323478214	Fixed Effects	-0.00740348136465937
4:100474378_C_T	DrnkWk	0.000458052879859855	-0.00141959636608825	Fixed Effects	-0.00970266020494668
4:100490823_T_A	DrnkWk	0.0004775541083741	-0.00430989949393085	Fixed Effects	-0.0111206630163572
4:100561835_G_T	DrnkWk	0.00017480110897366		Fixed Effects	-0.0101843811818135
4:100791046_C_T	SmkCes	0.000346211506980183	-0.00261587797055565	Fixed Effects	0.0479282691255678
4:100885120_C_T	DrnkWk	0.00669459334377305	-0.0069170266399264	Fixed Effects	-0.0177607436823999
4:100991233_A_G	DrnkWk	0.000583398606099196		Fixed Effects	-0.0102863471898417
4:101006789_A_G	DrnkWk	0.00291466354746281	-0.00346992498165823	Fixed Effects	-0.0108442921721289
4:101024979_G_A	DrnkWk	0.00091298124503103	-0.00156003124308163	Fixed Effects	-0.0133559470209461
4:101063435_C_G	DrnkWk	0.000258773931326049	-0.00285539484375952	Fixed Effects	-0.00960001050589667
4:101073202_C_A	SmkCes	0.000373841549333324	0.00221054287779822	Fixed Effects	0.0493038259941484
4:101188831_G_A	DrnkWk	0.000419909889613315	-0.00165159163551766	Fixed Effects	-0.00870091726508714
4:101254823_G_A	DrnkWk	0.000893768666168208	0.00073403033063153	Fixed Effects	-0.0094017245655732
4:101483024_C_T	DrnkWk	0.00227087516338135	-0.00303181234424268	Fixed Effects	-0.00980384469036066
4:101525572_G_C	DrnkWk	0.000138670417065234	-0.00217952592947769	Fixed Effects	-0.00880993772834378
4:101570561_A_G	DrnkWk	0.000304444350001026	-0.00126237928369305	Fixed Effects	-0.00875885759139172
4:101844278_G_A	DrnkWk	0.000338163971548279	-0.000681943423589261	Fixed Effects	-0.00898533609863505
4:102681041_A_G	DrnkWk	0.145615118676121	-0.000201858170263123	Fixed Effects	-0.00883210930296309
4:103385407_T_C	DrnkWk	0.0809814130675223	-0.00170894692566063	Fixed Effects	-0.0107590300231997
4:104582019_T_C	DrnkWk	0.00109731174285899	0.000162596360276767	Fixed Effects	-0.0130124442915907
4:106528598_A_C	SmkCes	0.00155650946046659	-0.005883776547419	Fixed Effects	0.0215088727075086
4:107926614_T_A	DrnkWk	0.000358694811911325		Fixed Effects	0.0109344617684148
4:112170245_C_T	SmkCes	0.0005398063707915	-0.000651622459169893	Fixed Effects	0.0263324834286881
4:118143244_C_T	CigDay	0.000212406383359979	-0.000315239557684605	Fixed Effects	-0.0187805084597882
4:118151813_G_A	CigDay	0.001236397097096	0.000623205057568776	Fixed Effects	0.0133836554432834
4:118723657_G_T	SmkCes	0.00180744447750046	0.000106759887731661	Fixed Effects	-0.0213406886912002
4:121000628_T_C	CigDay	0.0048400372099223	0.000720250565864154	Fixed Effects	0.00681974929921026
4:121633766_T_C	SmkInit	0.287454677866808	-0.00535981410574311	Fixed Effects	-0.0134352933474555
4:121641676_A_G	SmkCes	0.000744984756279632	0.00234656773672849	Fixed Effects	-0.0210244594246223
4:122709395_G_T	DrnkWk	0.000293936353529552	8.21272018905522e-05	Fixed Effects	-0.011991993696836
4:125434880_C_T	SmkCes	3.31009133553361e-05	-0.00684056902009033	Fixed Effects	-0.0562572353397146
4:130041278_A_C	SmkCes	1.90180755297374e-05	0.00377656124088686	Fixed Effects	-0.0540327507386642
4:130113226_A_G	SmkCes	0.000167427692407663	-0.00614300444241202	Fixed Effects	-0.065169341856798
4:130936312_G_A	SmkCes	0.109291168684514	0.00235612524003775	Fixed Effects	-0.0143616159449952
4:136328285_G_T	CigDay	0.000297919880078293		Fixed Effects	0.0181725793747214
4:136462014_G_A	SmkInit	0.275064390387722	-0.00962973808758124	Fixed Effects	-0.0144889239801711
4:137736895_G_A	CigDay	0.000288627435534983		Fixed Effects	0.0222077170469533
4:138625908_C_A	CigDay	7.89964576463909e-05		Fixed Effects	0.0167173408104178
4:140424760_C_A	SmkCes	0.000975860606697821	-0.00766535661573672	Fixed Effects	0.0375391461221843
4:143790335_T_C	DrnkWk	0.25417959205324	-0.00107122542712643	Fixed Effects	-0.00661846066100212
4:147094844_G_A	SmkCes	0.00320709102345687	-0.00265462901749523	Fixed Effects	0.017606737400881
4:147948645_G_A	SmkInit	0.363908463570275	-0.0204324654917542	Fixed Effects	-0.0171139014254125
4:148072705_A_G	SmkCes	3.49932170506039e-05	0.00141981316558791	Fixed Effects	0.0883943375888769
4:148501966_C_T	CigDay	0.000201362776206294		Fixed Effects	-0.0556022646775077
4:149236267_T_C	SmkCes	0.000118641105500364	0.0058491707405486	Fixed Effects	0.046270074262305
4:149956038_G_A	SmkCes	0.00167874065176161	0.00204713834428278	Fixed Effects	0.0202000655659162
4:158024326_G_A	DrnkWk	0.000125111916880886		Fixed Effects	-0.0122934066628298
4:167822977_C_A	SmkCes	6.92823077752122e-05	-0.00842254084113459	Fixed Effects	-0.0489091881774335
4:169170588_G_A	SmkCes	0.0006553620774877	0.00337821548079544	Fixed Effects	0.0203554384611601
4:174054392_G_T	DrnkWk	0.180247640403297	-0.000126594806705022	Fixed Effects	0.00748831747354157
4:175627768_A_C	SmkInit	0.000280040541116666		Fixed Effects	0.0152885291377768
4:178427696_G_T	CigDay	0.00016032345172481	0.00974963798884643	Fixed Effects	0.0193145996442275
4:181941642_G_A	CigDay	0.100483034387033	-0.00128634581979192	Fixed Effects	-0.00960356435495731
4:184584409_C_T	CigDay	1.92449637440544e-05	0.0183148183002103	Fixed Effects	0.0521454884257389
4:188852371_C_T	DrnkWk	2.39612370356317e-05	0.00123336112445629	Fixed Effects	0.0148187947094164
5:2147200_G_C	SmkInit	0.385492432253181	-0.00341261596971195	Fixed Effects	-0.0128603681068241
5:2302221_G_A	DrnkWk	0.000348387254950541	0.00108446257954983	Fixed Effects	-0.0109388760372334
5:2926433_G_A	SmkInit	2.8952305405451e-05	0.00335253441189047	Fixed Effects	-0.0162680677683978
5:5206392_A_G	DrnkWk	0.000184724645581587	0.000731761501745489	Fixed Effects	-0.0116229070696007
5:5639130_C_G	SmkInit	0.190872902884025	0.00147149581741909	Fixed Effects	-0.0129233594899204
5:6788593_C_G	DrnkWk	0.00078641213968764	-9.68991712837519e-05	Fixed Effects	-0.00866169610364234
5:6812163_C_T	SmkCes	0.00130843657819535	-0.00767411029601176	Fixed Effects	0.0210365918724674
5:7965002_A_G	CigDay	0.000478751725182878	0.0073228032238469	Fixed Effects	-0.0178339667690849
5:8755235_T_C	CigDay	0.185472837432045	0.000195184013998983	Fixed Effects	0.00886570027158999
5:11388254_T_C	CigDay	5.06995731419337e-05	0.000785446287082469	Fixed Effects	-0.0312665580593763
5:11496824_A_G	DrnkWk	0.000210236665749743	0.00111871481663787	Fixed Effects	0.0568778465753765
5:13242974_C_T	SmkCes	0.295774955360746	0.00975485748003236	Fixed Effects	0.0220028071323654
5:13758582_C_A	DrnkWk	0.271679265646569	-0.000102446341676819	Fixed Effects	0.00763284814889047
5:15990913_C_T	SmkInit	3.75315189509729e-05	-0.00407210760137689	Fixed Effects	-0.0158888554035954
5:17161215_C_A	SmkInit	0.000358179915281383	-0.00134580546234489	Fixed Effects	0.0160426319675552
5:17938792_G_T	DrnkWk	2.07504756887242e-05	0.00079141422996586	Fixed Effects	0.049207919894009
5:18267320_G_A	SmkCes	0.0015271295772413	-0.00484236166676712	Fixed Effects	0.053525237526569
5:22193967_C_T	SmkInit	0.483846799864748	0.00954067511444152	Fixed Effects	0.0139388141758518
5:23034132_T_G	SmkInit	0.000128094843575563		Fixed Effects	-0.0159476397243668
5:26011430_C_A	DrnkWk	0.00739479062624275	0.000305880977194166	Fixed Effects	0.0066935139064893
5:26702113_G_A	SmkCes	0.107340511512682	0.00190507891980131	Fixed Effects	0.0168910430036295
5:28446356_C_G	DrnkWk	1.09357355900592e-05	-0.000526015656767377	Fixed Effects	-0.00987333874412897
5:29875175_G_C	SmkCes	0.000180682404236836	0.00549470693683076	Fixed Effects	0.044603822028204
5:30754350_G_A	SmkCes	0.112349822516459	-0.000443959517293574	Fixed Effects	-0.0173743288504758
5:31831861_A_C	CigDay	0.000155289541175301	-7.36867010198201e-06	Fixed Effects	-0.0222797713981865
5:33614187_C_T	SmkCes	0.000260263644595603		Fixed Effects	-0.0488748082777456
5:34908757_A_G	SmkCes	0.000578689878031978	0.00271340482485769	Fixed Effects	0.0221791007864236
5:42687408_T_C	SmkInit	0.0282130540075443	-0.00374896254169758	Fixed Effects	-0.0137925455861771
5:43125795_A_G	SmkInit	0.112126896153238	-0.01240363829674	Fixed Effects	-0.0174146057570469
5:45947385_T_C	DrnkWk	7.15656831701096e-05		Fixed Effects	-0.0199366234033891
5:50643306_T_C	SmkCes	1.93899257227961e-05	-0.00183015666474588	Fixed Effects	0.0483258938042344
5:50654946_C_T	DrnkWk	0.211023817024844	-0.00141564551502686	Fixed Effects	-0.00740349159696498
5:50696648_A_G	SmkInit	7.38590693667735e-05		Fixed Effects	-0.0158192753163899
5:51911293_A_G	SmkInit	0.430709873804915	-0.00711285154911921	Fixed Effects	-0.0145186805093734
5:56788512_C_T	CigDay	0.000162049200077409	0.00448829049298769	Fixed Effects	0.0134765941034002
5:57230424_C_G	SmkInit	0.00216084385151536	0.00324793199123768	Fixed Effects	-0.0149577581321857
5:57512084_C_A	DrnkWk	9.25643328329e-05	0.00204750915271354	Fixed Effects	-0.0114457603111733
5:58090625_A_T	CigDay	0.00335430401387816	0.00357605185013763	Fixed Effects	0.011480503277548
5:58406423_G_C	DrnkWk	0.000118070738505958		Fixed Effects	-0.018910699053374
5:58890764_G_C	SmkInit	0.000143622609933667	-0.00490944857896231	Fixed Effects	0.016116237379214
5:59791348_T_C	SmkCes	0.220909305238861	0.0019520451114972	Fixed Effects	0.0197391911485548
5:60526827_A_T	SmkInit	0.291188122778897	0.00861641645609962	Fixed Effects	0.0141835806955681
5:60942486_G_A	SmkCes	0.000110078328978603	-0.00648815492870277	Fixed Effects	-0.0484860544498649
5:61989060_G_A	SmkInit	0.0130838829023737	0.00164989942190824	Fixed Effects	0.0126939705296253
5:62153858_T_C	SmkCes	0.000326859257667069		Fixed Effects	-0.0481648470919327
5:66421312_C_T	SmkCes	5.95762341165723e-05	0.000398336105224475	Fixed Effects	0.0451966699627457
5:75167377_G_C	SmkInit	0.000180719148067291	0.00290494565936486	Fixed Effects	0.0157997738218243
5:75286673_G_C	SmkCes	5.62527146490747e-05	0.00370448661935829	Fixed Effects	-0.0492279231102499
5:76252148_T_C	CigDay	0.000289493600165931		Fixed Effects	-0.017101384825839
5:76727356_C_G	SmkInit	0.000100514159702797		Fixed Effects	-0.0154861214137616
5:78005938_G_T	CigDay	0.00228169267902992	0.000576352578031434	Fixed Effects	0.0109974835976212
5:78244417_A_G	SmkInit	0.00458773634854275	-0.000747090241271014	Fixed Effects	-0.013695842488826
5:78429594_A_C	SmkCes	0.390745999064733	-0.00229175417728798	Fixed Effects	-0.0179969729439485
5:79384660_A_G	SmkInit	0.146962575315949	0.00368178883766496	Fixed Effects	0.0155528668250662
5:79560322_G_A	SmkCes	0.00033284215699085	0.00558127937121973	Fixed Effects	0.0395861664702097
5:80296677_G_A	SmkInit	0.000257070816142839		Fixed Effects	-0.0165676946839639
5:83312441_G_A	SmkCes	0.000141824019540825	0.00270034936172096	Fixed Effects	0.0572952130543969
5:84373838_A_G	SmkInit	0.365110367004914	-0.00594721520824821	Fixed Effects	-0.0136061758792803
5:84451892_A_G	SmkCes	0.168031588304794	-0.000334374359095326	Fixed Effects	-0.0177866152500626
5:84837488_A_G	SmkInit	0.000278890495621934		Fixed Effects	0.0163674867649347
5:86803812_C_T	SmkInit	0.184344782441438	-0.0134692096802645	Fixed Effects	-0.0152544684854947
5:87512030_A_C	DrnkWk	0.228552676984243	0.00161095770265651	Fixed Effects	0.00648940541806811
5:87764581_C_T	SmkInit	0.454596050110081	-0.023726962237448	Fixed Effects	-0.0214829322461135
5:89902148_A_T	SmkCes	0.00225797361751515	-0.00201705470372279	Fixed Effects	0.0377776126467193
5:89946363_A_T	SmkInit	6.07998486950216e-05		Fixed Effects	-0.0383227255595304
5:91926753_A_C	DrnkWk	0.00796445353480717	-0.000560613240528477	Fixed Effects	-0.00652545104272744
5:94050702_G_A	SmkInit	0.292362166212415	-0.00667872646029318	Fixed Effects	-0.0147637297229303
5:94130307_G_A	SmkInit	0.0862522403111883	-0.00606766616738824	Fixed Effects	-0.0129036791759607
5:94527798_C_G	CigDay	4.8058829804836e-05	0.0082451718519095	Fixed Effects	0.0344074802143742
5:94812459_C_T	DrnkWk	4.59917134572405e-05		Fixed Effects	-0.0104796073739753
5:95019888_A_C	DrnkWk	0.000145301250996767		Fixed Effects	0.00888264065906205
5:99439592_T_C	SmkInit	0.187000766644186	-0.000506725719579999	Fixed Effects	-0.0125157712051369
5:103311488_T_C	CigDay	0.000451757129499193	-0.000380865118062061	Fixed Effects	0.0128592970145662
5:103976814_C_A	SmkInit	0.172158761177302	-0.0149647179533502	Fixed Effects	-0.017039378268487
5:106639917_G_A	SmkInit	0.00161919002738524	0.000922302774016833	Fixed Effects	-0.0140973930686329
5:106813852_C_G	SmkInit	0.142216104005957	-0.00814432904128861	Fixed Effects	-0.0147520332217879
5:107352461_A_T	SmkCes	0.174777715025086	0.00137888908393842	Fixed Effects	0.0177593581427641
5:109037532_G_T	SmkInit	0.335129314132337	0.00704396650621201	Fixed Effects	0.0145177087931935
5:109398322_G_C	SmkInit	0.000100898038709486	-0.000193446366471164	Fixed Effects	-0.0158279957817994
5:111818951_T_C	SmkCes	0.19014669086001	0.00162634206435683	Fixed Effects	-0.0174013921081462
5:111898992_C_T	SmkCes	2.29149013089074e-05	-0.000749061797347045	Fixed Effects	0.0615193199745898
5:113421490_C_T	DrnkWk	1.18351314600795e-05	-0.000526593544202741	Fixed Effects	-0.0806838787305221
5:114451133_A_G	SmkInit	0.00296831344534646	-0.000909008872803574	Fixed Effects	0.0136746080547297
5:116207408_G_A	SmkInit	0.000870818962501854	0.00400702636270893	Fixed Effects	-0.0156776968938783
5:116854819_G_C	DrnkWk	0.39738138670515		Fixed Effects	0.00713614759450897
5:118844919_C_T	SmkCes	0.000163123531045281		Fixed Effects	0.0513386986408557
5:120995797_G_T	SmkCes	5.37506314029804e-05	0.00372210605509783	Fixed Effects	0.0492937595612337
5:121589391_G_A	DrnkWk	1.69991639728113e-05	-0.000676834970922677	Fixed Effects	-0.0225079956377258
5:123003001_A_G	SmkCes	0.147936146324917	-0.000691073865940851	Fixed Effects	0.0187293083332781
5:125646563_A_C	SmkCes	2.94686113008073e-05	0.00900574627933914	Fixed Effects	0.0507932334295651
5:128510026_G_A	SmkCes	0.223563764571631	0.00108305868267235	Fixed Effects	-0.0176166796199872
5:128947399_T_C	CigDay	9.96186690579929e-05		Fixed Effects	-0.016479743917802
5:129944721_C_T	SmkInit	0.00243436674670701	-0.00042582970254183	Fixed Effects	0.0168532617629551
5:130901124_T_C	SmkCes	0.0006920794290739	-0.00110899293960063	Fixed Effects	0.0238081375954426
5:132239939_C_G	DrnkWk	0.165621954766038	-0.000312843727791326	Fixed Effects	-0.00768079370048211
5:132743866_A_T	CigDay	0.00086355650121558	-0.000751136973667404	Fixed Effects	0.0105506299653696
5:133861756_C_T	SmkCes	0.437058299653706	-0.0181770558919874	Fixed Effects	-0.0189558129843419
5:133969785_C_T	DrnkWk	0.000229323381977947		Fixed Effects	-0.0140729400629495
5:135418321_C_T	DrnkWk	0.000559105432453798	-0.000100429578226378	Fixed Effects	0.0101512577487828
5:137413101_C_T	CigDay	0.00679849259305878	-3.7271410896715e-05	Fixed Effects	0.0100104937493981
5:138336644_T_C	SmkInit	0.000161419717490504		Fixed Effects	-0.0155334043597619
5:140010935_T_A	SmkInit	0.00286762418589636	-0.00211817848930408	Fixed Effects	0.0139526742871873
5:140154911_G_A	SmkCes	0.00104054394327717	-0.00110773099398918	Fixed Effects	0.027351072263345
5:142902766_G_A	SmkCes	0.122125221297759	-0.00796826188328208	Fixed Effects	0.0182170178029606
5:143809641_A_G	SmkInit	8.68090100199899e-05	-0.00291233957635634	Fixed Effects	0.0424865433548288
5:144377933_T_A	SmkCes	0.000513970855453809	0.0052409190932342	Fixed Effects	0.0322687781607705
5:145208623_G_T	SmkInit	0.120569297176466	-0.00656179379465989	Fixed Effects	-0.0149519522819734
5:145228940_G_C	CigDay	0.000177037203202045	-0.000138136499420304	Fixed Effects	-0.0171234947177382
5:146810083_A_G	SmkInit	1.915070866122e-05	0.00360706238592511	Fixed Effects	-0.0483250202917424
5:147269179_G_A	SmkCes	0.00145567893347986		Fixed Effects	0.0187196139846196
5:148246216_G_A	CigDay	3.73796538723185e-05	-0.00315514977036181	Fixed Effects	0.0161844704199224
5:149072481_T_C	CigDay	0.000723965412025507	0.0049367406101913	Fixed Effects	0.0121118630799347
5:154839642_A_G	SmkInit	0.240342518404775	0.00945730763230543	Fixed Effects	0.016177607714193
5:155902280_G_T	DrnkWk	0.23877446119621	0.00132980058459932	Fixed Effects	0.00729254133882888
5:157743295_C_T	SmkInit	0.302516069604978	0.00770544693611122	Fixed Effects	0.0151471552557565
5:159850028_G_A	SmkCes	0.000557816515543153	-0.005920996326653	Fixed Effects	0.0203017464903999
5:160308128_C_T	DrnkWk	0.00327837756083718	-0.000400441302544968	Fixed Effects	0.00648466333491912
5:163279470_G_C	SmkCes	0.139870831847712	-0.00480587896735177	Fixed Effects	-0.0167515406805479
5:165304759_A_T	SmkCes	0.135818339355947	0.00406346896076332	Fixed Effects	-0.0177815425176007
5:165572515_C_T	CigDay	0.00131752096142252		Fixed Effects	0.0158947331535059
5:166583598_A_C	CigDay	0.136898055403483	0.00268747100299459	Fixed Effects	0.00873674577237051
5:166830968_G_A	DrnkWk	0.479339920743106	-0.00146781748536277	Fixed Effects	-0.00721517388017849
5:167626696_A_G	SmkInit	0.208284074890617	0.0184587483947454	Fixed Effects	0.014497950324156
5:169937130_C_T	DrnkWk	0.000497180330516117	2.19106601535555e-05	Fixed Effects	-0.00803377340813883
5:172139988_C_T	CigDay	2.57233082768178e-05	-0.00330974614093004	Fixed Effects	-0.0297981407791128
5:175098167_A_G	SmkInit	0.000325233074621772	0.000462301072390162	Fixed Effects	-0.0156319778110128
5:176300052_G_T	SmkCes	0.000669868515775094	0.0126186873036906	Fixed Effects	0.0196373079181936
6:4158248_G_T	SmkCes	0.000360538130168957	0.0047040323201455	Fixed Effects	-0.0528114299210686
6:5857043_T_A	SmkInit	0.000128252667877686	0.00208950408813211	Fixed Effects	-0.0154713222407425
6:6167142_A_G	DrnkWk	0.000424725736682851	0.000732084230884947	Fixed Effects	0.00880750134481971
6:8925371_C_T	SmkCes	0.000164136201864203	-0.0090978623117468	Fixed Effects	0.0463096996407379
6:11546905_A_G	CigDay	0.000684536043967105	-0.00128143510291007	Fixed Effects	0.013855024454157
6:11597239_G_A	SmkInit	0.000245334705903177	0.000702762574865096	Fixed Effects	-0.0154277059279365
6:14572607_G_A	SmkInit	0.000102339324238044		Fixed Effects	0.0159041396614604
6:17991248_G_A	DrnkWk	8.86238507509634e-05	-0.00145610052356335	Fixed Effects	0.0215553048641226
6:18025481_G_A	DrnkWk	0.000110908271962672		Fixed Effects	-0.023561517928737
6:19594857_G_T	CigDay	0.000127461965195007	-0.00412576982117693	Fixed Effects	0.0151700734401926
6:19792254_T_C	CigDay	0.263106349983096	0.000564453904707485	Fixed Effects	-0.00918613018036424
6:20279467_C_A	CigDay	0.000448116356249213		Fixed Effects	-0.0139911104338104
6:20947070_C_T	SmkInit	9.23705551281337e-05	0.00475673414859746	Fixed Effects	0.015884665291387
6:21668777_T_C	SmkCes	0.00387461101069484	-0.00690600506612551	Fixed Effects	0.0136001111445205
6:21735792_G_A	SmkInit	3.81670755760723e-05	-0.00193214011305684	Fixed Effects	-0.0358642311103312
6:22670088_A_G	DrnkWk	0.00100400044835174	-0.000435633072094824	Fixed Effects	0.00788323875882747
6:23111360_C_T	SmkCes	0.000240806774945215	-0.012994608364555	Fixed Effects	0.0695084278145115
6:24649565_T_C	SmkCes	9.36582878677578e-05	-0.00444100863182364	Fixed Effects	0.0501203191710635
6:26145158_T_C	SmkCes	0.282218519241995	-0.0135252520774052	Fixed Effects	-0.0209195121281104
6:26184102_G_A	CigDay	0.266810953275128	-0.00655945125752724	Fixed Effects	-0.0110623721507165
6:27221518_A_G	SmkCes	0.189062545224922	-0.00955716635503922	Fixed Effects	-0.0183342870243878
6:27301512_T_A	SmkInit	0.0999124393359911	-0.0103165374246823	Fixed Effects	-0.0128543511329439
6:27555862_C_T	CigDay	0.000314395409477943		Fixed Effects	0.0577855285497002
6:27859453_T_C	SmkInit	0.224619449155149	-0.0156927236858332	Fixed Effects	-0.0140669721124173
6:28436145_T_C	SmkInit	0.102485068520619	-0.00990769754780134	Fixed Effects	-0.0128165763007035
6:30268123_G_A	SmkInit	0.020590733122028	0.00547896818237268	Fixed Effects	0.0150759470703009
6:30270182_G_C	CigDay	8.12397096925366e-05	-0.00142048201398046	Fixed Effects	-0.0152733639995422
6:30311932_A_C	SmkCes	0.132291735908008	0.012746753016023	Fixed Effects	0.0194400815205137
6:30372489_C_T	CigDay	7.99961040102483e-05	-0.000801255897642745	Fixed Effects	-0.0141866915177391
6:31329372_A_G	SmkInit	0.214059404452489	-0.00213126643239304	Fixed Effects	0.013448752855898
6:31681160_G_A	SmkInit	0.216542157382847	0.00346925265969381	Fixed Effects	0.0187858158391618
6:31904306_G_A	SmkInit	0.0720715227129126	-0.00269637518195464	Fixed Effects	-0.0153916941276819
6:32557854_G_A	SmkInit	0.00808183758416724		Fixed Effects	0.0161285277327452
6:32813279_C_A	SmkInit	0.0866986794492617	-0.00323156167424988	Fixed Effects	0.0145366409381032
6:33104095_A_G	DrnkWk	0.157489238486278	0.00154543091966996	Fixed Effects	0.00632655431600347
6:33124972_A_G	SmkInit	0.292238656421853	0.00365626166648816	Fixed Effects	0.0138878529086756
6:33710204_G_T	SmkCes	0.000385571809910444	-0.00707371251879242	Fixed Effects	0.0548531868748627
6:34012666_T_C	CigDay	0.182235881412082	0.00355140387613019	Fixed Effects	0.0102896482979323
6:34342394_C_T	SmkCes	1.86775298495366e-05	0.00119439061387978	Fixed Effects	0.0240082601027952
6:34546461_A_G	SmkCes	0.38894381539783	-0.0127580575103286	Fixed Effects	-0.0180809460714393
6:34578096_G_A	SmkCes	4.70219098054573e-05	-0.000419051535833625	Fixed Effects	0.050329465329871
6:36891985_C_T	SmkInit	0.00135042095432035	0.00429915542983998	Fixed Effects	-0.0157450861468008
6:37730248_C_T	SmkCes	1.61553206729946e-05	0.00748203050088782	Fixed Effects	-0.0511282138383396
6:40642242_G_A	SmkInit	1.82686572645525e-05	0.00042093647880903	Fixed Effects	-0.035882944833776
6:40737595_T_C	CigDay	0.00269665425138405	-0.00225455508491084	Fixed Effects	-0.0115810318032929
6:43947712_G_A	SmkCes	0.000970871509295431	-0.00417877008799062	Fixed Effects	-0.0197029573619618
6:44394549_C_T	SmkInit	0.000652053470129797		Fixed Effects	-0.0144944618480563
6:45126492_C_A	SmkCes	0.000440226034486548	0.00633658556960902	Fixed Effects	0.0478844563216875
6:46521199_G_A	SmkCes	0.000153412527329626	-0.00648027674046821	Fixed Effects	0.0410398898123223
6:47476635_G_A	SmkCes	0.00227874917218239	0.000596976088517037	Fixed Effects	0.0376775888889121
6:48493385_C_T	SmkInit	0.000488219035803022	0.00358153022299731	Fixed Effects	-0.0159302362619065
6:49883375_C_T	SmkInit	0.00373405410345505	-0.000361900298533771	Fixed Effects	0.0140516388710266
6:50041484_G_A	SmkInit	0.000320385095620497	0.002437177634679	Fixed Effects	-0.0162418079296791
6:51760866_C_G	SmkCes	0.256188647633201	0.0130096519981117	Fixed Effects	0.0188018108954618
6:51917194_G_A	SmkCes	4.61973647793116e-05	-0.0149999706176452	Fixed Effects	-0.0527475646969258
6:55523207_C_A	DrnkWk	0.000169884736629639	-0.00158678507327661	Fixed Effects	0.00931844173398241
6:58774483_A_C	SmkInit	0.00111782092748538	0.00476214477170105	Fixed Effects	-0.0706454440188706
6:65787895_A_T	SmkInit	0.184989567953109	0.00664341901852527	Fixed Effects	0.0144546025603942
6:66756447_C_T	SmkInit	0.000457251739186747	0.00211225534070234	Fixed Effects	0.0143172308327257
6:66839727_T_C	SmkInit	0.00333125902761536	0.00129629109731889	Fixed Effects	0.0122027559027074
6:67270731_C_T	SmkInit	0.420694063574491	0.00812444323470306	Fixed Effects	0.0140984817978716
6:67478540_T_C	SmkInit	0.123957921425912	-0.00699241701333562	Fixed Effects	-0.0142449522831497
6:67484991_C_G	SmkInit	0.487646880719502	0.0164917474966075	Fixed Effects	0.0158627715046522
6:67580602_A_T	SmkInit	0.257786935209485	-0.00235499815889891	Fixed Effects	-0.0146067552051572
6:67766166_T_G	DrnkWk	0.000569453445247136	0.000616486787870682	Fixed Effects	-0.0244981098774881
6:69470709_G_A	SmkInit	0.259590469528046	0.0111822448233166	Fixed Effects	0.0156667333784502
6:71842704_T_A	SmkCes	0.000147525311236525		Fixed Effects	-0.0470022511744393
6:71876831_T_C	SmkCes	0.000426631683716835	-0.00383752250665828	Fixed Effects	0.0384676453563303
6:72931320_G_A	SmkCes	0.000837152501298173	0.00665427139967931	Fixed Effects	0.0199339456442157
6:73659391_G_A	CigDay	7.98292232685341e-05	-0.00581816525316538	Fixed Effects	0.0264435826944797
6:76250424_G_A	DrnkWk	0.000115620686822611	-0.000938165265883667	Fixed Effects	-0.0130154510025954
6:77182129_G_A	SmkCes	0.000873309931408836	0.00525633810133979	Fixed Effects	0.0194128435714482
6:79819254_T_C	CigDay	0.0838551480129478	0.00435393138596983	Fixed Effects	0.0092776383023047
6:79981676_C_T	CigDay	0.100652588574304	0.00150805525944405	Fixed Effects	0.00975387216289659
6:80169931_G_A	SmkInit	0.00625649774355378		Fixed Effects	0.0142404601140371
6:82979725_C_T	SmkCes	0.497908007828434	-0.00540827394633079	Fixed Effects	-0.0202068541189608
6:87940174_C_T	DrnkWk	0.000131413766771772		Fixed Effects	0.0111011662290894
6:89955468_T_C	SmkCes	0.00141207257216974	0.00141538866147868	Fixed Effects	0.0186626151933789
6:92267504_A_G	SmkCes	0.000135662899151741	0.00052482655320983	Fixed Effects	0.0266277652136005
6:92939053_A_G	SmkCes	0.000223932361541977	-0.0175649021933622	Fixed Effects	-0.0531173280623515
6:93848614_T_G	SmkInit	0.431094762323304	0.00335935710901522	Fixed Effects	0.017269936456267
6:93962032_C_G	SmkInit	0.0755293153340401	-0.00246338069504198	Fixed Effects	0.0137105481689372
6:94211458_A_G	CigDay	0.000136914028333258	0.011735127263257	Fixed Effects	-0.0224406020826451
6:94266217_G_T	DrnkWk	0.00132288606089529	-0.000121070348800737	Fixed Effects	-0.0072989348165449
6:95120226_G_A	SmkCes	0.00136147994963062	0.00350780666441143	Fixed Effects	0.0483800633167927
6:97375700_G_A	SmkCes	0.000199431254052937	0.000812277928186622	Fixed Effects	0.0378133912764076
6:97514226_T_C	SmkInit	0.0029750692757901	-0.000350531182847559	Fixed Effects	0.010899234887486
6:98595522_T_C	SmkInit	0.281138410198783	0.0181570096651128	Fixed Effects	0.018238151550557
6:100893514_G_T	DrnkWk	0.000124090350017972		Fixed Effects	-0.0201697344423031
6:101165755_T_A	CigDay	8.799493399245e-05		Fixed Effects	-0.0288109459374563
6:101203801_T_A	SmkInit	0.485328443995692	0.0128171330406289	Fixed Effects	0.0175458618202519
6:106512459_T_C	SmkCes	3.27188611899331e-05	-0.00367591241555089	Fixed Effects	0.0823275593302645
6:108053340_A_C	SmkInit	0.149017678619068	0.00932376106475322	Fixed Effects	0.0139198105603971
6:109019606_T_C	SmkInit	0.17375367337031	-0.00790487632893083	Fixed Effects	-0.016031006780857
6:109405261_C_T	DrnkWk	7.54222756645042e-05	-0.000224936863473049	Fixed Effects	-0.0111578029431839
6:110744150_C_T	SmkInit	0.374237504338315	0.0020521299715506	Fixed Effects	0.0139261775164245
6:111399038_C_A	SmkCes	1.19720578399359e-05	0.00502142990003807	Fixed Effects	-0.0545585953045607
6:111902480_G_C	SmkInit	0.260136573207795	0.0161375104654486	Fixed Effects	0.015482277295124
6:112458183_A_G	DrnkWk	0.000430090011825982	0.000197504368236487	Fixed Effects	-0.00722159407704783
6:114863876_T_C	SmkInit	8.13156464067676e-05		Fixed Effects	0.0153328627192389
6:120957492_T_C	DrnkWk	8.64616167665061e-05		Fixed Effects	0.00947663818613406
6:123921238_T_C	CigDay	0.00075663549455355		Fixed Effects	0.0255791369796407
6:123936954_G_A	DrnkWk	1.00217358831581e-05	-0.00175577177751983	Fixed Effects	-0.0597811013882145
6:127770291_G_A	SmkInit	0.000235329718455744		Fixed Effects	-0.0160698511987255
6:129486913_T_C	SmkInit	0.263907797974017	-0.00645860772088899	Fixed Effects	-0.0142021279481487
6:130999018_T_C	SmkInit	0.000863179539347652	-0.000657674278886134	Fixed Effects	-0.0158946419373837
6:138255673_G_T	SmkCes	0.000305166055778558		Fixed Effects	0.047768513607059
6:142766980_T_C	SmkCes	0.000171407162292425	0.00428308051369804	Fixed Effects	0.0453306227097959
6:148936514_T_C	SmkInit	0.000225987350656984		Fixed Effects	0.015631785997987
6:150553990_G_A	CigDay	7.287798430147e-06	0.00121189547983838	Fixed Effects	0.18027120125116
6:158882320_G_A	SmkInit	0.0529688469600946	-0.0101764893020112	Fixed Effects	-0.0143923789669118
6:158893181_G_C	DrnkWk	1.96891933214826e-05	-0.00171055121702113	Fixed Effects	-0.00926518256830861
6:161068231_A_C	SmkInit	1.09772293378708e-05	-0.00290359001430786	Fixed Effects	0.0393259503400786
6:165108555_T_G	SmkInit	0.250705527650592	0.00775150595008431	Fixed Effects	0.014296904325414
6:165750066_G_A	SmkCes	6.83321528278268e-05	0.000359140389754169	Fixed Effects	0.0502457748905511
6:166118934_T_C	SmkCes	0.0001060627284314	-0.0002978166636667	Fixed Effects	0.0337915757779382
6:169747773_C_T	SmkInit	0.00156687080172669	0.00447515823961437	Fixed Effects	-0.0153861626421488
7:743849_G_C	SmkInit	0.000127606990667144	-0.00138864473398701	Fixed Effects	-0.0161666536953092
7:869709_T_C	SmkCes	0.00410278697150669	0.00314399101900479	Fixed Effects	0.0217009279994053
7:1636539_C_A	SmkInit	0.460432635324943	-0.00599917629155547	Fixed Effects	-0.0154995425999354
7:1844893_A_G	SmkInit	0.408474688031772	0.0203117692831134	Fixed Effects	0.015347810612756
7:3398176_T_A	SmkInit	0.451518334723346	0.0204332828882638	Fixed Effects	0.0206969110212633
7:8375933_A_G	SmkInit	0.25135780888101	0.000221003141713489	Fixed Effects	0.0129402809657909
7:9612608_G_A	SmkCes	0.00132452308028429	0.00308368061442299	Fixed Effects	0.0319221769733358
7:9759483_A_G	SmkInit	0.00313442036858142	-0.00373978338380052	Fixed Effects	-0.0139173657032758
7:9916585_A_T	CigDay	0.000874704996757089	0.00324131982135991	Fixed Effects	0.0159199483948946
7:9972091_C_G	SmkCes	0.37011999372999	-0.00387941659648056	Fixed Effects	-0.0178236202029222
7:16972995_A_C	SmkCes	0.000122841594378881	0.00999958387356773	Fixed Effects	0.0598090613633627
7:17478912_G_T	CigDay	0.000268772286634406	-0.00265702679320522	Fixed Effects	-0.0145190496685015
7:18477951_C_T	SmkCes	0.000161501489691514		Fixed Effects	-0.0491108831565175
7:18604800_G_A	SmkInit	0.166900361840105	0.000600800067876962	Fixed Effects	-0.0134954079573945
7:19715487_T_G	SmkInit	0.249854957034328	-0.000325987586474803	Fixed Effects	-0.0135680721205251
7:20090008_T_C	SmkInit	0.00115324485508572	5.69032178297734e-06	Fixed Effects	0.0163733568877974
7:23669615_A_G	SmkCes	0.000550359802220753	0.00153990665048296	Fixed Effects	0.0542907746213321
7:30920311_C_A	CigDay	0.00459781802729615	-0.000560828900500925	Fixed Effects	-0.00938823428798714
7:31996532_G_A	CigDay	3.82814551630319e-05		Fixed Effects	0.0223145148928766
7:32285666_G_A	CigDay	0.12910890053771	0.00391166789155465	Fixed Effects	0.0101984156228146
7:32320462_T_C	SmkCes	0.396626781537329	0.0189986884460239	Fixed Effects	0.0220821145587316
7:32665612_G_C	SmkInit	0.000170222168555197		Fixed Effects	-0.0153637324274042
7:33178902_A_G	SmkInit	3.62845876021708e-06	-0.0014229812914612	Fixed Effects	-0.0468601248881333
7:33600638_A_T	SmkCes	0.00013612321989738	-0.0026930365383493	Fixed Effects	0.054571122830344
7:35192712_C_T	SmkCes	0.000142873757814446		Fixed Effects	0.0482090725235848
7:38542191_A_C	SmkCes	0.156157683617549	0.00581039992065343	Fixed Effects	-0.0177320481447102
7:39490109_G_A	SmkCes	8.37179931520175e-05	0.00192194525045471	Fixed Effects	0.0303322308373765
7:39514899_T_A	SmkCes	0.307274455161695	0.00133025413636516	Fixed Effects	0.0182061961038014
7:42700645_C_G	SmkCes	0.000252364173030102	-0.0105399547923957	Fixed Effects	0.0616136218484597
7:44347800_T_C	SmkCes	0.155510991050063	-0.000176832667250481	Fixed Effects	-0.0179752234636721
7:46013601_C_T	SmkCes	0.00155389449396195	-0.0061620905421102	Fixed Effects	0.0189492182876308
7:48963264_C_A	CigDay	0.000211608278343213		Fixed Effects	-0.0182710776490573
7:49665258_T_C	SmkCes	0.00941942580141341	-0.00441716588268459	Fixed Effects	0.0691414257046871
7:51789252_A_C	SmkCes	0.107733226023828	0.000453285447705639	Fixed Effects	0.0199608870124162
7:52987749_C_T	SmkCes	9.18154163897479e-05	-0.00118358061786383	Fixed Effects	0.0521878876427797
7:61058034_A_G	SmkInit	0.000183131489262451	0.00331685728997802	Fixed Effects	0.0393062194324978
7:61059780_C_G	SmkInit	0.000134600758236799	0.00189567183718789	Fixed Effects	0.0396571661176228
7:61064568_G_A	SmkInit	0.000124526307598847	-0.00069588103412838	Fixed Effects	0.0167588786014319
7:61076481_G_T	SmkInit	0.000297622084757277	-0.0029986996222378	Fixed Effects	-0.018498096132683
7:61665738_T_C	SmkInit	0.00015149841273702		Fixed Effects	-0.0156575313658351
7:61790940_C_T	SmkInit	0.000222211942728254	-0.00678283838220009	Fixed Effects	-0.0159862225400081
7:63550832_C_T	DrnkWk	9.00236732543206e-05		Fixed Effects	-0.0260638334085727
7:67309689_G_C	SmkCes	3.18702667094414e-05	0.0064119676694631	Fixed Effects	0.0592352971094424
7:67477147_C_T	SmkCes	0.000175031206278416	-0.00291756683515054	Fixed Effects	0.020852968132835
7:68599749_C_T	SmkInit	0.00317676639561303	0.000852135618829104	Fixed Effects	-0.0145340962490729
7:69247003_C_T	SmkInit	0.35946640113599	-0.0179066387995775	Fixed Effects	-0.0153900786492181
7:69266730_A_G	SmkInit	0.0540113579714731	-0.0118907224113672	Fixed Effects	-0.0145939706125511
7:69488331_G_T	DrnkWk	0.325826039579548	-0.000739369055850552	Fixed Effects	-0.00760941150745425
7:69536548_A_G	SmkCes	0.000158856459454784		Fixed Effects	0.0500842002429643
7:69775270_C_T	SmkInit	0.260513030513832	-0.0141777808529603	Fixed Effects	-0.0167264679002766
7:69993036_C_T	DrnkWk	0.0689422616119681	-0.000547570348267585	Fixed Effects	-0.00752254112391998
7:70667696_G_A	DrnkWk	0.00153231588283208	-0.000282277408190051	Fixed Effects	0.00701049881979723
7:71374028_G_T	SmkCes	0.164184202102615	-0.00898847029299992	Fixed Effects	-0.0186683359435058
7:71974261_T_G	SmkCes	0.000108692020868477	-0.00159737758817586	Fixed Effects	0.0394533324561054
7:73043101_G_A	DrnkWk	0.129609456952716	0.00171573039173172	Fixed Effects	0.00783549884387071
7:73068928_C_T	DrnkWk	0.179224636268283	3.93069715808063e-05	Fixed Effects	0.00699965535364051
7:74060734_G_A	CigDay	0.0134578046749637	0.00282970866812201	Fixed Effects	0.00964742792649505
7:74283220_C_T	CigDay	0.276508803763061	0.0197944021985278	Fixed Effects	0.0113685132862901
7:74844193_C_A	CigDay	0.216386967973173		Fixed Effects	0.0129689170686788
7:76080814_C_G	SmkCes	0.000136191799110767	0.0029986845771058	Fixed Effects	0.052104077503429
7:76436811_T_C	SmkCes	4.57106474989322e-05	0.00715156610746143	Fixed Effects	0.0536737445137538
7:77102205_T_C	DrnkWk	0.000144099947311404	0.001322411007787	Fixed Effects	-0.0137011471011965
7:77752241_C_T	SmkInit	0.166084847643022	-0.0110992076535155	Fixed Effects	-0.0152393818816858
7:78142981_T_G	SmkInit	0.469878142265528	0.00632645554599491	Fixed Effects	0.0133247532252151
7:78409191_G_T	SmkInit	0.0474586455320261	-0.0106940138821612	Fixed Effects	-0.013322525831243
7:82935599_C_G	SmkInit	2.37997996717742e-05		Fixed Effects	-0.0155187012482557
7:88356107_C_T	DrnkWk	0.000299370244406445	0.000393600449230972	Fixed Effects	0.013007883399431
7:88517772_A_G	SmkInit	8.66514932801899e-05	0.0025636053966758	Fixed Effects	0.0169812909572744
7:89606107_T_G	SmkCes	0.00017644806329268		Fixed Effects	0.0478748046863602
7:89836991_C_G	SmkInit	0.000159172312695378	0.00221957604703933	Fixed Effects	0.0175757822453093
7:90674733_T_C	SmkInit	0.000200263393283306	0.00306988238879131	Fixed Effects	0.0171442596077684
7:90911515_G_A	SmkCes	3.01407337728802e-05	0.000790172133322809	Fixed Effects	-0.0561504966371511
7:91571673_A_G	DrnkWk	0.00108858812446085	-0.00109999541886159	Fixed Effects	0.00868096617674637
7:91981169_G_A	SmkInit	7.97010424319593e-06	-0.000656030536693557	Fixed Effects	0.0390320988520846
7:92642868_G_C	SmkInit	0.00010197882595571		Fixed Effects	0.0159560285942931
7:93366152_C_G	SmkCes	0.000165463137249329	0.00347820560890143	Fixed Effects	0.0564650132097892
7:94502609_T_C	SmkCes	9.01037228396704e-05	-0.00785357511218955	Fixed Effects	-0.0503681097733741
7:96629103_C_A	SmkInit	0.335698677069568	-0.0117316189784339	Fixed Effects	-0.0182228268668881
7:97298846_A_C	SmkCes	0.276674407822981	-0.0101513524910002	Fixed Effects	-0.0178092996377501
7:97323888_G_A	SmkCes	0.000220926188071773	-0.00250529419471113	Fixed Effects	0.038662331939147
7:97707841_G_C	SmkInit	0.367536121507808	0.0140705069091299	Fixed Effects	0.0140345856547286
7:97898047_C_T	CigDay	6.69346837304614e-05	-0.0130979035494971	Fixed Effects	0.0159990183667657
7:98750156_A_G	SmkInit	6.20257546928669e-05		Fixed Effects	-0.0165433032387201
7:98885722_G_T	SmkInit	0.000458680864883924	-0.00257778170762638	Fixed Effects	-0.0158588830070767
7:98930539_A_T	DrnkWk	0.0233544386610198	-0.000518392438231953	Fixed Effects	-0.00949140263357367
7:99185406_T_C	SmkInit	0.164083731227626	-0.0157110546440318	Fixed Effects	-0.0169388285479059
7:99223959_T_C	DrnkWk	0.0776558164509524	-0.000516784605836004	Fixed Effects	-0.00811595739216483
7:101273005_C_T	SmkInit	0.000248592953980676	0.00123814038316079	Fixed Effects	0.0370036271928097
7:102469982_C_T	CigDay	1.50183417876914e-05	-0.00248837680337622	Fixed Effects	-0.0194267175907693
7:104732821_C_T	SmkInit	5.79680924322737e-06	-0.00097968007522482	Fixed Effects	0.044876835998899
7:105132754_T_C	SmkCes	0.000240987641949264	-0.0116052017677846	Fixed Effects	0.0189432831819456
7:106021522_A_G	CigDay	0.00077186300509493	0.00653336187897016	Fixed Effects	-0.0172677727682991
7:107026006_C_T	DrnkWk	2.53810468533557e-05	-0.00128644873415276	Fixed Effects	-0.0114728616811773
7:107172470_G_A	SmkInit	0.177322287338148	-0.0079409353309238	Fixed Effects	-0.0153238196109621
7:109004128_T_C	DrnkWk	0.000146319131616699	0.00112275656110407	Fixed Effects	-0.00848546319848376
7:109064120_A_C	SmkInit	0.2094825036884	-0.00726449910157133	Fixed Effects	-0.0136110346466335
7:111574627_C_T	DrnkWk	4.10677020988965e-05	0.00262060288593344	Fixed Effects	-0.0115715746755072
7:111594719_C_T	SmkInit	0.000365072885959335	0.00165020255840136	Fixed Effects	-0.0163013133851033
7:114567572_A_G	SmkInit	0.155607553311029	0.0037722192361163	Fixed Effects	0.0129470838757465
7:114760945_C_A	DrnkWk	0.000198570875442302		Fixed Effects	-0.0083337004659373
7:114837804_A_G	SmkCes	0.188304511007798	0.00346041301608073	Fixed Effects	0.0215832419512725
7:114951541_T_C	SmkInit	0.478070461377272	-0.0171115990090371	Fixed Effects	-0.0152513412973659
7:115030592_G_A	SmkCes	0.489551737874243	-0.0102155897977839	Fixed Effects	-0.0206812156340795
7:116954785_A_C	SmkInit	0.364302626820159	0.00473907194349788	Fixed Effects	0.013991921909842
7:117523709_A_G	SmkInit	0.484422864828981	0.0199799808666584	Fixed Effects	0.0233367788040995
7:117543063_A_G	SmkCes	0.465907565076076	0.0111103236446981	Fixed Effects	0.0231063215608988
7:117588251_C_T	SmkInit	0.0491226627254298	0.0138023550992733	Fixed Effects	0.0140136894535982
7:117647862_A_C	SmkInit	0.267444844198448	-0.0084297827595734	Fixed Effects	-0.0133262703615523
7:118039711_G_A	SmkCes	2.38228754758441e-05	-0.0050154459670023	Fixed Effects	0.057500256096971
7:118128820_C_G	SmkCes	0.37615003561106	-0.00719276954652002	Fixed Effects	-0.0175709064230416
7:119975686_C_A	SmkInit	0.10461932059672	-0.01036563406268	Fixed Effects	-0.0135036663384402
7:121963813_C_A	SmkInit	0.368883766420975	0.00734973194212918	Fixed Effects	0.0159259824012953
7:122581323_C_A	SmkInit	0.000922396356215924	0.00201156595345838	Fixed Effects	0.0126548005014013
7:126911144_G_A	SmkCes	0.00234610839512789	-0.00615114743035565	Fixed Effects	0.0187305934202016
7:127311689_C_A	DrnkWk	0.40201379162929	-0.00029553806381403	Fixed Effects	0.00654411451074191
7:130522873_C_T	SmkInit	0.000286436051767771		Fixed Effects	0.0152109552500362
7:133363220_C_T	DrnkWk	8.29989208367839e-05		Fixed Effects	-0.0143858736626481
7:133824418_G_C	SmkInit	0.0986286777663907	0.00241696695486853	Fixed Effects	0.0142648212671541
7:133860067_A_G	SmkInit	0.0531796655396809	0.00811613656202247	Fixed Effects	0.0137802946309758
7:138597036_A_G	SmkInit	0.29909066960746	0.00563467067781271	Fixed Effects	0.0134392885612415
7:141479869_G_A	DrnkWk	6.0743978714662e-05	-0.00162309356952997	Fixed Effects	-0.0190462721640886
7:142498052_T_A	SmkCes	0.119927845747941	0.00768945020738184	Fixed Effects	0.0162744966032511
7:142720926_C_T	SmkCes	0.000341534678459823	0.00312139062632696	Fixed Effects	0.0493264072465259
7:142723163_C_G	SmkCes	1.92510476088876e-05	-0.0010500785654151	Fixed Effects	0.0711186081769741
7:147144791_C_T	DrnkWk	8.9519723124778e-05	0.000629438229250536	Fixed Effects	0.00942283794178974
7:148356924_C_T	SmkInit	0.0229557747171348	-0.00164723198729829	Fixed Effects	-0.0126149213679617
7:148898383_G_A	SmkCes	0.000143011817949423	-0.00264217007680335	Fixed Effects	0.046155544404602
7:149498268_C_G	SmkCes	0.00678110941537403	-0.005426200339955	Fixed Effects	-0.0204376411697526
7:149998102_A_G	SmkInit	9.26148193718566e-05	-0.00358901227420581	Fixed Effects	0.0148070056951287
7:152734027_C_T	SmkCes	0.000789455765558879	0.00602784960024244	Fixed Effects	0.0252561906475541
7:153488760_A_G	DrnkWk	0.473366672607691	0.00353993820787137	Fixed Effects	0.00966971840911024
7:153489725_G_A	SmkCes	0.464703122994492	0.0197248134223502	Fixed Effects	0.0171500493254326
7:153543227_G_A	SmkInit	0.000106794098622538	0.00257992942814538	Fixed Effects	-0.0165906275055369
7:154058531_C_T	SmkCes	0.00018834123560808	0.000405095258523961	Fixed Effects	-0.0477364876354317
7:154138759_G_A	SmkInit	0.000279765240540808	0.00811362366775687	Fixed Effects	-0.0170912437735572
7:154714925_C_T	SmkCes	4.55091237698203e-05	0.000819025047723629	Fixed Effects	0.048798202024128
7:155271592_G_A	SmkCes	0.00189207506250593	0.00447483937495399	Fixed Effects	-0.0475040389365398
7:157057757_G_A	SmkInit	6.29070231003531e-05	0.000289042192773362	Fixed Effects	-0.0160680868786619
8:786217_C_T	DrnkWk	0.000100280681980397	-0.000147295323739068	Fixed Effects	-0.00964658048923171
8:1317050_G_C	SmkCes	0.000346021323397704	-0.00122053035329872	Fixed Effects	0.0409603256427841
8:2044057_C_T	SmkCes	8.82700097603779e-05	0.00897899433551611	Fixed Effects	0.0604410929970249
8:2584467_C_T	CigDay	9.50505212422699e-05	0.00530927077550767	Fixed Effects	0.0336113416894505
8:3484935_C_T	SmkInit	0.00106378896529984	0.0020703831642282	Fixed Effects	0.0144895102568935
8:3711369_T_C	SmkCes	0.229896452888185	0.00090680023673867	Fixed Effects	0.0176682807591149
8:4201148_T_C	SmkInit	0.00013628730419169		Fixed Effects	-0.0157605806834163
8:4389449_G_A	DrnkWk	0.48375161959369	-9.56634263286942e-05	Fixed Effects	-0.00693640036502914
8:4456886_A_T	DrnkWk	0.489545901401088	0.000267853334993786	Fixed Effects	-0.00718992644243317
8:4634317_A_G	SmkCes	0.00143653790590563	0.00764260403647729	Fixed Effects	0.0186285381733387
8:4853897_C_T	SmkCes	0.000147634544148705		Fixed Effects	-0.0505483977557858
8:5072187_T_C	SmkCes	0.00076459645248482	0.00124857878035792	Fixed Effects	0.0200421641831149
8:5542779_C_T	SmkCes	0.35021001108588	0.00541731326603023	Fixed Effects	-0.0177603954048297
8:5672887_G_C	DrnkWk	0.258544257628171	-0.000165939726549331	Fixed Effects	0.00651558113466257
8:6206023_C_T	DrnkWk	2.7114466527673e-05	-0.000516999022571154	Fixed Effects	-0.0116499443046727
8:6502226_C_T	SmkInit	3.93801568625107e-05	-0.00175517021327267	Fixed Effects	-0.040532746399254
8:9128844_G_T	SmkInit	0.333833423077404	-0.0081278463873899	Fixed Effects	-0.0130925148365273
8:9287738_G_A	SmkCes	0.227279494365657	0.00869209694608496	Fixed Effects	0.0209976305492705
8:9979992_A_G	SmkInit	0.465165966648759	0.00758210713806453	Fixed Effects	0.0130341768631173
8:10086460_T_C	SmkInit	0.000806075438473108	-0.00417324809202936	Fixed Effects	0.0154376189439533
8:10153082_C_T	SmkInit	0.277673315362511	-0.0145907064586918	Fixed Effects	-0.0133307754166613
8:10669464_G_A	SmkInit	0.171056936876178	-0.0122052696915243	Fixed Effects	-0.0131953653392663
8:10945376_G_A	SmkInit	0.312686235068069	-0.0114843542377519	Fixed Effects	-0.0149411901999432
8:11054884_A_G	SmkCes	0.000351021236132482	0.00369588565282095	Fixed Effects	-0.0497034507984493
8:12686171_C_T	SmkCes	0.000205579067998184	-0.00352922993320558	Fixed Effects	0.0469031234578356
8:13239104_G_A	SmkCes	0.00242474045321448	0.00485884381657905	Fixed Effects	0.056152960466524
8:15660542_A_G	SmkInit	0.00174907432300539	-0.00204886854050978	Fixed Effects	0.0132859309656052
8:16451589_C_T	SmkCes	3.07976498067862e-05	-0.00389792719364996	Fixed Effects	0.0539219758408773
8:16557822_G_C	SmkCes	0.00220878002249549	-5.58039662954984e-05	Fixed Effects	0.0197011600780395
8:17271226_A_G	CigDay	0.000149430315157875		Fixed Effects	-0.016999504358258
8:17852542_T_C	SmkInit	0.0609814980217892	-0.00441349017229003	Fixed Effects	-0.0148522924926043
8:22171168_T_C	DrnkWk	0.00078192133108259	-0.000913149081840545	Fixed Effects	-0.0107383916367355
8:23292876_T_C	SmkCes	0.00230282861616475	-0.00456315958979485	Fixed Effects	0.0220226035863276
8:24988586_A_T	SmkCes	0.000176882525943378	-0.0159942668686432	Fixed Effects	0.0596691706023896
8:25020061_C_T	SmkCes	0.00146832987043675	-0.00317525586440298	Fixed Effects	0.0197870794841899
8:25891748_T_C	SmkInit	0.468017212881791	0.0076891254703261	Fixed Effects	0.012970344622554
8:26292144_T_C	SmkInit	0.0834437697230133	-0.000775272537555541	Fixed Effects	-0.0135403994297987
8:27276705_G_A	SmkInit	0.0534282045492335	-0.0229814747481172	Fixed Effects	-0.0157315993273848
8:27299087_C_A	SmkInit	0.459823096596373	0.0112352705367913	Fixed Effects	0.0147556141579006
8:27412953_G_A	SmkCes	0.241576127692643	-0.0257954372580325	Fixed Effects	-0.0203882114655166
8:27415576_G_A	SmkInit	0.266931146675166	0.0117980918271964	Fixed Effects	0.0132582667160749
8:27426077_T_A	SmkInit	0.198237049259838	-0.0342130435710762	Fixed Effects	-0.0248932931536879
8:27450535_T_C	CigDay	0.258494309582908	0.0036433097548695	Fixed Effects	0.0101928747842199
8:27553778_T_C	DrnkWk	7.36801609811462e-06	-0.00131556612813521	Fixed Effects	0.0159254620246603
8:28371325_G_C	CigDay	0.00010223533771968		Fixed Effects	-0.0230304724403167
8:30723179_G_A	SmkCes	0.000136020640883082	0.00652585802264712	Fixed Effects	0.0492358595532642
8:30819119_C_T	SmkInit	0.000202264203361868	-0.000466596096101898	Fixed Effects	-0.0160584190731846
8:31461607_C_T	DrnkWk	0.000634690105016214	-0.000239409911183943	Fixed Effects	-0.00820385152107814
8:31476405_A_G	CigDay	0.000162340943763705	-0.00205961693585754	Fixed Effects	-0.017651500893625
8:32550439_T_G	CigDay	0.000365454570052338		Fixed Effects	0.0274699323980622
8:33599343_A_T	DrnkWk	0.486008665373374	-0.000910250892498911	Fixed Effects	-0.00723969108666321
8:38223697_C_T	DrnkWk	0.231323485606286	8.50030790771291e-05	Fixed Effects	-0.00718699676103119
8:38326404_T_C	SmkInit	0.407797714696521	0.00831334054648453	Fixed Effects	0.0136600646945521
8:38435232_G_A	SmkCes	0.000146977915142918		Fixed Effects	0.04959198440365
8:40308297_G_T	CigDay	0.000858516324086985	-0.00386216746060036	Fixed Effects	-0.0162632372021681
8:40555078_T_A	SmkCes	0.000605863056862401	-0.00288834520771869	Fixed Effects	0.031189358755067
8:42602668_A_T	SmkCes	0.170675590115341	-0.00946740176842872	Fixed Effects	-0.023752212878877
8:42638261_A_C	CigDay	0.206951341942775	-0.00691247385776761	Fixed Effects	-0.016689300463795
8:43366025_C_T	CigDay	0.161478754246242	-0.00506281753511542	Fixed Effects	-0.0116090016493685
8:43393939_G_A	CigDay	0.026656737069416	-0.00726974143532495	Fixed Effects	-0.0104354584690066
8:43528828_G_A	DrnkWk	0.000172408530586604	0.000325067494023525	Fixed Effects	-0.0174733455877101
8:48258070_G_A	DrnkWk	0.000282196387315669	-0.000391608481028459	Fixed Effects	0.011765059410258
8:48495006_G_A	SmkCes	4.49962882299868e-05	0.0127854917542038	Fixed Effects	0.0485139192112981
8:49390693_G_A	DrnkWk	0.000854918655970183	0.000230008619445242	Fixed Effects	0.00863205883241003
8:50965427_C_T	CigDay	0.000239159436069134	0.00854974131742796	Fixed Effects	-0.0134518736751694
8:51161186_G_A	SmkCes	0.00142522924056986		Fixed Effects	0.0355153580847247
8:52527171_A_G	DrnkWk	0.000336072752557697	0.000658833100219749	Fixed Effects	0.00958737277335323
8:54205125_C_T	CigDay	0.000217446362302402	-0.0020142241382114	Fixed Effects	0.0145026733912327
8:54616704_C_T	CigDay	0.00319682078630962	-0.00302830771777527	Fixed Effects	0.00984886982261216
8:54980299_A_G	SmkInit	0.00112554479352269		Fixed Effects	0.0160641183161708
8:55044991_C_G	SmkCes	5.65955439788571e-05	-0.0116867703021171	Fixed Effects	0.0514013404415053
8:56981553_C_A	SmkCes	0.000173002792317143	0.00635410359968025	Fixed Effects	-0.0477191268825916
8:57678169_T_C	DrnkWk	7.05597723680715e-05		Fixed Effects	-0.012076125837394
8:58236961_G_A	SmkCes	0.000987016488015756	-0.00738370543921471	Fixed Effects	0.0198800424425142
8:58823875_T_A	CigDay	0.000524148020604986	0.0059239678493034	Fixed Effects	-0.0175737411127976
8:59439747_G_A	DrnkWk	6.17814296408167e-05		Fixed Effects	-0.012966513905808
8:59643368_G_A	DrnkWk	0.000187816581918869	-1.93291260653484e-06	Fixed Effects	-0.0102492165194248
8:59798998_C_T	SmkInit	0.395720053802868	-0.0106246685243914	Fixed Effects	-0.018409916304496
8:59888604_C_T	DrnkWk	5.50713399758128e-06	-0.000532832370074709	Fixed Effects	0.0224379541280541
8:62319178_G_T	SmkInit	0.000386900595026154	0.0065009995990746	Fixed Effects	-0.0154063520975527
8:62686039_T_C	DrnkWk	0.000147771483191451	0.000119616034590811	Fixed Effects	-0.00939652212337978
8:63913725_C_T	DrnkWk	0.000618684068922897	0.000198036804897256	Fixed Effects	0.00921645082411083
8:64223202_G_C	CigDay	0.00023543046147726		Fixed Effects	0.0158764217591239
8:64509683_A_G	SmkCes	0.000462423916300283	-0.00264745646359766	Fixed Effects	0.047443634127369
8:64676340_T_C	CigDay	0.322160374706652	0.00191424294160187	Fixed Effects	0.0128447711640605
8:64741053_G_A	SmkCes	3.32462921691898e-05	-0.00254309070364011	Fixed Effects	0.0520069894497646
8:64755479_C_T	SmkCes	5.29500122011803e-05	-0.00244193335478268	Fixed Effects	0.0626664932212715
8:64964493_T_A	DrnkWk	0.476938545594579	0.00120702859140931	Fixed Effects	0.00646107422950721
8:65073605_A_G	SmkInit	0.395090595575781	0.0165781123457604	Fixed Effects	0.01814182433468
8:66492160_G_A	SmkInit	0.000395081504043678	0.00246294678271671	Fixed Effects	0.015710606236042
8:66644713_G_A	SmkInit	0.440699602941724	-0.00801501038573081	Fixed Effects	-0.013834795628575
8:67214013_T_C	SmkCes	2.17322319543911e-05	0.00512710388850512	Fixed Effects	-0.070234555877377
8:67923177_G_T	DrnkWk	4.21127912407345e-05	-0.00244061249636833	Fixed Effects	0.0106044539457453
8:68718241_A_T	SmkCes	0.00025199300606114	0.00507789451303031	Fixed Effects	-0.0502311043059716
8:68847632_G_A	SmkInit	4.06801153848864e-06	-0.00123259691501293	Fixed Effects	0.0432230601943728
8:72153450_G_T	SmkCes	6.85468839608434e-05	-0.00200163003699536	Fixed Effects	0.0604909425999741
8:73886543_C_T	CigDay	0.000876739505748154	0.00121951589432176	Fixed Effects	-0.0134910126291454
8:75915370_T_C	DrnkWk	0.000123640273048686		Fixed Effects	0.0115113978384341
8:77000163_T_C	SmkInit	0.333177100781618	-0.000146799196369904	Fixed Effects	-0.0159058563188896
8:77320165_T_G	DrnkWk	3.74019345969865e-05	0.00306239001550899	Fixed Effects	0.0209550693107528
8:79357468_G_C	CigDay	2.70463837368759e-05		Fixed Effects	-0.0284538512584488
8:81816223_G_T	SmkCes	4.58165310746619e-05	-0.00627911989858357	Fixed Effects	0.0642267923405355
8:82807227_G_T	DrnkWk	0.00253092474113234	-0.000659635309516929	Fixed Effects	0.00719663478355382
8:83576776_A_G	SmkCes	0.00159903574394976	-0.00118247980918135	Fixed Effects	0.0200210194020564
8:84932171_T_G	DrnkWk	3.2113976964712e-05	0.000735230136789958	Fixed Effects	0.0144763214687137
8:88253743_A_G	SmkCes	0.00142227509939555	0.00609265154704578	Fixed Effects	0.0267243722976739
8:89907380_T_C	SmkCes	0.124582439613623	-0.00199374750489419	Fixed Effects	0.0173097755296808
8:92045666_A_G	DrnkWk	1.98121888826131e-05	-0.000875935560313084	Fixed Effects	-0.0121542266236241
8:92719656_A_G	SmkInit	0.471371319827925	-0.0149809005318152	Fixed Effects	-0.0152835466804829
8:92875187_G_T	SmkCes	0.000406174183214888		Fixed Effects	0.0510897602506675
8:93030411_G_T	DrnkWk	0.226634016012994	-0.0012858635269501	Fixed Effects	-0.00692242712472403
8:93233038_A_G	SmkInit	0.264456793164378	0.00662418855801068	Fixed Effects	0.0197082828678016
8:97342536_A_G	SmkInit	0.4855864736647	0.00405751491194665	Fixed Effects	0.015528664928999
8:97492016_G_A	SmkCes	0.307616488978568	0.00861757524524338	Fixed Effects	-0.0171385997970067
8:98998641_A_G	SmkInit	0.00108698744024332	0.00118391073789278	Fixed Effects	0.0152041833594028
8:101074591_G_A	SmkCes	0.000255066045338966	0.00487133916047432	Fixed Effects	0.0436869289959204
8:101427558_G_A	SmkCes	3.02708400206175e-05		Fixed Effects	-0.0481537371658606
8:103779433_G_A	SmkCes	9.77081007193955e-05		Fixed Effects	-0.0497608527418347
8:105367185_A_C	SmkInit	0.00063563180609901	0.00252780839731894	Fixed Effects	-0.0176658825179906
8:106407804_A_G	SmkInit	0.221749604091053	0.00488656229702398	Fixed Effects	0.0144442544997026
8:109829436_C_T	CigDay	0.000135010169654933	-0.00397546729535362	Fixed Effects	-0.0133308356994157
8:111256822_A_T	DrnkWk	0.0012196492758112	0.000260922265154517	Fixed Effects	0.00902323992216812
8:111879128_C_T	SmkInit	3.98103156707311e-05	0.00258601439696193	Fixed Effects	-0.0165102145758701
8:111957865_T_A	SmkCes	0.000604552537045874	0.00927775382824841	Fixed Effects	0.0214280832260842
8:112635748_G_A	SmkInit	0.000235930564849418	0.00334114523329484	Fixed Effects	0.0177202759204952
8:114094766_C_T	SmkCes	0.000209677500559118	-0.00681337952241694	Fixed Effects	-0.0482156686130652
8:117044248_C_A	DrnkWk	0.00295789027704235	0.000393435862731632	Fixed Effects	-0.00718598232372424
8:117365414_A_G	SmkInit	0.235814993071454	0.00776869831392497	Fixed Effects	0.0137062168168102
8:117417941_T_C	SmkCes	8.21826677625694e-05	0.00337117902659129	Fixed Effects	0.0424972176427458
8:121704154_T_C	SmkCes	5.66954691915132e-05	0.00363483657036016	Fixed Effects	0.0388448938829651
8:124422134_C_T	SmkCes	0.000297596166885445	-0.00172222146382685	Fixed Effects	0.0493537635341268
8:124480685_G_A	SmkCes	5.11733435522568e-05	0.0122053084859473	Fixed Effects	0.0441130682449065
8:124851635_C_A	SmkCes	5.29543306402593e-05	-0.0112616995060454	Fixed Effects	0.0405881199670047
8:124982521_C_A	DrnkWk	6.04190862509466e-05	0.00195654338694791	Fixed Effects	0.0126385410099604
8:126480526_C_T	DrnkWk	0.373084284330042	0.00161535110731587	Fixed Effects	0.0077182213424846
8:127317200_C_G	CigDay	0.00023531832182558	-0.00412183286900209	Fixed Effects	0.0706818963207686
8:128181012_T_A	SmkCes	0.000164061165053752		Fixed Effects	0.0522598608177874
8:129960109_C_T	SmkCes	0.000640072385273264	0.000530326159456708	Fixed Effects	-0.0215767010202244
8:131531895_A_G	DrnkWk	0.00579355729838856	0.000590632993199291	Fixed Effects	0.00677493722460906
8:132089205_A_G	SmkCes	6.30529318599961e-05	-0.00150515624998225	Fixed Effects	0.0504995107291854
8:135142034_T_C	SmkCes	0.00398947618315329	-0.00447030500037589	Fixed Effects	0.0371239373689269
8:135450378_A_G	SmkCes	0.350004254354584	-0.00225060830131372	Fixed Effects	0.0185583802690155
8:135765779_A_G	SmkCes	0.00017768688233215	0.000102719242226641	Fixed Effects	0.0411574848327998
8:136333708_C_T	SmkInit	0.000121911513019028	0.000675826907139092	Fixed Effects	-0.0160814740179131
8:137285553_G_A	SmkCes	0.000100737975222742	0.000161210192926498	Fixed Effects	0.0393061053032582
8:139788519_C_T	CigDay	0.000266693173899096	0.00672610672353398	Fixed Effects	-0.0219156924800634
8:140983458_G_A	SmkCes	0.000112273207513878	0.00223594908587869	Fixed Effects	0.0734734739322409
8:142625132_C_T	SmkCes	0.000130884533312681	-0.00194523282859312	Fixed Effects	0.043555985355602
8:143108774_G_C	SmkCes	4.0049519472426e-05	0.00355866808346869	Fixed Effects	0.0492265272192241
8:143667088_G_C	SmkCes	0.0011257896517755	0.0123122679981518	Fixed Effects	-0.0202021280921352
8:143691634_A_G	SmkInit	0.238737592607069	-0.0109976195269799	Fixed Effects	-0.012836811100303
8:145688482_C_T	SmkInit	0.454012665306395	-0.0117693535372017	Fixed Effects	-0.0129937363709885
9:234025_T_C	DrnkWk	0.00169617955939213	-0.000479568526798339	Fixed Effects	0.0119599249837035
9:1414119_G_C	DrnkWk	0.0014612125583646	-0.000633757348122604	Fixed Effects	0.00737753720194306
9:1796175_T_C	SmkCes	0.00195333727891141	0.00692655887448597	Fixed Effects	0.0202818204218322
9:2122667_C_T	DrnkWk	0.000389225591901822	0.00128183563188027	Fixed Effects	-0.0093433213300973
9:3014254_T_C	SmkInit	0.469196195793859	0.0135666643546766	Fixed Effects	0.0154724787367707
9:3154874_A_C	SmkInit	0.0114806381285015	0.00268651458478986	Fixed Effects	0.012325257625003
9:4171298_A_G	CigDay	0.000269255145769251	-0.00193021725276825	Fixed Effects	0.0123971403042386
9:4252839_T_C	SmkInit	0.000350128145521895	0.00331237377489358	Fixed Effects	-0.0157111430959607
9:5482662_G_A	SmkInit	0.00103090353594986		Fixed Effects	-0.0160343686163737
9:7787989_C_G	DrnkWk	0.0151591174751217	0.00130588175427262	Fixed Effects	0.00673201651873501
9:8290929_G_A	SmkInit	0.145821422856292	0.00571122862058632	Fixed Effects	0.0155329247197954
9:8938552_C_T	SmkInit	0.00201214007043328	-0.000472674915631691	Fixed Effects	-0.0153753355298331
9:9041784_G_A	SmkCes	0.316372243360419	0.00471572367190773	Fixed Effects	0.0175463784569553
9:11366081_C_T	DrnkWk	0.00253305495377049	0.000701135994881305	Fixed Effects	0.00749900883018681
9:12425891_T_C	SmkCes	0.00712669006190027	-0.00294546102515874	Fixed Effects	0.0465165314444993
9:12852904_A_G	SmkCes	0.000353561191927372	0.00113351860866388	Fixed Effects	-0.0528730185254589
9:13064842_T_C	CigDay	0.00104754819654294	-0.00211174985763561	Fixed Effects	0.0111298197622154
9:15111928_C_T	SmkCes	0.000351084672554452	-0.00514602450201193	Fixed Effects	0.0492261760744765
9:17363422_G_C	SmkInit	0.0821418032990038	-0.00505703855501721	Fixed Effects	-0.0144218356085533
9:17442359_G_C	DrnkWk	0.000126975252100461		Fixed Effects	0.00958694682965204
9:20507029_T_C	SmkCes	2.44787978985984e-05	-0.00417216182790191	Fixed Effects	-0.0502697607616119
9:20642574_T_G	CigDay	5.83591188945591e-05	-0.00212264869292491	Fixed Effects	0.015611229244013
9:20904128_A_T	SmkCes	0.00046140028544463	0.00329810069644019	Fixed Effects	0.0539024578894233
9:22077677_G_A	SmkCes	0.000170786235041857	-0.0105426037816252	Fixed Effects	0.0528032558955068
9:22440148_G_A	SmkCes	0.000334147203134895	0.00762340006825399	Fixed Effects	0.0432894044904245
9:23574804_A_C	SmkInit	0.29129971883907	-0.00457218692154396	Fixed Effects	-0.0156005296652004
9:23805715_G_A	SmkInit	7.59020925923552e-05		Fixed Effects	0.0157957984917559
9:25531979_C_T	SmkCes	0.00432453467510881	0.00376787919226465	Fixed Effects	0.0198529677681298
9:28442044_T_C	SmkInit	3.34825086286185e-05	-0.00270036714777723	Fixed Effects	0.0168276372878483
9:32037346_G_A	SmkInit	0.0986562903372375	-0.00771027826864996	Fixed Effects	-0.0136124156105151
9:32219255_T_C	SmkInit	0.00619998673824752	0.00285633137550659	Fixed Effects	-0.013299498203461
9:32235591_A_C	CigDay	0.000750578912685507	0.00373746916680593	Fixed Effects	-0.0125942364376686
9:34319442_C_A	CigDay	0.000411531507271535	-0.0026691351056463	Fixed Effects	-0.0115547519116708
9:35245982_T_C	SmkInit	0.000654238078233344		Fixed Effects	0.0152878436472585
9:68500448_G_A	CigDay	0.000891499762301841		Fixed Effects	0.0202102114413963
9:69480777_G_A	CigDay	0.000652543637416563		Fixed Effects	0.0205207932661258
9:73064543_C_A	SmkInit	5.32325599260046e-05	-6.57588690090132e-05	Fixed Effects	0.0165072085209888
9:73593121_T_C	SmkCes	5.97467703709405e-05		Fixed Effects	-0.0489496640719887
9:76028620_A_C	DrnkWk	6.55435393742914e-05	-0.00377119232282842	Fixed Effects	-0.0196181437449846
9:76480905_A_G	SmkCes	0.147108585976986	0.000413278754322169	Fixed Effects	-0.0172859087743158
9:76793077_C_T	SmkCes	0.000861749933281557	-0.00932286642145482	Fixed Effects	0.0202690762229604
9:78782786_T_C	SmkCes	0.000728891145031602	0.0107529566426829	Fixed Effects	0.0183333858897661
9:80865785_A_G	SmkInit	6.84099847671301e-05	0.00185500156266704	Fixed Effects	0.0158695342664952
9:81007158_C_T	DrnkWk	0.000126047577352869	-0.00065041742870455	Fixed Effects	-0.0105636938381482
9:85584830_G_A	SmkCes	0.00180276226327745	-0.00387815771262388	Fixed Effects	0.0367356030098068
9:88199733_G_A	SmkInit	0.000392778717299808	-0.000303516137201732	Fixed Effects	-0.0167977955588504
9:89554097_T_C	SmkCes	0.472546146913345	-0.00463082667573196	Fixed Effects	-0.018871531588038
9:90452783_T_C	CigDay	0.000112767914710513		Fixed Effects	0.0255093282343378
9:92836157_A_G	DrnkWk	1.26140878584195e-05	0.00161580740919471	Fixed Effects	-0.0141096592624067
9:96625388_G_A	SmkCes	4.96103568720792e-05	-0.00114953300896206	Fixed Effects	-0.0537959056972306
9:99172856_A_C	CigDay	5.77352702084747e-05	0.0051323187754204	Fixed Effects	-0.0331316025269574
9:102576423_C_T	CigDay	0.000177758882576362	0.00556866672399614	Fixed Effects	0.0261278838709943
9:103060719_G_A	SmkInit	0.160534905836026	-0.00125115469856619	Fixed Effects	-0.0145408213665656
9:103608386_T_C	DrnkWk	0.000287833533661337		Fixed Effects	0.0120912876465579
9:104602888_A_G	SmkInit	9.00035294655913e-06	0.00149061987286549	Fixed Effects	-0.0411228309556341
9:104781745_G_T	DrnkWk	0.00261786147443851	-0.000417652100614731	Fixed Effects	-0.00822482903685061
9:106197795_T_C	SmkInit	0.00302218315001892	0.00361153239931679	Fixed Effects	0.0146928233298838
9:107924923_A_G	CigDay	0.000108949374929908	0.00382540148386062	Fixed Effects	0.0263703062715064
9:108907267_G_A	SmkCes	0.346898934659432	0.00808738011382304	Fixed Effects	0.0215143056812781
9:109359345_A_C	DrnkWk	0.35903883504014	-0.00169609917536851	Fixed Effects	-0.00700810913653344
9:111291306_T_C	SmkCes	0.000975425970664126	-0.00685194027531652	Fixed Effects	0.0206073063530043
9:112355846_C_A	SmkInit	0.00189102532644878	-0.00312689531779198	Fixed Effects	0.0149839259390046
9:113137556_C_T	CigDay	0.00125298391736878	-0.00383643517993243	Fixed Effects	-0.0144729302821131
9:113924210_G_A	SmkCes	0.00178266971176052	4.44538829232382e-05	Fixed Effects	0.020316124696179
9:115761588_C_T	SmkCes	3.32399453429021e-05	-0.00178171895020954	Fixed Effects	0.0571915531085627
9:116388802_G_T	DrnkWk	8.17461546820681e-05		Fixed Effects	0.010766045468381
9:118359565_G_C	SmkInit	5.55722389075707e-05	0.000175390840528003	Fixed Effects	0.0449050128837167
9:120193990_G_T	CigDay	0.000361920032370277	0.00653555096334699	Fixed Effects	0.0145753359391536
9:120507777_C_G	SmkInit	0.448104448847267	-0.00918039443133707	Fixed Effects	-0.0140926773916194
9:121501568_C_T	SmkCes	1.55933494115546e-05	-0.00260752882853197	Fixed Effects	-0.056280035998763
9:122053536_G_C	SmkInit	0.440749161242932	-0.00987538016740935	Fixed Effects	-0.0138503252765896
9:123099659_C_T	CigDay	0.000119483429362643	0.0118375748659354	Fixed Effects	-0.0498516331819979
9:123170505_C_T	SmkCes	0.000889972619283446	-0.00567358729316299	Fixed Effects	0.0182699531628228
9:125297601_G_A	SmkCes	4.55752587703848e-05	-0.00108151171515781	Fixed Effects	-0.0500208866809862
9:127485445_T_A	DrnkWk	0.499106555759783	0.00090452365108468	Fixed Effects	0.00729625920631633
9:127821554_A_G	SmkCes	0.348802274930468	-0.0191494049197757	Fixed Effects	-0.0226236440923151
9:128009296_C_T	CigDay	0.000327124380344349	-0.00518942598570813	Fixed Effects	-0.0318483634483652
9:128237178_G_T	SmkCes	0.432670741058086	0.0197303498216281	Fixed Effects	0.0222737212172142
9:128237178_G_T	SmkInit	0.410273241052437	0.00776028033446146	Fixed Effects	0.0159245676965924
9:129824668_C_T	SmkCes	9.03189320209079e-05		Fixed Effects	0.0487515677606647
9:130252312_C_T	DrnkWk	0.155924494561576	0.0004322610222112	Fixed Effects	-0.00634658098271341
9:134849037_G_A	SmkInit	0.319727450557014	0.00701067298068543	Fixed Effects	0.0146556851006218
9:136408373_A_G	SmkCes	0.41313091438894	-0.00860929434212899	Fixed Effects	-0.0236047435885038
9:136445152_C_T	SmkCes	0.162947174797127		Fixed Effects	0.0276726738585158
9:136452411_G_A	CigDay	0.104337583442319		Fixed Effects	0.01372392612125
9:136459284_G_A	SmkCes	0.137766865944538	-0.0145863210708019	Fixed Effects	-0.0211812571145054
9:136466049_A_C	SmkCes	0.314739522378252	-0.0096083816330246	Fixed Effects	-0.0289638601128223
9:136481205_G_A	SmkCes	0.19245281471233	0.0375267006262719	Fixed Effects	0.0488116096376569
9:136486815_G_A	SmkCes	0.419953904613623	-0.00815310929804081	Fixed Effects	-0.0297828789205146
9:136493820_T_C	SmkCes	0.141084535776572	0.000930172449632611	Fixed Effects	-0.0219070570125577
9:136503256_A_G	SmkCes	0.240268019864209	-0.0128349619652853	Fixed Effects	-0.0275555491346712
9:136509514_G_A	SmkCes	0.365370141368402	0.0147557785395111	Fixed Effects	0.0269897889457592
9:136511127_G_A	SmkCes	0.156527819663604	0.0133193222096453	Fixed Effects	0.0238940900153729
9:136515297_C_T	SmkCes	0.194719163070022	-0.00341677011489989	Fixed Effects	-0.0195782660510792
9:136832529_G_A	SmkCes	0.000128723096830877		Fixed Effects	0.0476167480613476
9:138647520_G_A	SmkInit	0.00015533013206623	0.00503592234490539	Fixed Effects	0.0155391620243456
9:139010543_T_C	CigDay	5.69025736701935e-05	-0.00652970577365583	Fixed Effects	-0.0195971565830649
10:3001788_C_A	DrnkWk	0.000165172159636548	-0.000224748669397573	Fixed Effects	-0.00996623087633429
10:5272909_G_T	SmkInit	6.26517645184586e-05		Fixed Effects	0.0154980969567634
10:6974002_A_G	DrnkWk	0.00261083050738694	-0.000636532612058604	Fixed Effects	0.00793854709244608
10:8799133_A_G	SmkInit	0.247644912725498	0.00641078133078412	Fixed Effects	0.0165000262421415
10:9543685_G_A	CigDay	5.41221698541632e-05		Fixed Effects	-0.0172946007737611
10:13124637_G_A	SmkInit	0.000275330937693628	0.00021925894927874	Fixed Effects	0.018397706149765
10:13560871_A_T	SmkInit	0.399304595498229	-0.0108949510630495	Fixed Effects	-0.0133674426081634
10:15736216_C_T	SmkCes	0.000219849052229338		Fixed Effects	0.0607356519507629
10:17271963_A_C	DrnkWk	2.45243300863275e-05	-0.00132939573878352	Fixed Effects	0.0105231188468843
10:18475810_T_G	SmkCes	0.00084818724430388	0.0046209332960443	Fixed Effects	0.019989891989657
10:18987894_G_A	DrnkWk	6.63396776387775e-05	-0.000101901558176779	Fixed Effects	0.0103453593308616
10:20482107_A_T	SmkCes	8.59848211749372e-05	-0.00145964519663725	Fixed Effects	0.0539685171450707
10:20500301_C_T	SmkInit	6.13567939761528e-05	0.00353140869275111	Fixed Effects	-0.0154746544811
10:21654145_G_A	SmkInit	0.0804844128683565	0.00175003288950368	Fixed Effects	0.0137005074002288
10:21844605_T_A	SmkInit	0.296755324009483		Fixed Effects	0.0186368091025545
10:22412223_C_T	SmkInit	0.00019506385512087	0.00395480202483749	Fixed Effects	0.0159635120793019
10:25277917_A_G	SmkCes	0.422755955562524	-0.00369524182469203	Fixed Effects	-0.019499268429055
10:26026019_G_A	CigDay	9.76097415306866e-05	0.000524557381916847	Fixed Effects	0.0149021117191461
10:29642299_A_G	SmkInit	7.81389364955688e-06	-0.00189799889988777	Fixed Effects	0.0446321850559158
10:29937271_C_A	SmkCes	0.000362489188272959	0.00707293135298018	Fixed Effects	0.0386590268808276
10:32577436_G_A	SmkInit	0.000432679129980242	0.00240075519052928	Fixed Effects	-0.0152871432963658
10:33529028_G_T	SmkCes	0.253360721445711	-0.00857618840395619	Fixed Effects	0.0195636270389907
10:35371282_T_C	CigDay	0.00619980686879251	0.00284865161385378	Fixed Effects	-0.010309342206602
10:36608920_C_A	SmkInit	0.430411501574317	0.0127281729092188	Fixed Effects	0.0129963279112647
10:36906439_T_A	DrnkWk	0.00089319749574446		Fixed Effects	0.011256402525309
10:37317448_A_G	SmkCes	0.00148819410100354		Fixed Effects	-0.0481919918800253
10:39139934_C_A	SmkInit	0.00214159815228869	-0.00277732196697471	Fixed Effects	-0.040490596824868
10:42825522_C_A	SmkInit	0.00040474334969727	0.000515320797329172	Fixed Effects	-0.0163014997763302
10:56469978_C_A	DrnkWk	2.0774348274304e-05		Fixed Effects	0.0152212877154226
10:58519637_C_T	SmkCes	0.000387378138736981	0.00483992724474004	Fixed Effects	0.0491476747183088
10:63306414_C_G	SmkInit	0.119428125720908	-0.00156413528633043	Fixed Effects	-0.015077202837094
10:63582056_G_A	SmkInit	0.388839547767727	0.0112770927789804	Fixed Effects	0.0131046093721754
10:63603576_A_C	SmkCes	0.499608032600753	-0.00115214633536134	Fixed Effects	-0.0177142497132573
10:63674407_T_A	SmkInit	0.481544633494332	-0.0191139099499545	Fixed Effects	-0.02126443582083
10:63678484_C_T	SmkInit	0.064475767844535	-0.00663959108211464	Fixed Effects	-0.0135340999143018
10:63816443_A_G	SmkInit	0.0295856008012731	-0.00345037006381484	Fixed Effects	-0.0132345232995108
10:64933268_G_C	SmkCes	0.21947988097017	0.00324104414923932	Fixed Effects	0.021094150937485
10:64955256_T_C	DrnkWk	9.485258920312e-05	0.00254025664840144	Fixed Effects	-0.00871253696189129
10:65845198_A_G	DrnkWk	0.000515363965932464	0.000558301722319759	Fixed Effects	0.0138047958555586
10:66185250_T_G	SmkCes	4.10357099023905e-05	0.000392025936367585	Fixed Effects	0.0532785138919825
10:67686448_C_T	SmkCes	1.70024968131291e-05	0.00461746842151722	Fixed Effects	-0.0519898222471667
10:70327511_A_C	SmkCes	0.000350337520086133	-0.000834339077327341	Fixed Effects	0.0278247062962119
10:70824155_C_A	SmkInit	0.000281189025342792		Fixed Effects	-0.0156894367029352
10:71332809_G_A	SmkInit	3.60880477290064e-05	-0.000993639987800699	Fixed Effects	-0.0154360581686131
10:71674798_G_A	CigDay	4.57022809688654e-05		Fixed Effects	0.0143056820834722
10:73031977_G_A	SmkCes	1.356573227964e-05	-0.00385528021963144	Fixed Effects	0.0495212939793462
10:73564481_G_C	SmkCes	0.00548676970260822	-0.00201667137120493	Fixed Effects	0.0382931221148175
10:74085361_C_T	SmkCes	0.000489197319150499	-0.0122692102616141	Fixed Effects	-0.0352594027072821
10:74089601_G_A	SmkCes	0.000286179821988992	0.00129080104087888	Fixed Effects	0.0557995377333771
10:74740461_A_G	SmkCes	0.39681034984185	-0.00407592364107096	Fixed Effects	-0.0195184261797081
10:77987364_G_A	SmkInit	0.00218684583657979	-0.00248240227402793	Fixed Effects	-0.0147195032612876
10:81822847_C_T	DrnkWk	0.000300659141693198		Fixed Effects	0.0143855471294761
10:83336728_G_A	CigDay	0.000531073168182116		Fixed Effects	-0.0159098332002751
10:85504247_T_C	SmkCes	0.00165400499459627	0.00412942664060974	Fixed Effects	0.0193757759330551
10:86684819_C_A	SmkCes	8.82590132559312e-05	-0.000584503820441436	Fixed Effects	-0.0525119702745936
10:86908803_A_T	DrnkWk	8.57169191650155e-05		Fixed Effects	0.0114950286950273
10:97379437_A_G	CigDay	0.00156766843914334	0.00073775442381316	Fixed Effects	-0.0101721984143861
10:98115248_T_C	SmkCes	0.00159316661073378	-0.00234650828143279	Fixed Effects	0.0208469035140444
10:98437665_A_G	SmkCes	0.171629682828434	-0.00338456177257929	Fixed Effects	0.0192768097533889
10:100104519_G_A	SmkCes	0.000113326234002266	0.00228106879560542	Fixed Effects	-0.0613382930957277
10:100168845_C_T	DrnkWk	0.000108526156148641	0.00265285610028424	Fixed Effects	-0.0119427926527539
10:103479018_G_A	DrnkWk	0.00377516652326417	0.000483633860265272	Fixed Effects	-0.00739280822737034
10:104654383_C_A	SmkInit	0.393661031416599	0.019663073903585	Fixed Effects	0.0178516887921109
10:105798664_G_A	DrnkWk	0.000111352364322682	-0.000682682866861075	Fixed Effects	-0.00857856059843796
10:107254580_G_C	SmkCes	0.000328862791527185	0.00365592565727335	Fixed Effects	-0.0483863652460918
10:110510144_C_T	DrnkWk	0.178547078316539	-0.00141898880637901	Fixed Effects	-0.00728482978224359
10:110714078_G_C	DrnkWk	0.000292542672863872	0.000394964572834367	Fixed Effects	-0.00819555010409317
10:111833208_C_T	CigDay	1.9724484394013e-05	0.00342901825112226	Fixed Effects	0.0278023153557116
10:112170567_G_A	SmkCes	0.0135179110297893	-0.00134296567581136	Fixed Effects	0.0174121641173775
10:114311336_G_T	SmkInit	0.00134975349211491	0.0074863221851805	Fixed Effects	0.0134687939219875
10:116087487_A_G	CigDay	0.000263203335470585	0.00263755211690894	Fixed Effects	-0.0149780886626586
10:116267909_A_T	SmkCes	0.125584103261439	0.00753758278598935	Fixed Effects	0.0172453362675152
10:117647311_C_G	SmkCes	0.000622167624662946		Fixed Effects	0.0476678887443944
10:119336288_T_C	SmkCes	0.000197296584020439	-0.00116380589266183	Fixed Effects	0.0390090243102106
10:124948512_G_A	SmkCes	8.7565239328001e-05	-0.0101560835050871	Fixed Effects	0.0437486215897675
10:124957583_G_A	SmkCes	6.11936072715985e-05	0.000463218910715022	Fixed Effects	0.0467080627473432
10:125698438_G_T	SmkInit	0.326953603123317	0.00662605961161141	Fixed Effects	0.015580942381376
10:126797001_G_C	CigDay	0.197518694193184	0.000626156919648794	Fixed Effects	-0.00954299561659796
10:130177774_G_A	CigDay	0.000609884729892018	-0.00063005308409472	Fixed Effects	0.0122009364274582
10:131292271_A_G	SmkCes	0.00129073079341486	0.00051936326435146	Fixed Effects	0.0189883076579422
10:132097071_G_A	DrnkWk	6.05802885047088e-05		Fixed Effects	-0.0113544449022393
10:132222558_G_C	CigDay	0.000842220197719261	-0.00130546248609191	Fixed Effects	-0.010524573155478
10:134780983_C_T	SmkCes	0.493225094140263	0.00379473685655276	Fixed Effects	-0.0175689621398662
11:1059366_T_C	DrnkWk	0.000182234364514053		Fixed Effects	0.0179555947752262
11:7678742_G_C	SmkCes	0.00097836735857484	-0.00370268764620288	Fixed Effects	0.0200776758175723
11:8376444_G_A	DrnkWk	0.0759441589414043	0.00141035358997927	Fixed Effects	0.0063155322152895
11:9124049_G_A	SmkCes	0.00198325959758448	0.00496399898332993	Fixed Effects	0.0190361658761533
11:11967162_G_A	SmkCes	0.00115810379491417	0.00154696538225071	Fixed Effects	-0.0202794115971317
11:13056750_C_T	SmkInit	0.000433630553873499	-7.67325078817482e-05	Fixed Effects	-0.0155147472753405
11:13673408_G_A	SmkInit	4.67288269207027e-05	0.00133500221907012	Fixed Effects	-0.0162212482218556
11:16238644_C_T	CigDay	0.0992232261122174	0.00295387531788816	Fixed Effects	0.010603069288967
11:16341235_G_A	CigDay	0.427071689987195	-0.00341014858015579	Fixed Effects	-0.0107331904750927
11:16382882_G_A	SmkCes	0.314913444115722	0.016101617722993	Fixed Effects	0.0242947595267949
11:17308273_T_C	SmkCes	0.375517945678137	0.000116707785454354	Fixed Effects	-0.0192319602176048
11:17774473_A_G	SmkCes	0.472801836080057	-0.00123153704079105	Fixed Effects	-0.0173796797670931
11:17820962_G_A	SmkCes	0.249546179674974	-0.00365355491460441	Fixed Effects	0.0192445444582197
11:21710501_C_T	SmkCes	0.000321843375148978		Fixed Effects	0.0509601636964195
11:27739911_G_T	SmkInit	0.232498230553623		Fixed Effects	0.0163823522443214
11:28058958_A_C	SmkCes	0.000157063890120237	-0.00116865081899037	Fixed Effects	0.0486266826785393
11:28647955_G_T	SmkInit	0.373565411392703	-0.0106336795808779	Fixed Effects	-0.0150771177268402
11:28666727_T_C	SmkCes	0.328800270175056	-0.00978967281362537	Fixed Effects	-0.0203681327973916
11:30377640_T_C	SmkInit	0.000981313720773349	-0.00133398640995005	Fixed Effects	-0.0141502664723219
11:30908714_A_G	CigDay	0.000770163749848031	0.00603526805503548	Fixed Effects	-0.0158808705474706
11:33978570_G_C	SmkCes	0.000128598871013743	0.00514458139460241	Fixed Effects	0.0509876125293596
11:34562012_G_A	CigDay	0.00130758947383977	0.000499886495937589	Fixed Effects	0.0132862467418695
11:34590455_C_A	DrnkWk	0.000482805303472728	-7.5580143396103e-05	Fixed Effects	0.0103002672841264
11:35272147_A_T	SmkCes	0.000703970250560053	-0.0017304023617517	Fixed Effects	0.0465622490053111
11:37398647_G_A	CigDay	0.000537026262630828		Fixed Effects	0.0156616732124877
11:37457722_C_T	CigDay	0.000305991423343298	0.000962248391270113	Fixed Effects	0.0169455985762418
11:38453246_G_T	SmkCes	0.413537754891749	-0.00609714550863586	Fixed Effects	0.0196709899156127
11:45922296_G_A	DrnkWk	3.63413663473164e-05	-0.000979627213004725	Fixed Effects	-0.0112514327365728
11:46342942_C_T	DrnkWk	0.189013330900584	-0.00035869023411526	Fixed Effects	0.00741855921084936
11:47180444_T_C	CigDay	0.0558238850915235	0.00519187018064053	Fixed Effects	0.010560825955233
11:47365276_A_G	DrnkWk	0.17159318715856	2.36404051584812e-05	Fixed Effects	0.00693661807582485
11:47418465_C_G	DrnkWk	0.321754190370794	-0.00164774872123986	Fixed Effects	-0.0102938652451683
11:47863255_T_G	CigDay	0.216704007990907	0.00252657018841404	Fixed Effects	0.00932058141370637
11:47937279_T_A	CigDay	5.44607116649386e-05		Fixed Effects	0.0809036866651652
11:47946836_G_A	DrnkWk	0.361460304075264	-0.00188110178074049	Fixed Effects	-0.00801886582551561
11:48632550_A_T	SmkInit	0.0566074649677935	-0.00226217759146734	Fixed Effects	-0.0129072143172638
11:48824651_C_T	DrnkWk	0.000229615909285906	-0.000334005721500155	Fixed Effects	0.0183130532343165
11:50205515_A_G	SmkInit	0.000288854826008379	0.00504865871198279	Fixed Effects	0.0448732749743423
11:50257929_C_T	SmkInit	3.0462788206976e-05		Fixed Effects	0.0385513340781165
11:51150232_T_G	SmkInit	0.279301420910885	0.00421129754316753	Fixed Effects	0.0142447930076751
11:54922054_T_C	SmkInit	7.74743813222992e-05	0.005203293479358	Fixed Effects	0.0480283491743748
11:55249430_C_T	SmkInit	0.470593877762131	-0.00389112264668031	Fixed Effects	-0.0127318996526224
11:55565983_T_C	CigDay	0.00026422828302447	-0.00722842397682608	Fixed Effects	-0.0352374333490908
11:63542061_C_T	CigDay	0.000130451789870601		Fixed Effects	0.0279582793593048
11:63649132_A_G	CigDay	0.000199592371913239		Fixed Effects	0.0202007408937129
11:63760840_C_G	SmkCes	0.000960019143752901	0.00441018894572687	Fixed Effects	0.0210913072828272
11:64275655_G_A	DrnkWk	2.50789919031334e-05	3.21959400732927e-05	Fixed Effects	-0.0175104346725457
11:64601768_G_A	SmkCes	0.000973583527691341	0.00158815487396093	Fixed Effects	0.0202637246948853
11:66515442_A_G	SmkCes	7.53952614685045e-05	-0.000165386081119859	Fixed Effects	0.0512602242791952
11:66769343_G_A	SmkCes	0.00132632325512453	0.00508847151106501	Fixed Effects	0.0195049073348483
11:67324263_G_A	DrnkWk	0.00105441694057944	0.00188361193566754	Fixed Effects	-0.0098775309089819
11:68220779_C_T	SmkCes	0.000442331424925696	0.00854696476568867	Fixed Effects	0.0569886288820212
11:68360680_G_A	DrnkWk	0.254705305460765	-0.000254916753239786	Fixed Effects	-0.00677084492353184
11:69410233_T_A	SmkCes	0.000602999036423792	0.000532519679324507	Fixed Effects	-0.0200434599133328
11:69458772_C_T	CigDay	9.04547587084246e-05	0.00485662376527425	Fixed Effects	-0.0142531303558225
11:69532353_C_T	CigDay	8.07227871409218e-05	-0.00255716580296623	Fixed Effects	-0.0135641516727361
11:73187477_A_G	DrnkWk	2.51665111161302e-05	0.0075601883220602	Fixed Effects	-0.203815020743217
11:74496238_A_G	CigDay	0.00111304362891965	-8.6261703867461e-05	Fixed Effects	0.0167977245359127
11:78593326_T_A	SmkCes	0.00209395167537037	0.00991973160370963	Fixed Effects	0.0138416153709586
11:79062939_A_C	SmkCes	0.244022874325135	-0.00876788446077732	Fixed Effects	-0.0194409419590981
11:79081915_T_C	SmkCes	0.00042061606971154	-0.00111793657125802	Fixed Effects	0.0261509161883129
11:79570206_C_G	SmkInit	2.97153275159284e-05	0.00498953896603672	Fixed Effects	-0.0170329198704099
11:80469470_A_G	SmkInit	0.0002709939069936	0.00159070683256512	Fixed Effects	-0.0197517126295434
11:81193599_G_A	SmkInit	0.00038390423242436	0.0020352789995794	Fixed Effects	-0.0163514816337834
11:81196051_G_A	CigDay	0.00222650713548136	2.84566220530884e-05	Fixed Effects	0.0125045297673841
11:81971053_T_C	SmkInit	0.000689892996409346	-0.0047706007903654	Fixed Effects	-0.0170706076882166
11:82201164_T_G	SmkInit	0.000175530440264335		Fixed Effects	-0.0157180982113984
11:83293547_C_G	SmkCes	0.439221857187653	-0.00593805573963757	Fixed Effects	-0.0185680672162195
11:83640585_T_C	SmkInit	0.000220692735822889		Fixed Effects	0.0171990436869959
11:86216708_T_C	SmkCes	0.000763910765036205	-0.000210882430558634	Fixed Effects	0.0197020655044334
11:88712133_C_G	SmkCes	2.22121181078774e-05	-0.00198869958961671	Fixed Effects	0.055289441408753
11:89403728_T_C	DrnkWk	0.204302992786529	8.1173373666903e-05	Fixed Effects	0.00616794369098164
11:90357791_A_T	SmkCes	6.04790430633468e-05	-0.00491793359638009	Fixed Effects	0.0532160954277626
11:90757249_A_G	SmkInit	0.00680788513558184	-0.00363962766944694	Fixed Effects	0.0149031779598609
11:95107284_G_A	SmkCes	2.6643264439988e-05	0.00776188315298817	Fixed Effects	0.0518520648848859
11:95583974_G_C	DrnkWk	0.000132802444686694		Fixed Effects	0.0130221994292777
11:95979018_G_A	SmkCes	0.00371490796859057	0.00275908236615351	Fixed Effects	0.0187764354224971
11:96176835_T_A	SmkCes	0.000548944365883553	0.00389880657659378	Fixed Effects	0.0186503956297852
11:99560210_G_A	DrnkWk	0.00479312882097104	6.64971590043822e-07	Fixed Effects	0.00789304948342092
11:101286673_G_A	SmkInit	0.0255219642972873	0.00295432748928767	Fixed Effects	0.0144303237705847
11:101412313_A_C	SmkInit	0.197887587227383	0.0025835199881138	Fixed Effects	0.0154622367119279
11:112165933_G_A	SmkInit	8.2142078125314e-06	0.00304425712068241	Fixed Effects	0.0416873559834889
11:112896313_G_T	SmkInit	0.39794903098748	0.0281804084448398	Fixed Effects	0.0332267110362474
11:113303929_C_T	SmkCes	0.417969163549108	0.0193705135221977	Fixed Effects	0.0185903064828219
11:113722396_T_C	SmkCes	0.0003659445878915	0.000310864499609338	Fixed Effects	0.0367095424811294
11:113734912_A_T	DrnkWk	0.0922873490059557	0.00130728995328313	Fixed Effects	0.00737377664378462
11:116266520_C_T	SmkCes	0.00223468708488553	0.00765987689609907	Fixed Effects	0.0197047422275799
11:121542675_C_T	DrnkWk	0.418282081531401	0.00113701869139792	Fixed Effects	0.00814681712604163
11:122034437_T_C	DrnkWk	0.000432155023707472	0.000258895268565867	Fixed Effects	0.00905113238455802
11:123318962_T_C	SmkInit	0.000173501816456761		Fixed Effects	0.0173947558227346
11:124313134_G_A	SmkCes	3.2904073431076e-05	-0.0070918472703946	Fixed Effects	0.0162293675290796
11:124455623_G_A	CigDay	4.855105088782e-05	0.000307410484589829	Fixed Effects	-0.0233097169608036
11:124525217_G_A	DrnkWk	0.000854267497386489	-0.000355780101743577	Fixed Effects	0.00798418250740114
11:125257666_C_A	CigDay	0.000127306836116759	0.00108807870357307	Fixed Effects	0.0170123535291022
11:126918067_G_A	SmkInit	0.140847992274085	0.00742369301062235	Fixed Effects	0.0140082719464976
11:127024888_T_G	CigDay	5.83318146301532e-05	-0.00195292845320937	Fixed Effects	-0.0324934692093455
11:128026776_A_C	DrnkWk	8.90728385149627e-05	0.00085174080031695	Fixed Effects	0.0106886761839379
11:128280154_G_A	SmkCes	0.00114952302677094	-0.00702516059801555	Fixed Effects	0.0484338012113457
11:129118815_G_A	SmkInit	0.000525432221413106	0.000159925357936785	Fixed Effects	-0.0160992509507478
11:131798043_C_T	CigDay	0.00233671200714964	-0.00302558313807127	Fixed Effects	0.010480080603722
11:132552453_G_T	CigDay	6.38029734552689e-05	-0.00203923891482154	Fixed Effects	0.0188270033054
11:132712221_G_A	SmkInit	7.56034831239275e-05	0.00177405415192962	Fixed Effects	0.0392941472348794
11:134825691_A_G	SmkCes	0.000262000851018785	-0.00824196101931229	Fixed Effects	0.0540209302660153
12:1808813_G_A	SmkInit	0.000160634036819916		Fixed Effects	0.0175403679269024
12:4825865_G_A	DrnkWk	4.30917462856424e-05	0.000742393257595697	Fixed Effects	-0.0128199495005906
12:4846620_A_G	SmkInit	0.00210804072676998	0.00187386974820829	Fixed Effects	-0.0152667601212952
12:5506563_G_A	DrnkWk	0.000639269415730189	-0.000535843753478387	Fixed Effects	-0.00817549289818034
12:5691835_T_C	SmkCes	0.000722608956659204	0.000778336975010578	Fixed Effects	0.0494446186022821
12:6099117_T_C	CigDay	0.000451042521934796	0.00390785950058206	Fixed Effects	-0.0139703259564578
12:8373287_G_T	SmkInit	0.000371194069518641		Fixed Effects	0.0166651003391897
12:9608241_C_T	CigDay	0.000954522175093006	-0.00235195256251225	Fixed Effects	-0.0110445919301656
12:11412539_A_G	SmkInit	0.000238084062765687	0.00398924247201852	Fixed Effects	-0.0168209475980742
12:14467788_C_T	SmkCes	0.000147675120546055	0.000964108197205623	Fixed Effects	-0.0507118935554739
12:16755372_A_C	SmkCes	0.450943014211703	-0.0165480940441033	Fixed Effects	-0.0203460201106759
12:16756508_A_C	SmkInit	0.442978615828621	-0.00918798916776156	Fixed Effects	-0.0157379254760239
12:17119641_C_G	CigDay	0.000267446775823323		Fixed Effects	0.0166574221356382
12:18367686_C_A	DrnkWk	0.00209638920115622	-0.000328072342724491	Fixed Effects	0.00824105280174722
12:18615714_G_A	SmkInit	0.000688035472590531	0.000703723642192987	Fixed Effects	-0.0151033940305034
12:19079804_G_T	SmkInit	0.000246930836757626	0.00207546900061046	Fixed Effects	-0.016257977513517
12:19799825_A_C	SmkCes	0.000125267983566557	-0.00423197500170699	Fixed Effects	0.030553369581648
12:21736747_G_A	SmkInit	0.000872469870217112	0.00348396865794636	Fixed Effects	-0.0114491127908005
12:22991181_T_A	DrnkWk	0.000409679145634526	0.000925913055353161	Fixed Effects	0.00988668910642485
12:23368686_C_G	SmkInit	5.51800324315679e-05	-0.00101775849302415	Fixed Effects	-0.0430301173936207
12:23389243_C_T	CigDay	0.000218157386786207	-0.000361220434225431	Fixed Effects	-0.0185754803114484
12:23820065_G_A	CigDay	0.00103431445215353	0.00235296300639509	Fixed Effects	-0.0108727941128114
12:24405546_T_C	SmkCes	0.00019032321301857	0.00152962902587123	Fixed Effects	0.0524239693086727
12:26281499_T_A	SmkInit	0.00640296962871967	-0.00541659359791745	Fixed Effects	-0.0147232227375052
12:28620315_A_G	SmkCes	1.28508840874565e-05	0.00624657615903413	Fixed Effects	0.059839232900924
12:28855007_C_T	SmkInit	0.00249820967693619	-0.00286128642691564	Fixed Effects	-0.0129197625975014
12:32059026_G_A	SmkCes	0.000109696816964162	0.00403884241928915	Fixed Effects	0.0350499452948092
12:37942556_T_C	DrnkWk	0.000152259114924324		Fixed Effects	-0.0348780106845805
12:38616581_G_T	DrnkWk	0.265778800157426	-0.00124550348619356	Fixed Effects	-0.00721523935654911
12:39124891_C_T	DrnkWk	0.103618047353655	0.000483301919640523	Fixed Effects	0.00623250597794606
12:43259565_G_T	CigDay	1.44166193770296e-05	0.00195731274743916	Fixed Effects	0.0416466128672984
12:43562963_A_G	SmkInit	0.000254818429069895		Fixed Effects	0.0157664505680879
12:45071988_C_T	SmkCes	0.00274492744863545	0.00686514311231953	Fixed Effects	0.0152954094817497
12:46477051_T_C	SmkCes	0.00270637372137898	-0.00800921145503297	Fixed Effects	0.0197065509271967
12:47646843_G_A	SmkCes	0.00107513822706542	0.00293118727841477	Fixed Effects	0.0205022734271267
12:47779305_C_T	DrnkWk	0.000135790432528062	-0.00119824156181135	Fixed Effects	-0.0110088729492878
12:47814918_T_C	DrnkWk	0.00029599558538296		Fixed Effects	-0.0100499112076927
12:50207126_T_C	DrnkWk	0.356833097802134	-0.000829526186026192	Fixed Effects	-0.00694426658604027
12:54821927_T_G	DrnkWk	0.0876826919234777	6.53425899985252e-05	Fixed Effects	0.00628574179965338
12:56369506_A_G	SmkInit	0.328727364441976	-0.00721380383703113	Fixed Effects	-0.0157526629253248
12:65277221_A_G	DrnkWk	0.000113455697325498		Fixed Effects	-0.0176924478916084
12:69183158_C_T	SmkCes	0.000460050467112342	-0.000306093604669864	Fixed Effects	0.0542432610673327
12:70483555_C_T	SmkCes	0.000539316811354293	0.00431211036365395	Fixed Effects	0.0223957768299602
12:70723260_G_A	CigDay	1.40805671914664e-05	-0.00636465363525168	Fixed Effects	-0.37470819878112
12:72001566_A_G	SmkInit	0.000282545565248625	0.00163618591219434	Fixed Effects	0.0162756570385551
12:72420019_G_T	SmkCes	0.000745323594073017		Fixed Effects	0.0489886897787508
12:72522320_G_A	DrnkWk	0.000501074399452852	-0.00053823870755943	Fixed Effects	0.0125205178846753
12:74974309_A_G	CigDay	0.241197299827855	-0.00363214770234861	Fixed Effects	-0.00942256892574191
12:75918969_T_G	SmkInit	0.00250320985189558	-0.00293961476213138	Fixed Effects	-0.0150420718212632
12:78976471_C_T	CigDay	6.27951859767453e-05		Fixed Effects	0.0270546898596201
12:81931029_A_G	SmkCes	7.98013451409229e-05		Fixed Effects	0.0559419374031548
12:82871954_T_A	SmkCes	6.87638902938086e-05	-0.000232599120411931	Fixed Effects	0.0475633494393867
12:83949710_G_A	SmkCes	0.380709219766047	-0.0134873113542205	Fixed Effects	-0.0189621050898223
12:84404719_T_C	SmkCes	0.28403509978702	0.00997175929763037	Fixed Effects	0.0184399894994222
12:88716097_C_T	DrnkWk	0.00382914243670634	-0.000470701587810885	Fixed Effects	-0.00676605034942177
12:97751692_G_A	SmkCes	0.000417542174347719	-0.00151209334734395	Fixed Effects	0.0502998567970531
12:98069121_A_T	CigDay	0.000353670365523204	-0.00376295421099307	Fixed Effects	0.0147803418285658
12:98641415_T_C	SmkCes	0.367555694105135	-0.000434302618214693	Fixed Effects	0.0185929175551872
12:99984598_G_A	CigDay	3.51055732300406e-05		Fixed Effects	-0.0243712547781869
12:101193122_T_C	CigDay	0.000398169096876302		Fixed Effects	-0.0238711828857714
12:105648754_G_A	SmkCes	0.00545820974252798	-0.00511930408853829	Fixed Effects	0.017198465277821
12:106370795_C_T	CigDay	0.000177423480239975		Fixed Effects	0.0177346385007064
12:108453086_C_T	SmkInit	0.226317651329429	-0.00294643927456097	Fixed Effects	-0.0149697497739592
12:109014086_T_G	SmkCes	0.000167621370725924	-0.00188015778941259	Fixed Effects	0.0456598499509397
12:109146656_C_G	SmkCes	5.38631368763286e-05		Fixed Effects	0.0514918144781271
12:109935752_C_T	CigDay	0.00418815405528845	-0.000176338650932012	Fixed Effects	0.0105356440345862
12:111124316_G_A	SmkInit	0.000200097263753168		Fixed Effects	0.0156775398651109
12:112479140_C_T	SmkInit	0.0841154591659853	-0.0127710616782041	Fixed Effects	-0.0131037287797984
12:112991832_A_T	SmkInit	0.0865025126547528	-0.0121522305268243	Fixed Effects	-0.0134087868720245
12:114674518_C_T	DrnkWk	0.000755497768766769	-0.000363471555013542	Fixed Effects	0.00841374466401596
12:116051598_G_C	SmkCes	0.000395265745538006	0.000988960564284691	Fixed Effects	-0.0504431802686948
12:117290402_G_A	CigDay	0.0034691511475177	-0.0052097165857866	Fixed Effects	-0.0114841946148712
12:121432117_G_C	CigDay	0.297822509116013	-0.00507034403617028	Fixed Effects	-0.0100217470098657
12:125235369_C_T	SmkCes	0.000151140578328692	-0.0194914890028355	Fixed Effects	-0.0708335795506771
12:126940407_G_T	SmkCes	0.000113294397113732	-0.00202340086103799	Fixed Effects	-0.0544642749400969
12:129593637_A_G	SmkCes	0.000909621965929302	0.017244557447522	Fixed Effects	0.0382784238430611
12:133698956_T_A	CigDay	0.00014186924416986		Fixed Effects	0.0315105588935118
13:20389534_T_C	DrnkWk	0.00117298238566535	-0.00054660052994349	Fixed Effects	-0.00935583838856603
13:22736104_G_A	SmkCes	0.129595028971478	0.00537982014678908	Fixed Effects	-0.0181438570624868
13:25981295_C_T	SmkCes	0.12216683737547	0.00150930460397909	Fixed Effects	-0.0167934395091855
13:27566602_G_C	DrnkWk	1.5191424633441e-05	4.51496982380149e-05	Fixed Effects	-0.0258663718682255
13:28769193_T_G	SmkCes	0.000762722638140152	0.0107065870735194	Fixed Effects	0.0198926015734731
13:36082762_G_A	SmkCes	0.2469802916344	-0.00392058265704506	Fixed Effects	-0.0174652025753905
13:37033415_A_G	SmkInit	0.222560955460757	0.0109121136049279	Fixed Effects	0.0143375980870108
13:38320677_G_C	DrnkWk	0.000131480137141522	-0.000309853536717444	Fixed Effects	-0.0091018467457236
13:38347817_G_C	SmkInit	0.481739645587641	-0.00471641430106538	Fixed Effects	-0.0163888797935238
13:39501070_C_G	SmkCes	6.58704096958455e-06	-0.000845528679686512	Fixed Effects	0.0572540827564641
13:39936341_C_T	SmkCes	0.000178555530966553		Fixed Effects	-0.0463308938770703
13:43093451_A_G	DrnkWk	5.10930765542101e-05		Fixed Effects	-0.0132052703401208
13:43452319_A_G	SmkCes	0.000590642228024288	2.00121404429119e-05	Fixed Effects	0.0379173891759376
13:47664343_T_C	SmkCes	0.000156204452820675	1.35022142467998e-05	Fixed Effects	0.0485175344486255
13:48796452_C_T	SmkInit	3.01774620751374e-05	0.0010495589808902	Fixed Effects	-0.0162451307491514
13:56205644_A_G	SmkCes	0.000418132173147101	-0.00341677773960912	Fixed Effects	0.0421482585428443
13:56868531_A_C	SmkCes	1.73143878388481e-05	-0.00145186624533133	Fixed Effects	0.0703736040953448
13:60252101_G_A	SmkInit	0.000115945956829629		Fixed Effects	-0.0154438801687912
13:66500873_A_C	SmkCes	0.457393881311011	0.00142664623193757	Fixed Effects	-0.0193320799972757
13:66775613_C_T	SmkCes	0.335722933214266	-0.00265187011886639	Fixed Effects	0.0188410196188772
13:70668843_A_G	SmkCes	0.224098629070186	-0.00826756205524571	Fixed Effects	-0.0175285676653835
13:70927196_A_G	CigDay	0.00347248850785628	0.00112498295370014	Fixed Effects	0.00960709333839264
13:79557226_A_G	DrnkWk	0.000568225539762228	-0.000351134919730292	Fixed Effects	0.00817981512823199
13:79595059_T_C	SmkCes	0.000432894764596105	-0.00086649356070457	Fixed Effects	0.0379817709683198
13:80769008_T_C	DrnkWk	0.00257380966027551	0.000167447858536276	Fixed Effects	0.0085197997176489
13:81673834_C_G	SmkInit	2.83385748624778e-05	-0.000755879995133139	Fixed Effects	-0.0165234534858025
13:82648253_T_C	SmkCes	0.00058768462694628	0.00340791643216194	Fixed Effects	0.0476810895067415
13:83293683_C_T	DrnkWk	0.000122614599888665	0.00116634364203076	Fixed Effects	-0.0121954623449968
13:86076499_C_T	DrnkWk	1.81279232198018e-06	0.000955602694966114	Fixed Effects	0.0807539135010731
13:86242893_A_G	SmkInit	0.00418172870296345	0.00369740367030078	Fixed Effects	-0.0141456684878877
13:87285437_A_C	DrnkWk	0.00153169594526449	0.00104336198401514	Fixed Effects	-0.00930476258277606
13:87490639_C_T	CigDay	0.000694515113531088	-0.000133855385623459	Fixed Effects	-0.0228827311187189
13:89463358_T_G	SmkInit	4.27663501273367e-05	-0.00154493763463642	Fixed Effects	0.0152404684491511
13:89700202_T_C	CigDay	1.96418299418201e-05	0.0190334665554441	Fixed Effects	0.145392885506939
13:90901659_T_C	DrnkWk	6.69903384699269e-06	-0.00104435063275054	Fixed Effects	0.0115149102844891
13:91111271_C_A	CigDay	8.01233125064466e-05		Fixed Effects	0.0161566440725871
13:93405443_G_A	SmkCes	7.61037717449641e-05		Fixed Effects	-0.0521352820603471
13:95858246_C_T	SmkCes	0.000187127362539474	0.00501614770222709	Fixed Effects	-0.047620273134207
13:97064328_G_C	SmkCes	0.000165138675187595	0.0031248976579237	Fixed Effects	0.053884979421859
13:97555605_C_T	SmkCes	0.000424371830775378	-0.00663679482725741	Fixed Effects	-0.0494106732118581
13:100548839_A_C	SmkInit	0.0774590469830372	0.00704618665546296	Fixed Effects	0.0135598069250053
13:100669697_C_T	SmkInit	0.00136891497652857	-0.00552292099565991	Fixed Effects	0.0470330258852082
13:101158580_A_G	SmkInit	0.267220157458266	-0.00600082080394529	Fixed Effects	-0.0151686636515469
13:101791910_G_A	SmkInit	7.40707148099399e-05	0.00134438854881532	Fixed Effects	-0.0156493051728531
13:104761577_G_A	SmkInit	0.000106495064630145	0.000413143446953144	Fixed Effects	-0.0160419495137631
13:108247253_A_G	DrnkWk	0.0016622216637197	0.000297937180370483	Fixed Effects	0.00842246507013999
13:108695608_C_T	SmkCes	0.110124617005778	-0.000730577150535879	Fixed Effects	-0.0167073522950105
13:109334254_T_C	SmkCes	6.37171266643756e-05	0.00136821881711316	Fixed Effects	0.0441903820074841
13:109647768_A_G	SmkInit	0.00120879057425922	0.00261896894286447	Fixed Effects	-0.0147726034393023
13:111477816_C_T	SmkCes	2.29679531637749e-05	-0.000844559489942462	Fixed Effects	0.0572363847972251
13:111482010_C_A	SmkCes	0.00122243462815638	-0.00424774139779849	Fixed Effects	0.0211557981041544
13:114782092_C_T	SmkCes	0.000396061063523891	0.00388304652987594	Fixed Effects	0.0416503471865655
14:21044069_T_C	SmkInit	0.00061359337985195		Fixed Effects	0.0153817974056322
14:28356733_G_A	SmkInit	0.317644668242731	0.0109706207836163	Fixed Effects	0.0158035177363225
14:29452945_C_G	SmkInit	0.169524474505031	-0.0116125045457606	Fixed Effects	-0.0182656710951631
14:29653896_A_G	SmkInit	0.0214313710432974	0.00162629931697883	Fixed Effects	0.0169184848757894
14:29791660_G_C	SmkInit	0.00581919692365297	-0.00601527340485759	Fixed Effects	-0.0138931007100724
14:32438484_G_A	SmkInit	0.467916386725029	0.00946416328429322	Fixed Effects	0.0151267124688555
14:33164907_T_C	SmkCes	0.000225428029652529	-0.00319552996755535	Fixed Effects	0.0441640501556282
14:34592856_C_T	SmkInit	0.000316611561047541		Fixed Effects	-0.017044268937338
14:37176713_C_T	DrnkWk	0.000630372074242273	-0.000810047034005911	Fixed Effects	0.0104567930942502
14:39135781_C_A	SmkInit	3.63297210582662e-05	0.00417082068019725	Fixed Effects	0.0350245079401107
14:42485954_C_T	SmkCes	0.000399989699057892	-0.00724282185731851	Fixed Effects	-0.0499049747416207
14:42737596_A_C	DrnkWk	0.326301441772837	0.00118442701867926	Fixed Effects	0.00751158651464472
14:43811951_T_C	SmkCes	0.000374851110067196		Fixed Effects	0.0478198025774689
14:46863550_A_G	SmkInit	0.000105255398514196		Fixed Effects	-0.0167598782789374
14:47146620_A_G	DrnkWk	0.00131705412229747	-0.000143890104954973	Fixed Effects	0.00895636379467146
14:47666737_A_C	SmkCes	0.000332088824796972	0.0133277199139015	Fixed Effects	-0.0496300057050431
14:47712033_C_T	SmkCes	0.312435194118449	0.00348358265954552	Fixed Effects	0.0178429021762079
14:48640786_G_A	DrnkWk	0.000529732320008516	-0.000893071904691427	Fixed Effects	-0.00908356595449604
14:48733846_C_T	SmkCes	9.7401074117509e-05	0.000587286829313899	Fixed Effects	-0.0502764348765955
14:51204683_A_T	SmkCes	0.106683918442151	0.00479003697595487	Fixed Effects	0.0134739559245442
14:51980599_C_T	CigDay	0.00232882000822273	-0.00553704207435291	Fixed Effects	-0.0117493791509218
14:52042490_C_T	SmkInit	0.000207519918429494	-0.00196331012468723	Fixed Effects	0.0156801318512924
14:52453303_T_G	SmkCes	7.68668478246389e-05	-0.00234090799939248	Fixed Effects	0.0343485514491715
14:53360936_C_A	SmkInit	0.000762583075992077	-0.00257835092243792	Fixed Effects	0.0141815030996523
14:53982869_G_A	CigDay	9.80915672750319e-05		Fixed Effects	-0.0676730584638733
14:54326176_T_C	SmkCes	0.00030507193199676	-0.000508713671049942	Fixed Effects	-0.0510791145866785
14:57080459_A_T	DrnkWk	0.00242657775509047	-0.000606355198423854	Fixed Effects	-0.00828734051161691
14:58706692_T_C	DrnkWk	0.151854156004323	-0.000919667128222096	Fixed Effects	-0.00741531085840422
14:58767179_G_T	DrnkWk	0.0189571530965585	0.00027309767372708	Fixed Effects	0.00718085677277162
14:58849299_G_T	DrnkWk	0.257315219019401	-0.000280227509555425	Fixed Effects	0.00714371502115515
14:59249820_G_A	DrnkWk	0.000294844258610914	0.000250656783476057	Fixed Effects	0.00789441516201604
14:60696191_G_C	CigDay	0.312248826565626	0.00210984729934259	Fixed Effects	0.00970844667568475
14:61944043_T_C	SmkCes	0.000162498715823441	-0.00591014061236987	Fixed Effects	0.0393571342289791
14:62491544_T_C	SmkCes	0.000217230429086029	0.00102661432352821	Fixed Effects	0.0334140034911669
14:62812821_T_C	SmkInit	0.127197978971776	0.00591262022445279	Fixed Effects	0.0131023986282758
14:63635997_G_C	SmkCes	0.000622928168500788	-0.00150351434064344	Fixed Effects	0.0293279957575688
14:65927976_G_A	SmkInit	0.00814802052081172	0.00169398269375163	Fixed Effects	-0.0360177656134725
14:65929098_G_A	SmkInit	0.00809877290094968	-0.00103301728367109	Fixed Effects	-0.0349934121707437
14:65938553_A_G	SmkInit	0.00810096032262235	-0.00266225300660023	Fixed Effects	-0.0367063692488661
14:65940795_C_T	SmkInit	0.00809355563339446	-0.00380910110416298	Fixed Effects	-0.0380220557187788
14:65941096_G_A	SmkInit	0.00925462487348716	0.00162242705268665	Fixed Effects	-0.0450348297708716
14:65962309_A_G	SmkInit	0.009041489613681	0.00248305009291609	Fixed Effects	-0.0353539459552551
14:65976854_A_G	SmkInit	0.00887016346047304	0.0028782534484576	Fixed Effects	-0.0345003985101047
14:65980264_A_T	SmkInit	0.00858811305846537	0.000673815838813933	Fixed Effects	-0.0407094896198673
14:65988207_C_A	SmkInit	0.00852310866243048	0.00135432125464794	Fixed Effects	-0.0358191972034551
14:65992726_C_T	SmkInit	0.00865313690632426	-0.00224901556782766	Fixed Effects	-0.0336141283598605
14:65994258_G_C	SmkInit	0.00862043122309462	-0.000683405788848382	Fixed Effects	-0.0392164264433188
14:65996552_A_G	SmkInit	0.00547102070700313		Fixed Effects	-0.0173237154414241
14:65998736_C_T	SmkInit	0.00482902966838664	0.00317987372674593	Fixed Effects	-0.0179484626731617
14:66442442_T_C	SmkCes	0.14659011925015	-0.00638593252733971	Fixed Effects	0.0182531736404316
14:66475383_A_T	SmkInit	0.00223220366007202	0.000406437399923636	Fixed Effects	0.0143728874362187
14:67104466_A_G	SmkCes	1.93631408415574e-05	-0.00459659057274577	Fixed Effects	0.0527084448514134
14:67583600_G_A	SmkInit	0.00193752058862451	-0.00161067551663882	Fixed Effects	0.0138474204925169
14:69803439_A_T	SmkInit	0.464972551766876	-0.00852992732341443	Fixed Effects	-0.0131281139939648
14:70449688_C_T	SmkCes	0.000113707923847172	0.00413488561409278	Fixed Effects	0.0643125217186882
14:71023018_A_C	SmkCes	0.000166248631379494	0.000436351777159058	Fixed Effects	0.0302125424752102
14:71737426_C_G	DrnkWk	9.09796634948589e-05	0.00149541154668111	Fixed Effects	0.0117938217152038
14:72259455_A_G	CigDay	0.323325748217346	-0.00139684227998798	Fixed Effects	-0.00884470409663474
14:72943708_A_C	CigDay	1.60712044742249e-05	-0.00293642961587986	Fixed Effects	-0.0552409579667317
14:73233825_T_C	SmkCes	0.000531091091295346	0.00063541589659192	Fixed Effects	0.0423674630634299
14:73675017_C_T	SmkCes	0.000612243572940421	-0.000926993924094487	Fixed Effects	0.0247392406573024
14:74474025_C_T	CigDay	0.00126979410267969	-0.00166234146044928	Fixed Effects	-0.0210832511887947
14:75753091_G_A	SmkInit	8.75092266270128e-05	0.00217284492519335	Fixed Effects	0.0149824169928231
14:76358800_T_A	SmkCes	0.000181757550527146	-0.00168572804143957	Fixed Effects	0.0420815881980576
14:77518204_C_T	SmkInit	0.250493773488548	0.0136290329330774	Fixed Effects	0.013892693379814
14:77592879_G_A	SmkInit	0.257820879490322	-0.00875445534171032	Fixed Effects	-0.0141225782270974
14:78738451_G_A	SmkInit	3.84496994128702e-05		Fixed Effects	0.015497482630328
14:79012872_A_C	SmkCes	0.0001951189857249	-0.00505931631701773	Fixed Effects	0.0462048691827244
14:79580218_C_T	SmkInit	0.354645425198766	0.0131646563406291	Fixed Effects	0.0144353440051921
14:80102233_A_G	SmkInit	0.341573986768446	0.00963003734752813	Fixed Effects	0.0133550942525088
14:81093997_C_A	DrnkWk	0.00170629347317163	0.00118469649837371	Fixed Effects	-0.0080215460213702
14:83664979_G_T	SmkInit	0.00347848733501675	0.00197946931883529	Fixed Effects	-0.0151338120783095
14:83819003_C_T	SmkCes	0.000347837171499343	-0.00374845110379728	Fixed Effects	0.0497880592030706
14:83856398_A_G	SmkCes	0.00152400182218672	-0.00497975646354473	Fixed Effects	0.0415455679818556
14:86889495_C_T	SmkInit	0.0688739409940059	0.000269855708628083	Fixed Effects	0.0144036952452214
14:89366992_T_G	DrnkWk	0.000255200543247022	0.000129878325164016	Fixed Effects	-0.00861738508909869
14:89446111_T_C	SmkCes	0.000251273952449988	-0.0256890380973044	Fixed Effects	0.0511946494922405
14:89642135_C_T	CigDay	0.000124950532691569		Fixed Effects	0.0377207874211209
14:90057852_C_T	SmkInit	0.0505346117545896	-0.00363210858014214	Fixed Effects	-0.016082925267317
14:90918331_C_T	SmkCes	0.000413644892610324	0.0193600001950056	Fixed Effects	0.0497772173111409
14:91556695_G_A	SmkCes	0.17951668447974	-4.22102002300719e-05	Fixed Effects	0.0170682116972902
14:93512587_T_G	SmkCes	0.000397952699661613	-0.0017382813687157	Fixed Effects	-0.0505878293270745
14:94362802_G_A	SmkCes	0.000521059726344556	-0.000566914174462659	Fixed Effects	0.0509829994794516
14:96735187_G_A	DrnkWk	0.000126481372241056	0.00145310501498317	Fixed Effects	0.0166262802742036
14:96781318_G_T	SmkCes	0.178984722369246	-0.00552596578700388	Fixed Effects	-0.0201061128388437
14:97467904_T_C	SmkInit	2.54614262283983e-05	0.00149732030678761	Fixed Effects	0.0467817740409172
14:97767620_G_A	SmkInit	9.48130893838623e-05	0.00234496996901277	Fixed Effects	-0.015304160942413
14:97908582_C_T	SmkInit	0.0138521283577893	0.00380368536777944	Fixed Effects	0.0121341524544076
14:98172086_A_G	DrnkWk	8.33865563192589e-05	0.000247071773471499	Fixed Effects	-0.0107593960860836
14:98594361_A_C	SmkInit	0.376007375773663	0.0130556446016524	Fixed Effects	0.0143662999136306
14:98811932_A_G	SmkInit	0.160479015054472	0.00574844285568596	Fixed Effects	0.0139675091191447
14:101820930_A_T	DrnkWk	0.100189505206304	4.42999191368764e-05	Fixed Effects	-0.00910208631034987
14:103087170_T_C	CigDay	0.000160410380219105	-0.00477835501055035	Fixed Effects	-0.0203700081800182
14:103133478_G_A	SmkInit	0.00129517098647477	0.000625506497981853	Fixed Effects	0.0163459297050337
14:103195365_G_C	SmkCes	0.253556629192343	0.00149080235446405	Fixed Effects	-0.0178176679873145
14:103232207_T_C	SmkCes	0.00038155490713604	-0.00448544244125201	Fixed Effects	0.0526897819389815
14:103237334_C_T	SmkCes	0.403212619408846	0.00742344755463385	Fixed Effects	-0.0173166502477336
14:103970497_C_T	DrnkWk	7.71880868110353e-05		Fixed Effects	-0.0112805504710088
14:104332759_C_T	SmkCes	0.393986953364782	0.00604315625059819	Fixed Effects	0.0248042451961033
14:104506099_A_G	SmkCes	0.00733034007041571	-0.00734164107878504	Fixed Effects	0.0443289918446674
14:104586393_A_C	SmkInit	0.166008745034549	-0.0074131223737331	Fixed Effects	-0.013438250421372
14:104609797_A_T	DrnkWk	0.238403715823795	-0.00200204283626248	Fixed Effects	-0.00654783810249029
14:104620077_G_A	SmkCes	0.332508958774609	-0.0128660459964593	Fixed Effects	-0.0176097857199189
14:104985929_G_A	CigDay	0.00395772562795295	0.00144563462208502	Fixed Effects	-0.0102551330249827
14:105020591_G_A	SmkCes	0.00108065910661899	0.00169794768510041	Fixed Effects	0.0187232512880105
14:105238820_G_C	SmkCes	0.142386569014561	0.00355325578346781	Fixed Effects	0.0170945426762189
14:105898248_G_C	SmkInit	0.00744362750239657	0.00241987541823175	Fixed Effects	0.0405570131367868
14:105902561_G_A	SmkInit	0.00283443454327669	0.00696892855302561	Fixed Effects	0.0154027480223004
14:106225265_T_C	SmkCes	0.00193219005232898		Fixed Effects	0.0210775839435138
15:20024248_G_A	SmkInit	0.000772893957729199	-0.00207070100455036	Fixed Effects	-0.0156548950291772
15:20024507_C_T	SmkInit	0.000116754648077342	-0.00136762798866665	Fixed Effects	0.018968065053033
15:25712265_G_A	SmkInit	0.000685119086859666	-0.00113507129546821	Fixed Effects	0.055295728390453
15:25712861_G_A	SmkInit	0.000400644157146765	-0.00111231266263855	Fixed Effects	0.0167722546418095
15:25714439_A_G	SmkInit	0.000642071975734515	0.000133634463339654	Fixed Effects	0.0522987487392951
15:25714458_A_C	SmkInit	0.000652722308679181	-0.00263869640082843	Fixed Effects	0.0452177039854274
15:25715061_G_A	SmkInit	0.000662935957583812	-0.000176475945290038	Fixed Effects	0.0529838431867508
15:25716149_A_T	SmkInit	0.000635369430402311	-0.000387789849256824	Fixed Effects	0.0367787411750663
15:25716376_C_T	SmkInit	0.000587364614402292	-0.00882568820476576	Fixed Effects	0.0574821630430157
15:25716918_A_G	SmkInit	0.000753962738112721	-0.000114347601475204	Fixed Effects	0.0490724099642226
15:25717939_G_A	SmkInit	0.00056386455304608	-0.00324318905804826	Fixed Effects	0.0487270772969645
15:25718342_T_A	SmkInit	0.000604626094786895	0.00559289518518277	Fixed Effects	0.0616139452898105
15:25718598_G_A	SmkInit	0.000574511059342759	0.0014467545666934	Fixed Effects	0.0164453854035497
15:25719843_T_C	SmkInit	0.000634405813769088	-0.000268294174877306	Fixed Effects	0.0629881152182987
15:25720199_A_C	SmkInit	0.000584934771699129		Fixed Effects	0.0158632834116942
15:25721124_C_T	SmkInit	0.000521916519344616		Fixed Effects	0.0153856184733999
15:25723820_T_A	SmkInit	0.000526531023867093	-0.00107814368803773	Fixed Effects	0.0387986027506884
15:25725377_G_A	SmkInit	0.000330232913872018	-0.00168806073700438	Fixed Effects	0.0172238351030282
15:25725676_A_G	SmkInit	0.000511445308345016	0.000378771412049041	Fixed Effects	0.0152427361860048
15:25725744_A_G	SmkInit	0.000539385054275934	-0.00232112915765238	Fixed Effects	0.0400461328789211
15:25726519_G_C	SmkInit	0.000718746917882882	-0.000518716736894453	Fixed Effects	0.0578348847791232
15:25735506_T_C	SmkInit	0.000636412081055029	-0.000575883848442969	Fixed Effects	0.0412400716110655
15:25747026_C_A	SmkInit	0.000391564420542629	-0.00197073435726612	Fixed Effects	0.0436262568224939
15:25747434_C_T	SmkInit	0.000373794563630153	0.00446665349513944	Fixed Effects	0.0373265749827188
15:25748343_T_A	SmkInit	0.000364954329929885	-0.00113225867181257	Fixed Effects	0.0525914918278823
15:25748397_G_C	SmkInit	0.000360815462664362	-0.00428003216421418	Fixed Effects	0.0482182844977717
15:29216560_G_T	SmkInit	0.000390174532591354	0.00455630125146439	Fixed Effects	0.0151742678288898
15:31190781_T_C	SmkInit	2.29253591383313e-05	-0.00132628328155197	Fixed Effects	0.0425405783522467
15:31386606_C_T	DrnkWk	1.15503177834697e-05	-0.00160756675558811	Fixed Effects	0.0509050730934828
15:35074099_A_G	SmkInit	0.000277999386052387	-0.0041146567111459	Fixed Effects	0.0151717076619309
15:38497053_T_A	DrnkWk	0.00184715294287396	0.000362250580361904	Fixed Effects	-0.00760121455640221
15:38532213_A_G	SmkInit	0.000172167638567742	0.0047287934455515	Fixed Effects	0.0170717964048984
15:39517773_C_A	SmkInit	7.46289064010184e-05	0.00510073574886271	Fixed Effects	0.0158558480134395
15:39568031_A_G	CigDay	4.61951423963864e-05	0.000736494912390069	Fixed Effects	-0.0239280132528324
15:40416931_C_G	SmkCes	0.00115528051571083	-0.00883943408793897	Fixed Effects	-0.0209364569367089
15:40572192_T_C	CigDay	0.344084084098531	-0.00165622418189757	Fixed Effects	-0.0088519373752547
15:46464198_C_T	CigDay	7.38079854179783e-06	0.0274050028885219	Fixed Effects	-0.0349423118684569
15:47508197_G_A	SmkCes	0.41242527405332	0.0188958995642859	Fixed Effects	0.0207737342694931
15:47618314_T_C	SmkCes	0.418948442868766	0.0165832791336452	Fixed Effects	0.0219251337899142
15:47677087_G_A	SmkInit	0.213627626024838	0.0185090313316494	Fixed Effects	0.021037642861295
15:50564402_G_A	SmkInit	0.000871598170626395	-0.00113451727140831	Fixed Effects	0.0452272751681809
15:50606676_G_A	DrnkWk	0.000162331293331811	0.000383648759333198	Fixed Effects	0.0108572453810985
15:52075972_A_G	DrnkWk	0.391792104195345	0.000691470300135388	Fixed Effects	0.00704607519326515
15:56955500_A_G	CigDay	0.199740343455198	0.00458336494315483	Fixed Effects	0.0093524077761529
15:59155050_A_G	CigDay	0.331775880332105	-0.00626289306593588	Fixed Effects	-0.0129953786246969
15:60421210_T_G	CigDay	0.000504994628345339	-0.0034233011001227	Fixed Effects	0.0162110821947596
15:60839670_C_T	SmkCes	0.00201713970366168	0.0105058122947141	Fixed Effects	0.0164542042565948
15:60905458_G_A	SmkCes	0.249737700921634	-0.0139421110825364	Fixed Effects	-0.0178238035500312
15:61350964_C_T	SmkCes	0.000500766612819414	-0.00602133719442054	Fixed Effects	0.027425669273311
15:61527541_A_G	SmkInit	0.0130064449392501	-0.0029874847191049	Fixed Effects	0.0134663665752768
15:61762983_G_A	SmkCes	8.40728341921148e-05	-0.000531621394276243	Fixed Effects	0.0559386884211921
15:65820775_C_A	SmkInit	0.000716450006060512	0.00513947404774894	Fixed Effects	0.0397750795041868
15:65822389_A_G	SmkInit	0.00244413901657941	-4.63308943427129e-05	Fixed Effects	0.0459280405813284
15:65823991_C_T	SmkInit	0.00469406538526939	7.3044021634143e-05	Fixed Effects	0.0433550180890557
15:65824111_C_T	SmkInit	0.000702998772703987	-0.000847092037903896	Fixed Effects	0.0442831019431377
15:65824574_C_T	SmkInit	0.00350658912932686	0.00701089483896643	Fixed Effects	0.0381256787817825
15:65826130_C_G	SmkInit	0.000693479726795797	0.00173183852043633	Fixed Effects	0.0347085833673331
15:65827476_C_G	SmkInit	0.000745593682064968	0.00119954095513957	Fixed Effects	0.0433737352024653
15:65834699_C_T	SmkInit	0.000424289686820687	0.00461383461479625	Fixed Effects	0.0490669043250626
15:65839175_C_T	SmkInit	0.00173701992895292	0.000956160464996722	Fixed Effects	0.0163510499772952
15:66385548_G_C	SmkCes	4.58859545320441e-05	0.0100417832310876	Fixed Effects	0.0642890821621742
15:66570161_G_A	CigDay	1.95179316029363e-05		Fixed Effects	0.0221735292342656
15:69166908_C_T	SmkCes	0.00310731543605232	-0.00176364803918835	Fixed Effects	0.0205783155591783
15:71046949_G_A	CigDay	0.000662702913400591		Fixed Effects	-0.0126425498362485
15:71937654_G_T	SmkInit	4.22003345110729e-05	0.00571796141212629	Fixed Effects	-0.0358615420640177
15:71945693_G_C	SmkInit	5.70909323904697e-05	-0.00109265544961944	Fixed Effects	-0.03857962586865
15:72777509_G_A	CigDay	0.000252868359731729	-0.00134833135832061	Fixed Effects	-0.0153526207096587
15:76497217_C_T	SmkCes	0.470784294066641	-0.0115536347583882	Fixed Effects	-0.0219251495524434
15:76667396_C_T	SmkCes	0.15274682941509	-0.00697745679858862	Fixed Effects	-0.016957202195435
15:77191756_C_T	CigDay	0.00174701887791583	-0.00451913145547473	Fixed Effects	0.0163797501997
15:77313860_C_A	SmkCes	0.461700210696952	0.00428434499750881	Fixed Effects	0.0180836043393185
15:78243579_A_G	CigDay	0.286163848531634		Fixed Effects	0.0211419348191734
15:78537754_C_G	CigDay	0.0227539328731139	0.00180077250821942	Fixed Effects	0.00964502119350771
15:78573619_C_T	CigDay	0.0489888962497231	0.00572260354076285	Fixed Effects	0.00946813684236552
15:78611661_G_A	CigDay	0.0142923822238198	-0.00104553677308016	Fixed Effects	0.0100135255327997
15:78681002_G_A	CigDay	0.0177381955322704	-0.00333375538766191	Fixed Effects	-0.0156601941299845
15:78711761_A_G	CigDay	0.319989486572291	-0.00867716853910622	Fixed Effects	-0.00923434096463494
15:78711994_A_G	CigDay	0.0152251515217163	0.0147573028251731	Fixed Effects	0.0141744009500076
15:78734296_T_C	CigDay	0.00805175924254175	0.0120472750893994	Fixed Effects	0.00796124618056566
15:78774737_A_G	CigDay	0.0229131119293855	-0.00986162297349874	Fixed Effects	-0.0103584555563688
15:78775472_G_T	CigDay	0.0190681422927982	-0.00869665748341184	Fixed Effects	-0.0127474922429531
15:78782592_A_T	CigDay	0.0423879837592922	-0.00904823065329003	Fixed Effects	-0.00998167788158719
15:78806023_T_C	CigDay	0.338908366762389	0.0398768218303361	Fixed Effects	0.0630183053837015
15:78816130_A_G	CigDay	0.0247573067570267	0.0101706485051214	Fixed Effects	0.0173252256243464
15:78826166_C_T	CigDay	0.0139553431462534	0.0110684064786432	Fixed Effects	0.0120102705214813
15:78839677_A_C	CigDay	0.00866720145616517	-0.0100000952536211	Fixed Effects	-0.00993186593984872
15:78841353_T_C	CigDay	0.0434812964148737	0.0190072021928022	Fixed Effects	0.0169290452164617
15:78849779_C_T	SmkCes	0.357656583170639	0.0182686295405475	Fixed Effects	0.0360664196609085
15:78851724_A_G	CigDay	0.0209818421443144	0.0128232948466612	Fixed Effects	0.0142321948869465
15:78852044_G_C	CigDay	0.00411787730785663	0.0155883566750123	Fixed Effects	0.0107974657592897
15:78864024_C_T	CigDay	0.0378824130352334	-0.0131654354533951	Fixed Effects	-0.0161230164621409
15:78868297_T_C	CigDay	0.0097578217383666	-0.00858991521434925	Fixed Effects	-0.00926217686637385
15:78879990_G_A	CigDay	0.00159131763026658	-0.00354343295110062	Fixed Effects	-0.0109264124069889
15:78880752_G_A	CigDay	0.0143231672033994	0.0128216532544569	Fixed Effects	0.0179531587182347
15:78880752_G_A	SmkCes	0.116533709773136	0.0152309165428211	Fixed Effects	0.0164552789143613
15:78891293_A_T	CigDay	0.00561453386999119	-0.00867238670502679	Fixed Effects	-0.0092013107522025
15:78892513_C_T	CigDay	0.0412284253410844	0.0130452486864811	Fixed Effects	0.0185926707519717
15:78912472_C_A	CigDay	0.078386232285178	-0.0207102342280367	Fixed Effects	-0.0335957739259756
15:78912472_C_A	SmkCes	0.16646391114877	-0.0148761359523067	Fixed Effects	-0.0239892832078914
15:78925414_T_C	CigDay	0.0303810599647938	0.0111821145976964	Fixed Effects	0.016169616164224
15:78946633_C_T	CigDay	0.152099633212353	-0.017446510815817	Fixed Effects	-0.0307659088889666
15:78953919_T_C	SmkCes	0.229912179908109	-0.010861950015164	Fixed Effects	-0.0204425616488501
15:78980925_G_C	CigDay	0.00608240207574046	0.0108330703529992	Fixed Effects	0.0100853162859312
15:79031170_G_A	CigDay	0.0607785699138303		Fixed Effects	0.0226699728691066
15:79038971_A_C	CigDay	0.336791238713161		Fixed Effects	0.0148280812330929
15:79046215_G_T	CigDay	0.00668306571256374	0.00517706677291533	Fixed Effects	0.0108510134719831
15:79078921_A_G	CigDay	0.0457549127601121	-0.00568485824649121	Fixed Effects	-0.0108454198658373
15:79083280_C_T	CigDay	0.0945134661542467	0.00920417258159737	Fixed Effects	0.0191256651714652
15:79084752_C_T	CigDay	0.021146015810617	0.00624493546890069	Fixed Effects	0.0103212535025117
15:79096231_A_G	CigDay	0.00782867518844647	0.00669199693565328	Fixed Effects	0.00995653947705739
15:79106848_C_G	CigDay	0.115246172125701	-0.00953770972946458	Fixed Effects	-0.0144220401640074
15:79115836_T_A	CigDay	0.299543834609476		Fixed Effects	0.0230083649021964
15:79125155_G_A	CigDay	0.0605915808604148	-0.00958728481301694	Fixed Effects	-0.0126481440479508
15:79141703_T_A	CigDay	0.446869311116379	0.016701210955378	Fixed Effects	0.0259261364089379
15:79164636_T_C	CigDay	0.0292138987099607	-0.011322759803944	Fixed Effects	-0.0133783486777805
15:79166578_A_G	CigDay	0.0146879392239091	0.0031353190522418	Fixed Effects	0.0108103442532468
15:79198760_T_G	CigDay	0.0470622047446773	-0.00363546597080469	Fixed Effects	-0.0117166232166586
15:79211424_T_C	CigDay	0.0256656298959746	-0.0105746103199613	Fixed Effects	-0.0138747006643591
15:79259009_C_T	CigDay	0.428781761009711	-0.00565361645341176	Fixed Effects	-0.0102781311940063
15:80772627_A_G	DrnkWk	0.00566213167500778	0.000537498406413957	Fixed Effects	-0.00701735655864758
15:83905362_G_C	SmkInit	0.222741933392232	-0.0135130338317925	Fixed Effects	-0.0157717612098307
15:83935878_A_G	CigDay	0.0001710105291619	0.00284020393812608	Fixed Effects	-0.0145444208660159
15:84192426_T_C	SmkInit	0.000109519621078588	-0.00238589054212831	Fixed Effects	-0.0367596247562343
15:88378159_A_T	SmkCes	0.00169890357375243	0.00392552039021646	Fixed Effects	-0.0221369675644404
15:89943601_G_T	CigDay	0.354494433642521	-0.00626767109059427	Fixed Effects	-0.0108592842204901
15:89951979_T_C	SmkCes	0.436486822157183	0.00873305635659643	Fixed Effects	0.0196313536981821
15:90696761_G_A	SmkCes	0.000855181502661957	-0.00137809934409039	Fixed Effects	0.0204498750847231
15:92553986_C_G	DrnkWk	0.0011350339809569	0.000333263025943312	Fixed Effects	0.0080570476690629
15:93323159_G_T	SmkCes	0.000189856014545289	0.00293291649271666	Fixed Effects	0.0452095846143969
15:93726192_G_A	SmkCes	0.00129947940206647	-0.00295706877230489	Fixed Effects	0.0195094697467002
15:94274731_T_C	CigDay	0.000105446954784123	0.00605112706240633	Fixed Effects	0.0189209177035716
15:95709621_C_T	SmkCes	0.000190679671225463	-0.00165541259612647	Fixed Effects	-0.052245218657921
15:96057405_T_C	SmkCes	0.000460947598145811	-0.0175131831614884	Fixed Effects	0.0672949192856208
15:96779336_T_C	CigDay	0.00904438596033021	-0.00471118262372337	Fixed Effects	0.00679540360106699
15:96850534_G_A	SmkInit	0.253251203207458	-0.011384568239977	Fixed Effects	-0.0138982407895806
15:98018599_A_G	SmkCes	0.00191240434649628	-0.00375198151594222	Fixed Effects	0.0213910734410176
15:98645148_C_T	CigDay	0.000393840370358554	0.00566235607202343	Fixed Effects	0.0301846359635777
15:101464255_C_A	SmkInit	2.80671635628802e-05		Fixed Effects	0.0153844666180114
16:730830_C_T	SmkInit	0.228141367200121	-0.0175569221646351	Fixed Effects	-0.0162965793336671
16:828034_C_T	SmkCes	0.00016710459959351		Fixed Effects	0.0505085380110916
16:1254635_G_A	DrnkWk	6.95444427351347e-05	-0.00216567952381992	Fixed Effects	0.0115388563174271
16:4510508_G_T	SmkCes	0.000333928338153829		Fixed Effects	-0.0577150775979827
16:5344027_C_G	CigDay	0.0697027026552016	0.00224799633441506	Fixed Effects	0.00956273209143009
16:8936883_G_C	SmkInit	0.00013415586883251		Fixed Effects	-0.0165525306490929
16:9613468_C_T	SmkInit	0.000292574103177501	0.00131080800078942	Fixed Effects	-0.0176072647390619
16:10216141_T_C	DrnkWk	0.17972649593874	0.000523689744398329	Fixed Effects	0.00636441401370287
16:12074590_A_G	CigDay	0.0878966309166686	0.000149927588978254	Fixed Effects	-0.00887293650530264
16:17146641_T_G	CigDay	8.87055698969417e-05		Fixed Effects	0.0242832011940229
16:23774682_T_C	CigDay	5.98450357737047e-05	0.00744844591878739	Fixed Effects	-0.0260603698045665
16:24599791_G_A	SmkCes	0.00204893667441994	0.00567546726474406	Fixed Effects	0.0214576667272831
16:24810681_C_T	DrnkWk	0.0595612491187374	-0.00242372262492134	Fixed Effects	-0.00876317771739489
16:27152688_A_G	SmkInit	6.51017422985607e-05	0.000534624792465163	Fixed Effects	-0.016128017652383
16:28042685_G_A	CigDay	0.000988868962595487	0.00291239762675907	Fixed Effects	-0.0181861886356248
16:28526897_T_C	DrnkWk	0.418530208333567	-0.00161343933371668	Fixed Effects	-0.0101251198668592
16:30042677_G_T	DrnkWk	0.400972494087874	-0.00164461921658239	Fixed Effects	-0.00828641356942083
16:30492690_A_C	DrnkWk	0.150295893344539	-0.00030982364925639	Fixed Effects	-0.00719012483416347
16:30563172_C_T	DrnkWk	0.00333814442486558	0.000713855512653609	Fixed Effects	0.00747405067922913
16:30909706_C_G	DrnkWk	0.262210270967923	-0.000231665459787635	Fixed Effects	-0.00663917241917703
16:31090407_G_C	CigDay	0.376293387601426	-0.000306794869988738	Fixed Effects	0.00927898579393075
16:34433404_G_A	SmkInit	0.000770834698061718	-0.000140430320556094	Fixed Effects	0.0370888576854538
16:35210142_G_A	SmkInit	0.000193656707573299	-0.00324791067540504	Fixed Effects	0.0156323136742261
16:47833976_C_A	CigDay	0.111194869037151	-0.00270819912854939	Fixed Effects	-0.00904448597130034
16:51421779_A_G	DrnkWk	0.00032109786288546		Fixed Effects	-0.0121049489553034
16:52073643_A_C	CigDay	0.371060675711985	-0.00350012624045649	Fixed Effects	-0.00924131420012495
16:52107549_T_C	CigDay	0.0036498776661793	0.00431519713195936	Fixed Effects	0.00862625435860067
16:52342919_C_T	CigDay	0.331896869439885	0.000394219758778529	Fixed Effects	-0.00979378642423643
16:52442689_A_G	CigDay	0.49652040084881	0.000268616019259634	Fixed Effects	0.00903363410504663
16:53803574_T_A	DrnkWk	0.406457614700472	-0.00105357461854703	Fixed Effects	-0.00740349793566135
16:53824453_A_T	SmkCes	0.112591980431058	-0.00239921899741684	Fixed Effects	0.0187557475188683
16:54542855_G_T	DrnkWk	0.452669735230891	0.00103425402129542	Fixed Effects	0.00670636552732894
16:55698390_G_A	CigDay	0.000103226870866505		Fixed Effects	-0.0192187889553984
16:60499707_C_T	DrnkWk	0.151773593343054	-0.0010189755939928	Fixed Effects	-0.00670196037032329
16:61369897_T_G	SmkInit	3.91539976697233e-05	-0.00318585889362	Fixed Effects	-0.0165891818705934
16:62487479_A_G	SmkCes	0.00222773681321216	0.00887363680510251	Fixed Effects	0.0193078731053655
16:63008846_C_A	SmkCes	0.000937286111777269	-0.00115108544789357	Fixed Effects	0.0208674794644983
16:64164538_C_T	DrnkWk	0.000113745146821365		Fixed Effects	0.0106586126133021
16:64872590_C_G	DrnkWk	0.182684949361722	-0.0023036281932357	Fixed Effects	-0.00710589730297229
16:64960717_C_T	CigDay	0.327718883628356	0.00442973127411713	Fixed Effects	0.0092460865844293
16:66129958_T_C	SmkInit	0.000278281495358309	-0.0010012138208439	Fixed Effects	0.0152478097386144
16:69113369_T_A	DrnkWk	0.0876009738979316	-0.000299703000862184	Fixed Effects	-0.00726746593420189
16:69543573_G_T	SmkInit	0.000146688022976742	0.00302194645068242	Fixed Effects	0.0152954131035963
16:69562838_G_C	SmkInit	0.183945898209141	0.0100336238438542	Fixed Effects	0.0156917156619731
16:69581912_T_C	CigDay	0.41310695571229	-0.00573096065854344	Fixed Effects	-0.00928984074270818
16:69710472_A_C	DrnkWk	0.179413021383014	0.000331495956259537	Fixed Effects	0.00692546696158598
16:70777540_G_C	SmkInit	8.58117617692036e-05		Fixed Effects	-0.0180538191285782
16:71173384_A_G	DrnkWk	0.0715530860545361	0.00186296571157934	Fixed Effects	0.00715919981106927
16:71459146_G_T	DrnkWk	0.439355942270159	-0.0012223776116085	Fixed Effects	-0.00637485191732233
16:71685344_A_G	DrnkWk	0.0810940662483074	0.0014445434749546	Fixed Effects	0.00804082474584353
16:71885423_A_G	CigDay	0.226698527330601	-0.00247633598811028	Fixed Effects	-0.00887656696121082
16:71981374_T_G	DrnkWk	0.267675212584396	0.00196073072723657	Fixed Effects	0.00643319525123114
16:72338507_G_C	DrnkWk	0.105314133918476	0.00213764659781854	Fixed Effects	0.00874830347716102
16:73782858_T_C	DrnkWk	0.0251685669843582	-0.000450017729620975	Fixed Effects	-0.00647955244650006
16:73864428_C_T	DrnkWk	0.00100701475102462		Fixed Effects	-0.0105322413625664
16:73886612_C_T	DrnkWk	0.36958242525844	-0.00146606896832681	Fixed Effects	-0.00753945710527996
16:73912503_T_C	DrnkWk	0.193738338730915	-0.00223586080947509	Fixed Effects	-0.00904001314663151
16:74350241_T_C	DrnkWk	0.00952992783006502	-0.000561998743319404	Fixed Effects	0.00644658434890419
16:74680116_T_C	SmkCes	0.000623604175027655		Fixed Effects	0.0516267974823504
16:75426968_C_T	DrnkWk	0.000138761025272367	-1.18905308620958e-05	Fixed Effects	0.0169856833761839
16:75593753_C_T	SmkCes	0.112350752885907	-0.00188049854727478	Fixed Effects	0.0167108658262611
16:76234319_C_T	SmkCes	0.000329761393036328	0.010192236452468	Fixed Effects	0.0515551489691727
16:77280774_C_T	SmkInit	0.000295939951445841	0.0049862197708505	Fixed Effects	0.0159876987308511
16:79928306_G_C	SmkCes	0.107481601427043	0.000239687802693282	Fixed Effects	0.0146604971874778
16:79986023_T_C	CigDay	6.80917959585915e-05		Fixed Effects	-0.0425002050255611
16:82090698_T_C	SmkCes	0.000104599009918553	-0.000263728407059166	Fixed Effects	-0.0537194313279267
16:82543378_C_G	CigDay	0.0304409697691345	0.000850934828364197	Fixed Effects	-0.00879880107778898
16:83372610_A_G	SmkCes	0.183494683943234	0.0066568106727461	Fixed Effects	0.0201308050399845
16:85721809_C_G	DrnkWk	0.285139116161927	-0.000611317931013685	Fixed Effects	0.00930771745726693
16:85737459_G_A	SmkInit	7.09099483357134e-05	0.00476275596076875	Fixed Effects	0.0163747364965205
16:87651920_G_A	SmkInit	1.90334515251407e-05	-0.00271790646476736	Fixed Effects	-0.0163380200430324
16:87925812_A_G	DrnkWk	0.222058643167577	-0.000370267693374181	Fixed Effects	-0.00633028903049022
16:88444853_A_G	DrnkWk	0.000167586864307509	0.00029337901198136	Fixed Effects	0.0104508885989474
16:89535888_C_T	CigDay	0.123085432492348	-0.0039334692210644	Fixed Effects	-0.00924768648703625
16:89564055_T_A	CigDay	0.157401096295999	0.00249322359891312	Fixed Effects	0.00915573181524048
16:89715648_G_A	CigDay	0.427275358068653	0.00489171069251154	Fixed Effects	0.0122113047655648
16:89895532_G_A	SmkCes	0.00109532959995385	0.0130126382185686	Fixed Effects	0.0513862834599004
16:90080723_T_C	CigDay	0.169267283076477	-0.00131005095386465	Fixed Effects	-0.0096579984980323
17:1719245_T_C	CigDay	0.000265565684484613	-0.00283659761828563	Fixed Effects	-0.0125130504114914
17:1938925_G_A	CigDay	2.66721251800069e-05		Fixed Effects	0.0201431697088503
17:2114587_C_T	SmkInit	0.341765116303177	0.00519379372870272	Fixed Effects	0.0156888419695718
17:2171197_A_C	DrnkWk	0.35253554042407	0.00186721899521729	Fixed Effects	0.00653007153739192
17:2269769_C_T	SmkCes	0.46142312408791	0.00468789273040045	Fixed Effects	0.0173136724881656
17:5978739_C_T	DrnkWk	0.000282896463727745	-0.0019785614710539	Fixed Effects	-0.014214912802556
17:6183032_C_T	SmkCes	0.30319844747505	-0.00189108603779193	Fixed Effects	-0.0178309370572085
17:7594710_G_T	DrnkWk	0.171641165821897	-0.00142794709330812	Fixed Effects	-0.00720234607986575
17:7594960_G_A	DrnkWk	0.000207690321399874	0.00106557666151361	Fixed Effects	0.00905746287181982
17:13428872_C_T	CigDay	0.000184101129111332	-0.00285644829619065	Fixed Effects	0.0173793574191477
17:17015304_G_T	DrnkWk	0.000439843396441785	0.000340572114511585	Fixed Effects	0.00848650994123389
17:17696755_C_A	SmkCes	0.345653796891097	0.0141475845581644	Fixed Effects	0.0186209872860888
17:19357712_T_C	SmkCes	0.000101700152110693	-0.00375137683907015	Fixed Effects	-0.0526344169079516
17:19956695_C_T	DrnkWk	0.00145942231124042	0.00200494014950838	Fixed Effects	0.00895124577682156
17:26327030_G_A	CigDay	0.0813009617896099	-0.000946490643672426	Fixed Effects	0.00857801430750922
17:27156866_A_T	SmkInit	0.196479356076669	-0.0152826109199336	Fixed Effects	-0.0141539947263612
17:27382061_C_A	SmkCes	0.22263790294841	-0.00947900804491352	Fixed Effects	0.0186834872471781
17:27564013_C_T	CigDay	0.174288065077077	-0.00065461332982446	Fixed Effects	0.0100430300812326
17:28063045_G_A	SmkCes	0.00168826497531207	0.000175172572640157	Fixed Effects	0.0187005643973392
17:29888360_G_T	SmkCes	0.457607765645962	-0.0025938824371684	Fixed Effects	0.0191559415073365
17:29940004_A_G	SmkCes	0.471421724068823	-0.00111482527295418	Fixed Effects	-0.0207896358686487
17:35809197_G_A	DrnkWk	5.63382199573549e-05		Fixed Effects	0.018676884837491
17:37737640_G_A	SmkCes	0.121167138838521	0.00374534162711795	Fixed Effects	0.0186160505267075
17:40645525_T_C	CigDay	0.000524347204693294	-0.00479129313384656	Fixed Effects	-0.0128518015858008
17:43193103_G_A	SmkInit	4.96450566130471e-05	0.00189475836111235	Fixed Effects	-0.0455379925025768
17:43520118_A_G	DrnkWk	0.172209852342546	-0.00109750981819355	Fixed Effects	-0.0112172963082977
17:44064759_A_C	DrnkWk	0.216466155003386	-0.00141230500510657	Fixed Effects	-0.0129312939941049
17:44086726_T_C	DrnkWk	0.0614359423349678	-0.00141888924505766	Fixed Effects	-0.013393960385537
17:44886127_A_G	SmkInit	6.33740280065179e-05	0.00040860418011723	Fixed Effects	0.0157204461019803
17:46097878_G_A	DrnkWk	0.0707881044428817	0.000180869108257218	Fixed Effects	-0.00637858095851357
17:46860463_C_T	CigDay	0.000235259999692043	0.00217543097380409	Fixed Effects	0.0131393842753813
17:47231334_T_A	SmkInit	6.74754045642003e-06	0.0054991468464803	Fixed Effects	0.0162059096589417
17:47461511_A_G	SmkInit	0.293108030664958	-0.00928120879893732	Fixed Effects	-0.0138016475710033
17:50048420_C_T	SmkInit	0.363573807355614	-0.0111934734811897	Fixed Effects	-0.0145786581221731
17:50791453_A_T	CigDay	0.000113415367297744		Fixed Effects	-0.0180515762726026
17:50976496_A_G	CigDay	0.00207533828762416	0.000815992975416773	Fixed Effects	-0.0119672390353193
[truncated: 2,549 more rows]
