# Supplementary material for: Model-based assessment of replicability for genome-wide association meta-analysis
Source: Nat Commun. 2021 Mar 30;12:1964. doi: 10.1038/s41467-021-21226-z (PMC8009871; doi:10.1038/s41467-021-21226-z)
Supplement: Supplementary file 5 — Source Data [file 41467_2021_21226_MOESM5_ESM.zip › source_data/source_data_figure_4.csv]

bins	snp	pheno	method	p_rep	p_fe	p	repquant	xcoord	xcoord10	p_fe10.adj	methlab	nbox
1	10:39139934_C_A	si	mamba	0.286047557000001	7.73801362115847e-07	0.999800448032636	0.604651162790698	0.25	0.602059991327962	6.11137051012928	MAMBA	61
1	11:50205515_A_G	si	mamba	0.0524642999999998	7.64226210763275e-09	0.998409191360476	0.411960132890365	0.25	0.602059991327962	8.11677807133925	MAMBA	61
1	11:54922054_T_C	si	mamba	0.0456405	4.7273032464256e-07	0.714475861293891	0.397009966777409	0.25	0.602059991327962	6.32538653773831	MAMBA	61
1	11:81193599_G_A	si	dl	0.434334000000001	2.19889672692768e-06	0.969642537358616	0.704318936877076	0.25	0.602059991327962	5.65779516717339	RE	48
1	11:83293547_C_G	sc	dl	0.200401000000001	1.74370476187612e-06	0.442504680402463	0.31859756097561	0.25	0.602059991327962	5.75852704643461	RE	48
1	12:46477051_T_C	sc	dl	0.0841661000000003	9.23887095182322e-06	0.541756763571735	0.189024390243902	0.25	0.602059991327962	5.0343810990562	RE	48
1	13:28769193_T_G	sc	dl	0.0539953190000006	6.8110280449033e-06	0.616860047552373	0.157012195121951	0.25	0.602059991327962	5.1667873314746	RE	48
1	14:65927976_G_A	si	dl	0.515242000000001	1.3590834811282e-06	0.797253346831772	0.744186046511628	0.25	0.602059991327962	5.86675386609325	RE	48
1	14:65927976_G_A	si	mamba	0.515242000000001	1.3590834811282e-06	0.99904970956381	0.744186046511628	0.25	0.602059991327962	5.86675386609325	MAMBA	61
1	14:65929098_G_A	si	dl	0.691511000000001	1.72454648630135e-06	0.575027756028821	0.840531561461794	0.25	0.602059991327962	5.76332509444124	RE	48
1	14:65929098_G_A	si	mamba	0.691511000000001	1.72454648630135e-06	0.999046866598282	0.840531561461794	0.25	0.602059991327962	5.76332509444124	MAMBA	61
1	14:65938553_A_G	si	dl	0.306481999999999	4.86247126919121e-07	0.670397826325859	0.617940199335548	0.25	0.602059991327962	6.31314295176774	RE	48
1	14:65938553_A_G	si	mamba	0.306481999999999	4.86247126919121e-07	0.998993356534788	0.617940199335548	0.25	0.602059991327962	6.31314295176774	MAMBA	61
1	14:65940795_C_T	si	dl	0.148944	2.75520668556283e-07	0.527416041931577	0.491694352159469	0.25	0.602059991327962	6.55984581640112	RE	48
1	14:65940795_C_T	si	mamba	0.148944	2.75520668556283e-07	0.998983776130407	0.491694352159469	0.25	0.602059991327962	6.55984581640112	MAMBA	61
1	14:65941096_G_A	si	mamba	0.613789999999999	1.03801448773656e-09	0.998923723351725	0.802325581395349	0.25	0.602059991327962	8.98379658492674	MAMBA	61
1	14:65962309_A_G	si	dl	0.340187	1.60843244668808e-06	0.52206757046966	0.641196013289037	0.25	0.602059991327962	5.79359717451749	RE	48
1	14:65962309_A_G	si	mamba	0.340187	1.60843244668808e-06	0.9989368087821	0.641196013289037	0.25	0.602059991327962	5.79359717451749	MAMBA	61
1	14:65976854_A_G	si	dl	0.275460999999999	3.68734267881706e-06	0.578728598656059	0.598006644518272	0.25	0.602059991327962	5.43328649987592	RE	48
1	14:65976854_A_G	si	mamba	0.275460999999999	3.68734267881706e-06	0.998917492194404	0.598006644518272	0.25	0.602059991327962	5.43328649987592	MAMBA	61
1	14:65980264_A_T	si	mamba	0.795768	4.28951291303356e-08	0.998868772333101	0.887043189368771	0.25	0.602059991327962	7.36759202044738	MAMBA	61
1	14:65988207_C_A	si	dl	0.607843999999999	9.19362568332891e-07	0.324959688234183	0.795681063122924	0.25	0.602059991327962	6.03651318244062	RE	48
1	14:65988207_C_A	si	mamba	0.607843999999999	9.19362568332891e-07	0.998889257262794	0.795681063122924	0.25	0.602059991327962	6.03651318244062	MAMBA	61
1	14:65992726_C_T	si	dl	0.387643999999999	5.45006250083769e-06	0.66257207161122	0.674418604651163	0.25	0.602059991327962	5.26359851724386	RE	48
1	14:65992726_C_T	si	mamba	0.387643999999999	5.45006250083769e-06	0.998903627869365	0.674418604651163	0.25	0.602059991327962	5.26359851724386	MAMBA	61
1	14:65994258_G_C	si	dl	0.792927	1.41090346946725e-07	0.333618682348536	0.883720930232558	0.25	0.602059991327962	6.85050269858569	RE	48
1	14:65994258_G_C	si	mamba	0.792927	1.41090346946725e-07	0.998856894189457	0.883720930232558	0.25	0.602059991327962	6.85050269858569	MAMBA	61
1	14:65998736_C_T	si	dl	0.3226	1.47177152421092e-07	0.511207835979665	0.636212624584718	0.25	0.602059991327962	6.83215960404464	RE	48
1	14:65998736_C_T	si	mamba	0.3226	1.47177152421092e-07	0.998765218287372	0.636212624584718	0.25	0.602059991327962	6.83215960404464	MAMBA	61
1	15:20024507_C_T	si	mamba	0.599349	4.5008311383182e-08	0.983016872815195	0.789036544850498	0.25	0.602059991327962	7.34670728056792	MAMBA	61
1	15:25712265_G_A	si	dl	0.662831928999999	1.91499056031485e-12	0.359614649728047	0.82890365448505	0.25	0.602059991327962	10.0087288262025	RE	48
1	15:25712265_G_A	si	mamba	0.662831928999999	1.91499056031485e-12	0.990117215190755	0.82890365448505	0.25	0.602059991327962	10.0087288262025	MAMBA	61
1	15:25712861_G_A	si	mamba	0.673422006000001	1.06712835726425e-06	0.991467968567812	0.833887043189369	0.25	0.602059991327962	5.97178333924576	MAMBA	61
1	15:25714439_A_G	si	mamba	0.959060948	7.9172347146045e-12	0.990170306026436	0.98671096345515	0.25	0.602059991327962	10.0055966780752	MAMBA	61
1	15:25714458_A_C	si	dl	0.310781722	3.86079267628439e-09	0.650762796451605	0.619601328903655	0.25	0.602059991327962	8.41332351926773	RE	48
1	15:25714458_A_C	si	mamba	0.310781722	3.86079267628439e-09	0.99067712859329	0.619601328903655	0.25	0.602059991327962	8.41332351926773	MAMBA	61
1	15:25715061_G_A	si	dl	0.945954069	4.67741748682103e-12	0.376065487901566	0.973421926910299	0.25	0.602059991327962	10.0067580974685	RE	48
1	15:25715061_G_A	si	mamba	0.945954069	4.67741748682103e-12	0.990107840759979	0.973421926910299	0.25	0.602059991327962	10.0067580974685	MAMBA	61
1	15:25716149_A_T	si	dl	0.881586086	1.08346172895383e-07	0.47371339246887	0.940199335548173	0.25	0.602059991327962	6.96518642462816	RE	48
1	15:25716149_A_T	si	mamba	0.881586086	1.08346172895383e-07	0.990838164607115	0.940199335548173	0.25	0.602059991327962	6.96518642462816	MAMBA	61
1	15:25716376_C_T	si	mamba	0.00604534399999994	1.18659767705376e-13	0.989459798426534	0.305647840531561	0.25	0.602059991327962	10.0148663408695	MAMBA	61
1	15:25716918_A_G	si	dl	0.980261731	1.65659796351179e-10	0.322740714572509	0.993355481727575	0.25	0.602059991327962	9.78078287686345	RE	48
1	15:25716918_A_G	si	mamba	0.980261731	1.65659796351179e-10	0.990120881428533	0.993355481727575	0.25	0.602059991327962	9.78078287686345	MAMBA	61
1	15:25717939_G_A	si	dl	0.212844278	3.94225780832122e-10	0.631908712792704	0.54485049833887	0.25	0.602059991327962	9.40425497795861	RE	48
1	15:25717939_G_A	si	mamba	0.212844278	3.94225780832122e-10	0.990160374698783	0.54485049833887	0.25	0.602059991327962	9.40425497795861	MAMBA	61
1	15:25718342_T_A	si	mamba	0.0316853399999999	4.66624481123892e-15	0.988865821498308	0.383720930232558	0.25	0.602059991327962	10.0220072741749	MAMBA	61
1	15:25718598_G_A	si	mamba	0.583570726	1.45931481089947e-06	0.990753516281692	0.780730897009967	0.25	0.602059991327962	5.83585100975947	MAMBA	61
1	15:25719843_T_C	si	mamba	0.917917038	8.40073964798218e-16	0.984982069080737	0.960132890365449	0.25	0.602059991327962	10.0257910639919	MAMBA	61
1	15:25723820_T_A	si	dl	0.678771996000001	5.14803498899587e-07	0.843038337335077	0.835548172757475	0.25	0.602059991327962	6.28835851004345	RE	48
1	15:25723820_T_A	si	mamba	0.678771996000001	5.14803498899587e-07	0.989970565679606	0.835548172757475	0.25	0.602059991327962	6.28835851004345	MAMBA	61
1	15:25725377_G_A	si	dl	0.516711788000001	6.24811854098689e-07	0.570065797934931	0.745847176079734	0.25	0.602059991327962	6.20425073950078	RE	48
1	15:25725377_G_A	si	mamba	0.516711788000001	6.24811854098689e-07	0.989606494345756	0.745847176079734	0.25	0.602059991327962	6.20425073950078	MAMBA	61
1	15:25725676_A_G	si	mamba	0.884320311	7.68317778935036e-06	0.989510244002047	0.941860465116279	0.25	0.602059991327962	5.11445911708648	MAMBA	61
1	15:25725744_A_G	si	dl	0.372608265999999	2.74287851724662e-07	0.577159281797693	0.664451827242525	0.25	0.602059991327962	6.56179342697724	RE	48
1	15:25725744_A_G	si	mamba	0.372608265999999	2.74287851724662e-07	0.989543379366275	0.664451827242525	0.25	0.602059991327962	6.56179342697724	MAMBA	61
1	15:25726519_G_C	si	dl	0.910639497	2.07815418478006e-11	0.635123845171509	0.955149501661129	0.25	0.602059991327962	10.0034670837835	RE	48
1	15:25726519_G_C	si	mamba	0.910639497	2.07815418478006e-11	0.988405453412676	0.955149501661129	0.25	0.602059991327962	10.0034670837835	MAMBA	61
1	15:25735506_T_C	si	dl	0.824928891	7.28349193383417e-08	0.413986460100717	0.903654485049834	0.25	0.602059991327962	7.13766035640099	RE	48
1	15:25735506_T_C	si	mamba	0.824928891	7.28349193383417e-08	0.987236990946945	0.903654485049834	0.25	0.602059991327962	7.13766035640099	MAMBA	61
1	15:25747026_C_A	si	mamba	0.449047619999999	1.26732768406456e-08	0.983133032222285	0.714285714285714	0.25	0.602059991327962	7.89711107810691	MAMBA	61
1	15:25747434_C_T	si	dl	0.16471304	2.08487952378346e-06	0.508038642473094	0.513289036544851	0.25	0.602059991327962	5.68091903597452	RE	48
1	15:25747434_C_T	si	mamba	0.16471304	2.08487952378346e-06	0.983840198440921	0.513289036544851	0.25	0.602059991327962	5.68091903597452	MAMBA	61
1	15:25748343_T_A	si	mamba	0.663615979	1.08443433285143e-09	0.980855370400235	0.830564784053156	0.25	0.602059991327962	8.96479674124658	MAMBA	61
1	15:25748397_G_C	si	mamba	0.10016435	2.37318539458518e-08	0.981340938069587	0.460132890365449	0.25	0.602059991327962	7.62466833312684	MAMBA	61
1	15:65820775_C_A	si	mamba	0.266138	2.6510698398598e-07	0.971965161459488	0.586378737541528	0.25	0.602059991327962	6.57657883104993	MAMBA	61
1	15:65822389_A_G	si	mamba	0.985801	3.25298919796344e-09	0.980424703481418	0.995016611295681	0.25	0.602059991327962	8.48771737885545	MAMBA	61
1	15:65823991_C_T	si	dl	0.977616	2.18920560487439e-08	0.427940421520968	0.990033222591362	0.25	0.602059991327962	7.65971344863345	RE	48
1	15:65823991_C_T	si	mamba	0.977616	2.18920560487439e-08	0.983024530147264	0.990033222591362	0.25	0.602059991327962	7.65971344863345	MAMBA	61
1	15:65824111_C_T	si	mamba	0.744888	1.25674738017372e-08	0.975742314533036	0.867109634551495	0.25	0.602059991327962	7.90075201143292	MAMBA	61
1	15:65824574_C_T	si	dl	0.00708029999999998	1.01331066361165e-06	0.592654330912987	0.313953488372093	0.25	0.602059991327962	5.99425738701074	RE	48
1	15:65824574_C_T	si	mamba	0.00708029999999998	1.01331066361165e-06	0.979711736253639	0.313953488372093	0.25	0.602059991327962	5.99425738701074	MAMBA	61
1	15:65826130_C_G	si	mamba	0.505898	8.2157790639609e-06	0.977670616380425	0.737541528239203	0.25	0.602059991327962	5.08535124815868	MAMBA	61
1	15:65827476_C_G	si	mamba	0.644963	1.6354972413084e-08	0.971832480778356	0.815614617940199	0.25	0.602059991327962	7.78635018408902	MAMBA	61
1	15:65834699_C_T	si	mamba	0.151236999999999	2.34393164110707e-10	0.979815272664833	0.496677740863787	0.25	0.602059991327962	9.63005505832071	MAMBA	61
1	15:65839175_C_T	si	mamba	0.713408	2.29004470646444e-06	0.976639614627361	0.853820598006645	0.25	0.602059991327962	5.64015603924033	MAMBA	61
1	16:34433404_G_A	si	dl	0.956981	1.79157807295641e-06	0.363639959597125	0.985049833887043	0.25	0.602059991327962	5.74676426150549	RE	48
1	16:34433404_G_A	si	mamba	0.956981	1.79157807295641e-06	0.998452932050468	0.985049833887043	0.25	0.602059991327962	5.74676426150549	MAMBA	61
1	16:35210142_G_A	si	mamba	0.212179	6.59322967327648e-06	0.999298366278669	0.543189368770764	0.25	0.602059991327962	5.1809017954683	MAMBA	61
1	17:47231334_T_A	si	dl	0.0346567	7.7544696265822e-06	0.340295930830792	0.388704318936877	0.25	0.602059991327962	5.11044790076793	RE	48
1	17:80133622_A_G	dpw	dl	0.764370910512841	6.49931827127797e-06	0.534953415018327	0.836272040302267	0.25	0.602059991327962	5.18713219513397	RE	48
1	18:57696044_T_C	si	mamba	0.383815000000001	5.73901982358633e-07	0.999464984478597	0.672757475083057	0.25	0.602059991327962	6.24116227512074	MAMBA	61
1	1:101546030_C_T	si	dl	0.163975	6.87126696091187e-06	0.613504409972323	0.511627906976744	0.25	0.602059991327962	5.1629631780202	RE	48
1	1:121268848_G_C	si	mamba	0.990565	1.26393358588903e-08	0.999388751292448	0.996677740863787	0.25	0.602059991327962	7.89827574570529	MAMBA	61
1	1:212146579_C_T	si	dl	0.873767	2.54756505961257e-07	0.608609694870587	0.931893687707641	0.25	0.602059991327962	6.59387471618515	RE	48
1	20:48023809_T_C	sc	dl	0.755850000000001	8.82034716212588e-06	0.346957736770691	0.792682926829268	0.25	0.602059991327962	5.05451432103276	RE	48
1	2:144605397_C_T	cpd	dl	0.183637827156499	3.71672477324017e-06	0.35601977280118	0.403669724770642	0.25	0.602059991327962	5.42983959760446	RE	48
1	2:151243988_A_G	sc	dl	0.556596	4.33987208987438e-06	0.372054549883288	0.617378048780488	0.25	0.602059991327962	5.36252307036776	RE	48
1	2:41986704_A_G	si	dl	0.232804000000001	9.64370341676056e-06	0.32335638262976	0.554817275747508	0.25	0.602059991327962	5.01575615441704	RE	48
1	2:90193913_G_A	si	dl	0.254037	3.65528130503636e-13	0.594791058320592	0.569767441860465	0.25	0.602059991327962	10.0123835298564	RE	48
1	2:90193913_G_A	si	mamba	0.254037	3.65528130503636e-13	0.999808318596279	0.569767441860465	0.25	0.602059991327962	10.0123835298564	MAMBA	61
1	2:92093136_G_A	si	mamba	0.0861151999999997	6.08876806791258e-08	0.998868079031081	0.45514950166113	0.25	0.602059991327962	7.21547056868553	MAMBA	61
1	3:94605149_A_G	si	dl	0.818427	5.34282506340648e-06	0.440685449746379	0.900332225913621	0.25	0.602059991327962	5.27222904540179	RE	48
1	3:94605149_A_G	si	mamba	0.818427	5.34282506340648e-06	0.999999950790155	0.900332225913621	0.25	0.602059991327962	5.27222904540179	MAMBA	61
1	4:101570561_A_G	dpw	dl	0.0418689559220837	5.63448292603798e-06	0.730167853890588	0.279596977329975	0.25	0.602059991327962	5.24914593279838	RE	48
1	4:10882136_T_C	si	dl	0.274131	6.80960667334712e-06	0.459078584230285	0.596345514950166	0.25	0.602059991327962	5.16687797245258	RE	48
1	4:24019407_A_G	sc	dl	0.237385	6.02833824772069e-06	0.367122387536726	0.342987804878049	0.25	0.602059991327962	5.21980238757882	RE	48
1	4:9488626_C_T	si	dl	0.0157582	9.51705211698842e-06	0.43002554034844	0.352159468438538	0.25	0.602059991327962	5.02149755241193	RE	48
1	4:9488626_C_T	si	mamba	0.0157582	9.51705211698842e-06	0.999974940884376	0.352159468438538	0.25	0.602059991327962	5.02149755241193	MAMBA	61
1	5:140154911_G_A	sc	dl	0.811216000000001	9.29295490846759e-06	0.876860678403356	0.847560975609756	0.25	0.602059991327962	5.03184617014059	RE	48
1	6:169747773_C_T	si	dl	0.0856126000000002	7.44883032902972e-06	0.497344800131787	0.451827242524917	0.25	0.602059991327962	5.12791191806103	RE	48
1	6:58774483_A_C	si	dl	0.0673624999999999	1.37107394183269e-16	0.480927547866014	0.431893687707641	0.25	0.602059991327962	10.0297913509885	RE	48
1	6:58774483_A_C	si	mamba	0.0673624999999999	1.37107394183269e-16	0.999921610926659	0.431893687707641	0.25	0.602059991327962	10.0297913509885	MAMBA	61
1	7:61058034_A_G	si	mamba	0.202635038	4.62297771327927e-07	0.999267790917477	0.536544850498339	0.25	0.602059991327962	6.33507820022905	MAMBA	61
1	7:61059780_C_G	si	dl	0.466509205	3.69037547654211e-07	0.379180538049255	0.72093023255814	0.25	0.602059991327962	6.43292944438446	RE	48
1	7:61059780_C_G	si	mamba	0.466509205	3.69037547654211e-07	0.999446951566738	0.72093023255814	0.25	0.602059991327962	6.43292944438446	MAMBA	61
1	7:61064568_G_A	si	mamba	0.789235353	1.35852067927573e-06	0.998958255735655	0.882059800664452	0.25	0.602059991327962	5.86693374640547	MAMBA	61
1	7:61076481_G_T	si	mamba	0.249375112	9.65414727902223e-08	0.999833609711484	0.566445182724253	0.25	0.602059991327962	7.0152860800793	MAMBA	61
1	7:61790940_C_T	si	mamba	0.00917558099999993	4.05389663999095e-06	0.999737790272699	0.322259136212625	0.25	0.602059991327962	5.39212732847326	MAMBA	61
1	7:97298846_A_C	sc	dl	0.0286030999999997	4.50876622054191e-06	0.486197710454794	0.123475609756098	0.25	0.602059991327962	5.34594228227177	RE	48
2	10:32577436_G_A	si	dl	0.603455	9.69471825568887e-06	0.134960053612549	0.790697674418605	0.75	0.1249387366083	5.01346480770726	RE	74
2	11:55249430_C_T	si	dl	0.135001	9.82553333501536e-06	0.31115797983853	0.480066445182724	0.75	0.1249387366083	5.00764386658432	RE	74
2	11:64601768_G_A	sc	dl	0.732012	5.26737517151172e-06	0.111036183658975	0.769817073170732	0.75	0.1249387366083	5.27840574769253	RE	74
2	11:69458772_C_T	cpd	dl	0.308843356120974	5.66650452623315e-06	0.123629777858486	0.532110091743119	0.75	0.1249387366083	5.24668475999486	RE	74
2	11:79062939_A_C	sc	dl	0.0586778000000002	5.55343573363728e-07	0.143045715305306	0.163109756097561	0.75	0.1249387366083	6.25543824957982	RE	74
2	12:109014086_T_G	sc	dl	0.685173	6.3567916702889e-06	0.255591909924227	0.737804878048781	0.75	0.1249387366083	5.1967620213722	RE	74
2	12:75918969_T_G	si	dl	0.258825	1.79267260755452e-06	0.276619193098557	0.57641196013289	0.75	0.1249387366083	5.74649901758515	RE	74
2	13:101158580_A_G	si	dl	0.0211636999999999	7.98408208511254e-07	0.111207084125506	0.362126245847176	0.75	0.1249387366083	6.09777500667457	RE	74
2	14:65941096_G_A	si	dl	0.613789999999999	1.03801448773656e-09	0.29073840322968	0.802325581395349	0.75	0.1249387366083	8.98379658492674	RE	74
2	14:65980264_A_T	si	dl	0.795768	4.28951291303356e-08	0.293316689786867	0.887043189368771	0.75	0.1249387366083	7.36759202044738	RE	74
2	14:97767620_G_A	si	dl	0.367718000000001	8.96562915714811e-06	0.121745347840556	0.661129568106312	0.75	0.1249387366083	5.04741922870188	RE	74
2	15:20024507_C_T	si	dl	0.599349	4.5008311383182e-08	0.150231691470822	0.789036544850498	0.75	0.1249387366083	7.34670728056792	RE	74
2	15:25712861_G_A	si	dl	0.673422006000001	1.06712835726425e-06	0.14887613388174	0.833887043189369	0.75	0.1249387366083	5.97178333924576	RE	74
2	15:25714439_A_G	si	dl	0.959060948	7.9172347146045e-12	0.306059785424533	0.98671096345515	0.75	0.1249387366083	10.0055966780752	RE	74
2	15:25716376_C_T	si	dl	0.00604534399999994	1.18659767705376e-13	0.212456576718532	0.305647840531561	0.75	0.1249387366083	10.0148663408695	RE	74
2	15:25718342_T_A	si	dl	0.0316853399999999	4.66624481123892e-15	0.298276310369551	0.383720930232558	0.75	0.1249387366083	10.0220072741749	RE	74
2	15:25718598_G_A	si	dl	0.583570726	1.45931481089947e-06	0.26260162523081	0.780730897009967	0.75	0.1249387366083	5.83585100975947	RE	74
2	15:25719843_T_C	si	dl	0.917917038	8.40073964798218e-16	0.203158332990495	0.960132890365449	0.75	0.1249387366083	10.0257910639919	RE	74
2	15:25725676_A_G	si	dl	0.884320311	7.68317778935036e-06	0.12058522260703	0.941860465116279	0.75	0.1249387366083	5.11445911708648	RE	74
2	15:25747026_C_A	si	dl	0.449047619999999	1.26732768406456e-08	0.313137711678241	0.714285714285714	0.75	0.1249387366083	7.89711107810691	RE	74
2	15:25748343_T_A	si	dl	0.663615979	1.08443433285143e-09	0.178883474919951	0.830564784053156	0.75	0.1249387366083	8.96479674124658	RE	74
2	15:25748397_G_C	si	dl	0.10016435	2.37318539458518e-08	0.294934655850782	0.460132890365449	0.75	0.1249387366083	7.62466833312684	RE	74
2	15:31386606_C_T	dpw	mamba	0.41359052918228	8.28402822312083e-06	0.100050822811257	0.569269521410579	0.75	0.1249387366083	5.0817584301643	MAMBA	3
2	15:61350964_C_T	sc	dl	0.194161	4.44900011176049e-06	0.255218256473503	0.310975609756098	0.75	0.1249387366083	5.35173758334232	RE	74
2	15:65822389_A_G	si	dl	0.985801	3.25298919796344e-09	0.216088816876369	0.995016611295681	0.75	0.1249387366083	8.48771737885545	RE	74
2	15:65826130_C_G	si	dl	0.505898	8.2157790639609e-06	0.196085126299545	0.737541528239203	0.75	0.1249387366083	5.08535124815868	RE	74
2	15:77191756_C_T	cpd	dl	0.345044089908079	7.28507518017287e-07	0.149339324559807	0.577981651376147	0.75	0.1249387366083	6.1375659620593	RE	74
2	15:78912472_C_A	sc	dl	0.00133797000000003	5.70057145355897e-10	0.155180327197145	0.0472560975609756	0.75	0.1249387366083	9.24408160631215	RE	74
2	15:78953919_T_C	sc	dl	0.0191735999999997	1.41098646581476e-07	0.236971556613632	0.0990853658536585	0.75	0.1249387366083	6.85047715197929	RE	74
2	16:35210142_G_A	si	dl	0.212179	6.59322967327648e-06	0.174324469011399	0.543189368770764	0.75	0.1249387366083	5.1809017954683	RE	74
2	16:69543573_G_T	si	dl	0.245723999999999	9.40991566467034e-06	0.238900328643846	0.56312292358804	0.75	0.1249387366083	5.02641426887162	RE	74
2	17:76736466_C_T	si	dl	0.225360000000001	4.95680426381375e-06	0.232261953514983	0.551495016611296	0.75	0.1249387366083	5.30479823034318	RE	74
2	19:41087962_G_A	cpd	dl	0.00111694687297692	7.79267064936906e-06	0.113965895828618	0.137614678899083	0.75	0.1249387366083	5.10831367846173	RE	74
2	19:41150595_C_T	sc	dl	0.237883	3.24139680625352e-06	0.119495991447324	0.346036585365854	0.75	0.1249387366083	5.48926780012557	RE	74
2	1:20605482_C_T	si	dl	0.366128999999999	8.00905466805837e-06	0.305192572904266	0.659468438538206	0.75	0.1249387366083	5.09641874192752	RE	74
2	1:207220990_T_C	sc	dl	0.841128	7.40025851962751e-06	0.121168154661674	0.865853658536585	0.75	0.1249387366083	5.13075310841948	RE	74
2	1:28971226_G_A	dpw	dl	0.758391688987775	6.63873380164131e-06	0.268270848561212	0.831234256926952	0.75	0.1249387366083	5.17791474524012	RE	74
2	1:28971226_G_A	dpw	mamba	0.758391688987775	6.63873380164131e-06	0.10361361325903	0.831234256926952	0.75	0.1249387366083	5.17791474524012	MAMBA	3
2	1:43978137_A_T	si	dl	2.69905000000031e-12	5.70366872380786e-06	0.26643508016391	0.0315614617940199	0.75	0.1249387366083	5.24384570678878	RE	74
2	1:66976076_C_T	si	dl	0.0242640000000002	8.84926772926612e-06	0.145677578652649	0.370431893687708	0.75	0.1249387366083	5.05309266538089	RE	74
2	1:69554417_A_G	si	dl	0.148111	2.53485493004118e-06	0.163392820553128	0.490033222591362	0.75	0.1249387366083	5.59604689032883	RE	74
2	20:62270930_C_A	sc	dl	0.00954774999999989	3.54623938230122e-06	0.291415008141387	0.0853658536585366	0.75	0.1249387366083	5.45023195150343	RE	74
2	20:9500737_G_A	sc	dl	0.643875	2.70121619217812e-07	0.238290175716904	0.698170731707317	0.75	0.1249387366083	6.56844065560796	RE	74
2	21:16324657_T_G	sc	dl	0.640456000000001	3.4379060501636e-06	0.145591783454195	0.695121951219512	0.75	0.1249387366083	5.46370599572722	RE	74
2	21:18849542_G_C	dpw	dl	0.433729871990402	1.74372138167504e-06	0.229495276667523	0.579345088161209	0.75	0.1249387366083	5.75852290705694	RE	74
2	22:25017226_C_T	cpd	dl	0.0443746161822821	6.81495494533503e-07	0.124425946714611	0.27217125382263	0.75	0.1249387366083	6.16653701100423	RE	74
2	22:48057968_G_C	dpw	dl	0.321740008013397	9.25032111322982e-06	0.212039994318555	0.473551637279597	0.75	0.1249387366083	5.03384319101414	RE	74
2	2:135048125_C_T	sc	dl	0.870057	8.38147796822116e-06	0.189128023617279	0.891768292682927	0.75	0.1249387366083	5.07667939224724	RE	74
2	2:69370710_G_A	si	dl	0.441715000000001	3.36423887138703e-06	0.257574425564368	0.709302325581395	0.75	0.1249387366083	5.47311317552507	RE	74
2	2:92093136_G_A	si	dl	0.0861151999999997	6.08876806791258e-08	0.174405932293321	0.45514950166113	0.75	0.1249387366083	7.21547056868553	RE	74
2	3:107888841_T_G	sc	dl	0.307604	7.50532841503495e-06	0.312892932657	0.408536585365854	0.75	0.1249387366083	5.12463029932786	RE	74
2	3:16789675_C_T	si	dl	0.347725000000001	2.98159579128522e-07	0.141312467127345	0.647840531561462	0.75	0.1249387366083	6.52555123328846	RE	74
2	3:187050622_A_G	si	dl	0.207396000000001	5.48398495098527e-06	0.167534089566362	0.539867109634552	0.75	0.1249387366083	5.26090374566098	RE	74
2	3:194915575_T_C	dpw	dl	0.580455492220229	1.77439093924824e-06	0.156749923213918	0.687657430730479	0.75	0.1249387366083	5.75095068887105	RE	74
2	4:41133123_G_A	cpd	dl	0.563498001900097	1.36619841957642e-06	0.128428721967267	0.724770642201835	0.75	0.1249387366083	5.86448622139445	RE	74
2	5:125646563_A_C	sc	dl	0.0521505000000003	2.88831430611835e-06	0.147587850710323	0.152439024390244	0.75	0.1249387366083	5.53935554864204	RE	74
2	5:175098167_A_G	si	dl	0.860949	4.39869849387259e-06	0.113550283607677	0.926910299003322	0.75	0.1249387366083	5.3566758054555	RE	74
2	5:22193967_C_T	si	dl	0.000247542	1.57450655352994e-06	0.17924044017954	0.209302325581395	0.75	0.1249387366083	5.80285552737043	RE	74
2	6:109405261_C_T	dpw	dl	0.753306430888438	8.22120879981984e-06	0.109435434212434	0.826196473551637	0.75	0.1249387366083	5.08506432157249	RE	74
2	6:24649565_T_C	sc	dl	0.338262	4.93610255274782e-08	0.160755643781176	0.440548780487805	0.75	0.1249387366083	7.30661582595419	RE	74
2	6:66839727_T_C	si	dl	0.618529999999999	3.92204195621463e-06	0.10367276423139	0.805647840531561	0.75	0.1249387366083	5.40648776475925	RE	74
2	6:76250424_G_A	dpw	dl	0.543270361881812	8.70853923444241e-06	0.16513484503596	0.657430730478589	0.75	0.1249387366083	5.06005468719959	RE	74
2	6:97514226_T_C	si	dl	0.892891	9.43098198697674e-06	0.15585391367652	0.948504983388704	0.75	0.1249387366083	5.02544308464107	RE	74
2	7:115030592_G_A	sc	dl	0.0276112999999999	1.00525803897129e-07	0.180545891184312	0.120426829268293	0.75	0.1249387366083	6.99772244519157	RE	74
2	7:138597036_A_G	si	dl	0.0304332999999999	3.7989432387304e-06	0.175439434480335	0.382059800664452	0.75	0.1249387366083	5.42033719533455	RE	74
2	7:61058034_A_G	si	dl	0.202635038	4.62297771327927e-07	0.132619300505258	0.536544850498339	0.75	0.1249387366083	6.33507820022905	RE	74
2	7:61790940_C_T	si	dl	0.00917558099999993	4.05389663999095e-06	0.177430592531647	0.322259136212625	0.75	0.1249387366083	5.39212732847326	RE	74
2	8:10086460_T_C	si	dl	0.108926	6.89273759674361e-06	0.240645729158427	0.463455149501661	0.75	0.1249387366083	5.16160825457639	RE	74
2	8:132089205_A_G	sc	dl	0.78648	6.85461269343081e-06	0.154435824596623	0.81859756097561	0.75	0.1249387366083	5.16401707914694	RE	74
2	8:136333708_C_T	si	dl	0.795172	4.12896615867741e-06	0.140619598842332	0.885382059800664	0.75	0.1249387366083	5.38415867662152	RE	74
2	8:31476405_A_G	cpd	dl	0.847288999942463	9.07197617232317e-06	0.10036489145656	0.889908256880734	0.75	0.1249387366083	5.04229809913042	RE	74
2	8:54205125_C_T	cpd	dl	0.527379524803235	3.93795449503953e-06	0.172273567821728	0.703363914373089	0.75	0.1249387366083	5.40472930665077	RE	74
2	8:62686039_T_C	dpw	dl	0.867950404968771	5.01359025683728e-06	0.247861786183815	0.906801007556675	0.75	0.1249387366083	5.29985116229363	RE	74
2	8:77000163_T_C	si	mamba	0.955032	2.92274170152228e-07	0.264038047390038	0.981727574750831	0.75	0.1249387366083	6.53420956389685	MAMBA	3
2	8:9979992_A_G	si	dl	0.00358595000000002	8.25155216666112e-06	0.127497605709165	0.284053156146179	0.75	0.1249387366083	5.08346435035783	RE	74
2	9:2122667_C_T	dpw	dl	0.0785035802869101	9.74154780813232e-07	0.120254061385294	0.332493702770781	0.75	0.1249387366083	6.01137203376556	RE	74
2	9:76793077_C_T	sc	dl	0.0444027000000003	1.12884343232758e-06	0.128207711778941	0.143292682926829	0.75	0.1249387366083	5.94736628942262	RE	74
3	10:124957583_G_A	sc	dl	0.957721	1.93803556360809e-06	0.0430580493158013	0.960365853658537	1.25	-0.0969100130080564	5.7126382577615	RE	93
3	10:134780983_C_T	sc	dl	0.413214000000001	5.9472658244457e-06	0.0610530365898261	0.51219512195122	1.25	-0.0969100130080564	5.22568264944257	RE	93
3	11:122034437_T_C	dpw	dl	0.652717985208394	4.54003322111054e-06	0.0465885398368055	0.750629722921914	1.25	-0.0969100130080564	5.34294096923713	RE	93
3	11:128026776_A_C	dpw	dl	0.456293781314633	3.5809408198045e-06	0.0626227962044999	0.589420654911839	1.25	-0.0969100130080564	5.44600285626951	RE	93
3	11:13056750_C_T	si	dl	0.976486	7.10603456080222e-06	0.0799168059064605	0.988372093023256	1.25	-0.0969100130080564	5.14837268461348	RE	93
3	11:37457722_C_T	cpd	dl	0.748429897189564	3.7925488024705e-06	0.0504174931735491	0.82262996941896	1.25	-0.0969100130080564	5.42106882200932	RE	93
3	11:50205515_A_G	si	dl	0.0524642999999998	7.64226210763275e-09	0.0627310926268765	0.411960132890365	1.25	-0.0969100130080564	8.11677807133925	RE	93
3	11:69410233_T_A	sc	dl	0.908583	6.65916874366713e-06	0.0353418734996206	0.919207317073171	1.25	-0.0969100130080564	5.17657997992425	RE	93
3	11:69532353_C_T	cpd	dl	0.675269953922467	6.19322959018818e-06	0.0435593608647405	0.792048929663609	1.25	-0.0969100130080564	5.20808281989296	RE	93
3	11:73187477_A_G	dpw	mamba	0.0825970444878998	2.32050031031351e-06	0.0798311494446252	0.335012594458438	1.25	-0.0969100130080564	5.63441836916806	MAMBA	6
3	11:95107284_G_A	sc	dl	0.0941939300000002	5.22199563280949e-06	0.0496812685869334	0.196646341463415	1.25	-0.0969100130080564	5.28216349571636	RE	93
3	12:32059026_G_A	sc	dl	0.383816	2.39744584418745e-06	0.0759840772033678	0.486280487804878	1.25	-0.0969100130080564	5.62025119430795	RE	93
3	12:70483555_C_T	sc	dl	0.352469	1.43333713693304e-06	0.042025845439557	0.44969512195122	1.25	-0.0969100130080564	5.84365164666554	RE	93
3	12:70723260_G_A	cpd	mamba	0.206347846211738	7.39526791988004e-06	0.0510779865719186	0.434250764525994	1.25	-0.0969100130080564	5.13104608751999	MAMBA	6
3	12:84404719_T_C	sc	dl	0.0315403000000001	2.38898554808591e-06	0.0988163578516658	0.125	1.25	-0.0969100130080564	5.62178647746047	RE	93
3	12:98641415_T_C	sc	dl	0.925389	2.12618012464516e-06	0.0711623351816078	0.9375	1.25	-0.0969100130080564	5.67239994591538	RE	93
3	13:89700202_T_C	cpd	mamba	0.459074448185561	4.57375710478392e-07	0.0726153766551236	0.669724770642202	1.25	-0.0969100130080564	6.33972690288034	MAMBA	6
3	14:53360936_C_A	si	dl	0.32197716	7.75201382877107e-06	0.0345291197226755	0.632890365448505	1.25	-0.0969100130080564	5.11058546122127	RE	93
3	14:71023018_A_C	sc	dl	0.925038	8.44702953339662e-06	0.0535429900367589	0.935975609756098	1.25	-0.0969100130080564	5.07329598738847	RE	93
3	14:77518204_C_T	si	dl	1.64787999999988e-07	1.56496410510218e-06	0.0497889314626301	0.0830564784053156	1.25	-0.0969100130080564	5.80549561922605	RE	93
3	15:38532213_A_G	si	dl	0.0693033999999999	8.05126342036775e-07	0.0869447582145744	0.438538205980066	1.25	-0.0969100130080564	6.09413596392524	RE	93
3	15:65820775_C_A	si	dl	0.266138	2.6510698398598e-07	0.0769788649255255	0.586378737541528	1.25	-0.0969100130080564	6.57657883104993	RE	93
3	15:65824111_C_T	si	dl	0.744888	1.25674738017372e-08	0.0936507629159072	0.867109634551495	1.25	-0.0969100130080564	7.90075201143292	RE	93
3	15:65834699_C_T	si	dl	0.151236999999999	2.34393164110707e-10	0.0600387344499525	0.496677740863787	1.25	-0.0969100130080564	9.63005505832071	RE	93
3	15:71937654_G_T	si	mamba	0.216026000000001	6.50823525379047e-06	0.0594756583855328	0.548172757475083	1.25	-0.0969100130080564	5.18653675696805	MAMBA	6
3	15:98018599_A_G	sc	dl	0.418497000000001	2.10745434957343e-06	0.0928300997921827	0.518292682926829	1.25	-0.0969100130080564	5.6762418240309	RE	93
3	17:13428872_C_T	cpd	dl	0.36129371926118	4.10934645947964e-06	0.0349484116613985	0.596330275229358	1.25	-0.0969100130080564	5.38622724177606	RE	93
3	17:47461511_A_G	si	dl	0.000363686000000003	7.94425780226774e-06	0.0866582116913924	0.219269102990033	1.25	-0.0969100130080564	5.09994667082113	RE	93
3	17:75171397_T_C	sc	dl	0.898053	5.78010729462919e-07	0.0626096901454617	0.907012195121951	1.25	-0.0969100130080564	6.23806409980907	RE	93
3	18:35138110_T_G	sc	dl	0.108259	2.10182590780024e-06	0.066289110602907	0.216463414634146	1.25	-0.0969100130080564	5.67740325900847	RE	93
3	18:42965249_C_T	si	dl	0.658103000000001	8.14400925045631e-06	0.0735886116296212	0.825581395348837	1.25	-0.0969100130080564	5.0891617417092	RE	93
3	18:50262792_G_T	sc	dl	0.641501	8.12338729127618e-07	0.056694381317233	0.696646341463415	1.25	-0.0969100130080564	6.09026284081286	RE	93
3	18:57696044_T_C	si	dl	0.383815000000001	5.73901982358633e-07	0.0889402865473025	0.672757475083057	1.25	-0.0969100130080564	6.24116227512074	RE	93
3	19:2486682_C_T	sc	dl	0.377054000000001	1.4717021533465e-07	0.0717649383499598	0.472560975609756	1.25	-0.0969100130080564	6.83218007467691	RE	93
3	1:112104591_C_G	dpw	dl	0.628883326000813	1.1274514962936e-06	0.0492220067494879	0.730478589420655	1.25	-0.0969100130080564	5.94790213268295	RE	93
3	1:175846124_C_T	cpd	dl	0.83187742404282	9.49778765719853e-06	0.0481122257930773	0.877675840978593	1.25	-0.0969100130080564	5.02237754420208	RE	93
3	1:190841096_A_G	sc	dl	0.612428	7.60507987734445e-06	0.0496791312413873	0.661585365853659	1.25	-0.0969100130080564	5.1188962201241	RE	93
3	1:237852083_T_C	si	dl	0.000281655999999999	5.2180478969241e-06	0.0597983985757632	0.214285714285714	1.25	-0.0969100130080564	5.28249193878996	RE	93
3	1:246370620_G_A	sc	dl	0.101025	6.28542189664184e-06	0.093154865576133	0.210365853658537	1.25	-0.0969100130080564	5.20166556583261	RE	93
3	1:4591085_C_G	dpw	dl	0.00020226604226598	6.22647404878256e-06	0.0456788817995601	0.113350125944584	1.25	-0.0969100130080564	5.20575781765076	RE	93
3	1:56358849_C_T	cpd	dl	0.0293203139655043	6.6779169174482e-06	0.0715110566532593	0.262996941896024	1.25	-0.0969100130080564	5.17535898847396	RE	93
3	1:66150510_G_A	si	dl	0.0117189	4.83283381243067e-07	0.0399594973750917	0.335548172757475	1.25	-0.0969100130080564	6.31579813877075	RE	93
3	20:14843670_G_A	si	dl	0.0637620999999999	9.9750316198111e-06	0.0897985485584561	0.428571428571429	1.25	-0.0969100130080564	5.00108571897077	RE	93
3	20:22429468_T_G	dpw	dl	0.0313880604897049	2.07042509381106e-06	0.0364853774424835	0.261964735516373	1.25	-0.0969100130080564	5.68394047727606	RE	93
3	20:22535301_G_A	dpw	dl	0.867145482591161	5.39656054195824e-06	0.0550757955210148	0.904282115869018	1.25	-0.0969100130080564	5.26788294639157	RE	93
3	20:26234532_C_T	si	dl	0.00296907000000002	2.63682152324891e-07	0.0804152266406508	0.275747508305648	1.25	-0.0969100130080564	6.57891926500798	RE	93
3	20:33409350_G_A	si	dl	0.0130722	1.30709387652872e-06	0.0556717473098069	0.338870431893688	1.25	-0.0969100130080564	5.88369321992191	RE	93
3	20:53773889_C_T	sc	dl	0.112473	4.65938878553786e-06	0.0518106312435945	0.222560975609756	1.25	-0.0969100130080564	5.33167104993617	RE	93
3	21:32627693_A_G	dpw	dl	0.900520485213716	7.39079922251676e-06	0.0964236445509598	0.937027707808564	1.25	-0.0969100130080564	5.1313085955482	RE	93
3	21:32791256_C_G	dpw	dl	0.399573666027209	1.57191691042831e-06	0.0557991773375556	0.551637279596977	1.25	-0.0969100130080564	5.80357041395576	RE	93
3	21:35854858_G_A	si	dl	0.141822	3.67442722954419e-06	0.0795464292304196	0.485049833887043	1.25	-0.0969100130080564	5.43481034921517	RE	93
3	21:43976544_A_G	si	dl	0.232997000000001	7.2641808054485e-06	0.0538235755619656	0.556478405315615	1.25	-0.0969100130080564	5.13881335476349	RE	93
3	22:17878097_G_T	si	dl	0.126378	6.82047546790272e-06	0.0561950605687167	0.476744186046512	1.25	-0.0969100130080564	5.16618534882024	RE	93
3	22:31439650_G_A	sc	dl	0.133579000000001	3.261571418186e-06	0.0357540989843943	0.24390243902439	1.25	-0.0969100130080564	5.48657310735014	RE	93
3	2:122142462_A_T	sc	dl	0.0976385000000001	5.12591709571144e-06	0.032094126367978	0.201219512195122	1.25	-0.0969100130080564	5.29022842217952	RE	93
3	2:14740966_G_A	si	dl	0.271645	5.17942339777088e-06	0.0649017444407219	0.589700996677741	1.25	-0.0969100130080564	5.28571858564177	RE	93
3	2:204608895_G_A	sc	dl	0.547335999999999	2.76402335229615e-06	0.0471801698421241	0.609756097560976	1.25	-0.0969100130080564	5.55845829207551	RE	93
3	2:231261298_A_G	cpd	mamba	0.312548253548728	9.8485716517416e-06	0.0648774629474513	0.53822629969419	1.25	-0.0969100130080564	5.00662675110115	MAMBA	6
3	2:27444024_G_A	dpw	dl	5.24028519150507e-05	9.86060623322566e-06	0.0540588162043005	0.0931989924433249	1.25	-0.0969100130080564	5.0060963836743	RE	93
3	2:55631013_T_C	si	dl	0.0622931999999997	8.04699207937963e-07	0.0522288477654434	0.426910299003322	1.25	-0.0969100130080564	6.09436642614706	RE	93
3	2:76000109_A_G	sc	dl	0.141127	5.79505014231957e-06	0.0445291449219815	0.260670731707317	1.25	-0.0969100130080564	5.23694280190254	RE	93
3	2:83259809_C_A	si	dl	0.00283385000000001	7.25549095320759e-06	0.033229200657083	0.269102990033223	1.25	-0.0969100130080564	5.13933319507257	RE	93
3	3:11316922_T_A	dpw	dl	0.957026442838071	6.87822812277011e-07	0.0321829104190591	0.972292191435768	1.25	-0.0969100130080564	6.16252342449869	RE	93
3	3:123334165_T_C	si	dl	0.0857183000000002	5.76202320466799e-06	0.0666115849811765	0.453488372093023	1.25	-0.0969100130080564	5.23942499707279	RE	93
3	3:143780632_C_T	si	dl	0.016869	1.41294249386585e-06	0.0534806891695999	0.353820598006645	1.25	-0.0969100130080564	5.84987551338496	RE	93
3	3:157473446_G_A	si	dl	0.00215748999999999	5.65509088048183e-06	0.085909384301846	0.262458471760797	1.25	-0.0969100130080564	5.24756041132657	RE	93
3	4:100229016_C_T	dpw	dl	0.525838367068105	3.18306804827845e-06	0.0558992654176718	0.642317380352645	1.25	-0.0969100130080564	5.49715407684367	RE	93
3	4:100319924_C_T	dpw	dl	0.869662569995186	6.37317145837212e-06	0.0784421687008112	0.91183879093199	1.25	-0.0969100130080564	5.19564439747444	RE	93
3	4:112170245_C_T	sc	dl	0.88947	1.65801679326656e-06	0.0353236861463371	0.900914634146341	1.25	-0.0969100130080564	5.78041107500042	RE	93
3	4:140424760_C_A	sc	dl	0.0983585370000003	3.6778307064646e-06	0.0595908802491748	0.204268292682927	1.25	-0.0969100130080564	5.43440826556569	RE	93
3	4:35516020_C_A	sc	dl	0.370095	2.96976262654232e-09	0.0319419261091239	0.464939024390244	1.25	-0.0969100130080564	8.52727826250188	RE	93
3	4:48081122_C_T	cpd	dl	0.929177220729247	2.28956642347018e-08	0.0380228226022821	0.951070336391437	1.25	-0.0969100130080564	7.64024675247343	RE	93
3	4:94018593_A_C	si	dl	0.000483437000000001	1.46599007592525e-06	0.0696805085405076	0.230897009966777	1.25	-0.0969100130080564	5.83386896965771	RE	93
3	4:98481275_A_G	dpw	dl	0.570050765468016	8.0745365855626e-07	0.054905631683419	0.677581863979849	1.25	-0.0969100130080564	6.09288239334463	RE	93
3	4:98979582_C_G	dpw	dl	0.000477838900272849	4.66266345035522e-11	0.0667887296795019	0.130982367758186	1.25	-0.0969100130080564	10.0016837696143	RE	93
3	5:128510026_G_A	sc	dl	0.815343999999999	5.76554421392593e-06	0.0338349968190275	0.849085365853659	1.25	-0.0969100130080564	5.23915969306138	RE	93
3	5:160308128_C_T	dpw	dl	0.470223108072848	9.1454539630086e-06	0.0374805075945511	0.602015113350126	1.25	-0.0969100130080564	5.0387947320972	RE	93
3	5:2302221_G_A	dpw	dl	0.240878658280451	6.59559168875253e-06	0.03900056812764	0.410579345088161	1.25	-0.0969100130080564	5.18074623792904	RE	93
3	5:91926753_A_C	dpw	dl	0.317687999356785	6.60948799391427e-06	0.0552228634802979	0.468513853904282	1.25	-0.0969100130080564	5.17983218197127	RE	93
3	6:110744150_C_T	si	dl	0.430538999999999	5.82940321001369e-06	0.0503877826338301	0.699335548172757	1.25	-0.0969100130080564	5.23437590422289	RE	93
3	6:111902480_G_C	si	dl	5.69012000000027e-10	4.69334608874398e-07	0.0593861467523176	0.0481727574750831	1.25	-0.0969100130080564	6.32851741960172	RE	93
3	6:150553990_G_A	cpd	mamba	0.77804571597677	1.33645111709918e-07	0.0344180523430921	0.840978593272171	1.25	-0.0969100130080564	6.87404692165293	MAMBA	6
3	6:31329372_A_G	si	dl	0.412976000000001	3.08887193787957e-06	0.075682456146415	0.684385382059801	1.25	-0.0969100130080564	5.51020009682161	RE	93
3	6:5857043_T_A	si	dl	0.422191	7.31796521431836e-06	0.0531355656854983	0.694352159468439	1.25	-0.0969100130080564	5.13560965924754	RE	93
3	6:66756447_C_T	si	dl	0.417156000000001	7.39066225613565e-06	0.0769608413977223	0.68936877076412	1.25	-0.0969100130080564	5.1313166439734	RE	93
3	6:89955468_T_C	sc	dl	0.760216000000001	7.51730984279577e-06	0.0567744819526447	0.797256097560976	1.25	-0.0969100130080564	5.12393754896326	RE	93
3	7:153543227_G_A	si	dl	0.321681	1.17444242558387e-06	0.0471212494591284	0.631229235880399	1.25	-0.0969100130080564	5.93016826868127	RE	93
3	7:154138759_G_A	si	dl	0.00182933	7.06928111441978e-07	0.0693322112297838	0.257475083056478	1.25	-0.0969100130080564	6.15062474800148	RE	93
3	7:39514899_T_A	sc	dl	0.774235000000001	2.63142169145501e-06	0.0733010059428958	0.809451219512195	1.25	-0.0969100130080564	5.57980954963493	RE	93
3	7:61064568_G_A	si	dl	0.789235353	1.35852067927573e-06	0.0940034445282033	0.882059800664452	1.25	-0.0969100130080564	5.86693374640547	RE	93
3	7:77102205_T_C	dpw	dl	0.278825983326743	8.19154619753916e-06	0.0444733744869411	0.435768261964736	1.25	-0.0969100130080564	5.08663411512845	RE	93
3	7:88517772_A_G	si	dl	0.579118000000001	1.17954772453887e-06	0.0781293154360228	0.779069767441861	1.25	-0.0969100130080564	5.9282844828542	RE	93
3	8:1317050_G_C	sc	dl	0.826136	2.85154976944958e-06	0.0490083416935298	0.859756097560976	1.25	-0.0969100130080564	5.54491904406531	RE	93
3	8:25020061_C_T	sc	dl	0.49355	8.75096575981081e-06	0.0831693752542017	0.576219512195122	1.25	-0.0969100130080564	5.05794401543347	RE	93
3	8:30819119_C_T	si	dl	0.857757	3.56364448766931e-06	0.0905945344086031	0.925249169435216	1.25	-0.0969100130080564	5.44810562807641	RE	93
3	8:84932171_T_G	dpw	dl	0.710101079287238	2.55412082383847e-06	0.0746003238554209	0.798488664987406	1.25	-0.0969100130080564	5.59275856209015	RE	93
3	8:88253743_A_G	sc	dl	0.188932	1.64860270713172e-06	0.0965641541541382	0.30640243902439	1.25	-0.0969100130080564	5.78288399134698	RE	93
3	8:9128844_G_T	si	dl	0.00179571999999999	7.11703981754974e-06	0.0655883059146647	0.252491694352159	1.25	-0.0969100130080564	5.14770060442827	RE	93
3	9:122053536_G_C	si	dl	0.000148624	6.51199709033947e-06	0.0439647223841892	0.199335548172757	1.25	-0.0969100130080564	5.18628580216827	RE	93
4	11:28058958_A_C	sc	dl	0.801046000000001	9.73796919231361e-06	0.0164637509354596	0.830792682926829	1.75	-0.243038048686294	5.01153160375083	RE	114
4	11:51150232_T_G	si	dl	0.105737	3.44455566107801e-06	0.0255292681656937	0.461794019933555	1.75	-0.243038048686294	5.46286679302717	RE	114
4	11:54922054_T_C	si	dl	0.0456405	4.7273032464256e-07	0.0305187928954119	0.397009966777409	1.75	-0.243038048686294	6.32538653773831	RE	114
4	11:81971053_T_C	si	dl	0.137825	9.32433826150675e-08	0.0305643762037713	0.481727574750831	1.75	-0.243038048686294	7.03038197984889	RE	114
4	11:90357791_A_T	sc	dl	0.288943	3.84606415766532e-07	0.0122842195906994	0.391768292682927	1.75	-0.243038048686294	6.41498347540497	RE	114
4	12:16756508_A_C	si	dl	0.000416637	3.08043870480642e-07	0.0102518159456326	0.225913621262459	1.75	-0.243038048686294	6.5113874284642	RE	114
4	12:56369506_A_G	si	dl	0.00558869000000001	2.96450910223878e-07	0.0193355834325972	0.303986710963455	1.75	-0.243038048686294	6.52804721185772	RE	114
4	13:108247253_A_G	dpw	dl	0.882395388039875	2.51758747936413e-06	0.0313190176581487	0.924433249370277	1.75	-0.243038048686294	5.59901542995208	RE	114
4	13:70668843_A_G	sc	dl	0.0746325000000003	6.42081273490528e-06	0.0149615899591224	0.178353658536585	1.75	-0.243038048686294	5.19240999623882	RE	114
4	13:81673834_C_G	si	dl	0.771548	1.84609944415437e-06	0.0144673954309623	0.87375415282392	1.75	-0.243038048686294	5.73374490846489	RE	114
4	13:86076499_C_T	dpw	dl	0.26166418441502	7.94084382867147e-06	0.0188413247811059	0.423173803526448	1.75	-0.243038048686294	5.10013334509637	RE	114
4	13:86076499_C_T	dpw	mamba	0.26166418441502	7.94084382867147e-06	0.0245581406067233	0.423173803526448	1.75	-0.243038048686294	5.10013334509637	MAMBA	9
4	14:103232207_T_C	sc	dl	0.333451	1.70331030306715e-06	0.0157642933171294	0.434451219512195	1.75	-0.243038048686294	5.76870622659188	RE	114
4	14:104506099_A_G	sc	dl	0.400783	1.98728677816199e-06	0.0114305005667584	0.501524390243902	1.75	-0.243038048686294	5.70173945690305	RE	114
4	14:105898248_G_C	si	mamba	0.352614999999999	3.90450006088989e-08	0.0115904199539105	0.651162790697675	1.75	-0.243038048686294	7.40843456606235	MAMBA	9
4	14:105902561_G_A	si	dl	0.00827757999999997	6.59837115434463e-06	0.0159192033471569	0.320598006644518	1.75	-0.243038048686294	5.18056325930442	RE	114
4	14:42737596_A_C	dpw	dl	0.0218478547936994	1.16286376534098e-07	0.017039011324958	0.244332493702771	1.75	-0.243038048686294	6.93447116182039	RE	114
4	14:66475383_A_T	si	dl	0.875937	2.6663408223802e-06	0.0116839472184881	0.938538205980066	1.75	-0.243038048686294	5.574084338111	RE	114
4	14:79012872_A_C	sc	dl	0.275304	3.45243714159554e-06	0.0281850943804924	0.378048780487805	1.75	-0.243038048686294	5.46187421986206	RE	114
4	14:86889495_C_T	si	dl	0.917441	2.83014202120823e-06	0.0307866431513188	0.958471760797342	1.75	-0.243038048686294	5.54819177031336	RE	114
4	14:98172086_A_G	dpw	dl	0.65357761849109	2.79532560690496e-06	0.0109380735576276	0.753148614609572	1.75	-0.243038048686294	5.55356759706346	RE	114
4	15:65827476_C_G	si	dl	0.644963	1.6354972413084e-08	0.0288051195901304	0.815614617940199	1.75	-0.243038048686294	7.78635018408902	RE	114
4	15:65839175_C_T	si	dl	0.713408	2.29004470646444e-06	0.0190308877726265	0.853820598006645	1.75	-0.243038048686294	5.64015603924033	RE	114
4	15:72777509_G_A	cpd	dl	0.860386642774585	5.90959304382104e-06	0.018888869288357	0.90519877675841	1.75	-0.243038048686294	5.22844242519458	RE	114
4	16:69710472_A_C	dpw	dl	0.525831697726209	4.25160208722165e-07	0.0208820365769143	0.639798488664988	1.75	-0.243038048686294	6.37144738841273	RE	114
4	16:88444853_A_G	dpw	dl	0.816402112633433	3.24535060358006e-06	0.0116951937960671	0.871536523929471	1.75	-0.243038048686294	5.48873837837823	RE	114
4	17:37737640_G_A	sc	dl	0.419321	1.71411888673776e-06	0.0201020282935639	0.522865853658537	1.75	-0.243038048686294	5.76595905985529	RE	114
4	17:52975258_T_C	si	dl	0.501206000000001	5.55076071234329e-06	0.0118115950236093	0.73421926910299	1.75	-0.243038048686294	5.25564749425863	RE	114
4	17:78557657_T_C	sc	dl	0.222026	8.39498281626263e-07	0.0138753809692103	0.335365853658537	1.75	-0.243038048686294	6.07598018848483	RE	114
4	18:34411086_G_A	si	dl	0.592503000000001	2.93095272237977e-06	0.0143962285897671	0.785714285714286	1.75	-0.243038048686294	5.53299118687551	RE	114
4	18:44448898_G_C	cpd	dl	0.254478541722342	3.05566438969503e-06	0.0189826261201023	0.486238532110092	1.75	-0.243038048686294	5.51489434699015	RE	114
4	18:69141201_G_A	dpw	mamba	0.719487411332446	4.21892613133339e-06	0.0155755990802857	0.808564231738035	1.75	-0.243038048686294	5.37479807856103	MAMBA	9
4	19:2630432_T_A	dpw	dl	0.956038351149736	1.09816142529719e-06	0.0120644264018299	0.967254408060453	1.75	-0.243038048686294	5.95933381565742	RE	114
4	19:32027330_G_A	si	dl	0.273744	3.29856409681817e-06	0.0183359569078098	0.59468438538206	1.75	-0.243038048686294	5.48167507240694	RE	114
4	19:41335066_C_T	sc	dl	4.90330000000015e-09	4.30367911001268e-16	0.0138362754083693	0.0106707317073171	1.75	-0.243038048686294	10.0272670679629	RE	114
4	19:41346768_T_C	sc	dl	1.82236000000003e-22	3.64821582693476e-29	0.0138693042693313	0.00152439024390244	1.75	-0.243038048686294	10.0936885952757	RE	114
4	19:41375030_C_G	sc	dl	2.25533000000018e-12	2.98994895544328e-14	0.0139337597641135	0.00457317073170732	1.75	-0.243038048686294	10.0179082087162	RE	114
4	19:41505621_T_A	cpd	dl	0.0571999431106122	3.63735166067373e-06	0.0107762080963888	0.290519877675841	1.75	-0.243038048686294	5.43921470914404	RE	114
4	19:49368613_T_C	dpw	dl	0.000536364286286103	1.19309150668543e-06	0.0228926415954392	0.133501259445844	1.75	-0.243038048686294	5.92332624591516	RE	114
4	1:107295600_C_A	cpd	mamba	0.300263132941545	8.54356630060207e-06	0.0113411438196169	0.529051987767584	1.75	-0.243038048686294	5.0683608059658	MAMBA	9
4	1:116608520_G_A	cpd	dl	0.136009446842612	8.58367859570772e-06	0.012347590769896	0.370030581039755	1.75	-0.243038048686294	5.06632655231003	RE	114
4	1:170044580_C_A	si	dl	0.305022	5.62883918373578e-06	0.0109778706389187	0.616279069767442	1.75	-0.243038048686294	5.24958115898127	RE	114
4	1:48778623_T_G	dpw	dl	0.624637251748339	2.18836835391526e-06	0.0295727694574759	0.722921914357683	1.75	-0.243038048686294	5.65987957419952	RE	114
4	1:5695474_A_C	si	dl	0.374570999999999	9.14394359941349e-06	0.0202855575694617	0.667774086378738	1.75	-0.243038048686294	5.03886646136814	RE	114
4	1:66392405_G_A	dpw	dl	8.75620053593274e-05	5.41618515623867e-06	0.0211547830018574	0.100755667506297	1.75	-0.243038048686294	5.26630649739561	RE	114
4	1:77974484_G_A	cpd	dl	0.195800063295572	1.78128906411923e-07	0.0127841202074944	0.418960244648318	1.75	-0.243038048686294	6.74926559835526	RE	114
4	1:99589245_A_C	cpd	mamba	0.414316804102281	9.81460036948392e-06	0.0120318619025596	0.645259938837921	1.75	-0.243038048686294	5.00812737928979	MAMBA	9
4	20:18656530_G_A	dpw	dl	0.179895271986972	1.00964952775986e-07	0.012223128422063	0.370277078085642	1.75	-0.243038048686294	6.99582935351869	RE	114
4	20:29641303_C_G	si	dl	4.97341999999955e-07	3.48481794375149e-06	0.0100836233875506	0.0980066445182724	1.75	-0.243038048686294	5.45781990568345	RE	114
4	20:30329154_G_A	cpd	dl	0.245975960991174	3.90338353551266e-07	0.0115213710078134	0.470948012232416	1.75	-0.243038048686294	6.40855877406508	RE	114
4	20:36351795_C_A	cpd	dl	0.437727515210153	8.04056478502098e-06	0.0300617380442093	0.657492354740061	1.75	-0.243038048686294	5.09471344448497	RE	114
4	20:43878130_A_G	sc	dl	0.114056	3.06795439525935e-06	0.0171547548013355	0.224085365853659	1.75	-0.243038048686294	5.51315110040572	RE	114
4	20:60562717_C_T	si	dl	0.333880000000001	4.72869837699914e-06	0.0172650059024323	0.63953488372093	1.75	-0.243038048686294	5.32525838684787	RE	114
4	20:61341472_G_A	sc	dl	0.558801	1.37792582563596e-06	0.0254064207493014	0.621951219512195	1.75	-0.243038048686294	5.86077416006556	RE	114
4	22:16858508_G_A	si	dl	0.844891	3.70229282544811e-06	0.0296264099158295	0.913621262458472	1.75	-0.243038048686294	5.43152923457098	RE	114
4	22:32020644_C_G	sc	dl	0.0830886000000001	7.81016023336299e-06	0.0289780511263872	0.1875	1.75	-0.243038048686294	5.10734005603928	RE	114
4	22:41753603_G_A	sc	dl	0.000136581000000005	2.72549934022872e-10	0.011728729509318	0.0320121951219512	1.75	-0.243038048686294	9.56455391876747	RE	114
4	2:126807513_C_T	sc	dl	0.90041	8.57390076867585e-06	0.031039836323116	0.913109756097561	1.75	-0.243038048686294	5.0668215471685	RE	114
4	2:162823836_C_G	sc	dl	0.163519	2.33615103753042e-06	0.0147744766686232	0.278963414634146	1.75	-0.243038048686294	5.63149908251617	RE	114
4	2:169520732_G_C	sc	dl	0.323318	1.80641497747913e-06	0.0294697645632282	0.425304878048781	1.75	-0.243038048686294	5.74318247455021	RE	114
4	2:200565488_T_C	si	dl	0.890948	6.52822867841195e-06	0.0110258170591662	0.945182724252492	1.75	-0.243038048686294	5.18520464101385	RE	114
4	2:208440724_A_T	sc	dl	0.708915	5.49806635101073e-06	0.0117182429747283	0.748475609756098	1.75	-0.243038048686294	5.25979002336779	RE	114
4	2:224442120_A_C	dpw	mamba	0.628312463224497	4.58621579484466e-06	0.028203022953962	0.72544080604534	1.75	-0.243038048686294	5.33854551430182	MAMBA	9
4	2:22921924_G_T	sc	dl	0.98611	9.54026016066156e-08	0.0127469557354407	0.990853658536585	1.75	-0.243038048686294	7.02043978202555	RE	114
4	2:229776932_G_A	sc	dl	0.572255000000001	5.95443134965479e-06	0.011270275592887	0.635670731707317	1.75	-0.243038048686294	5.22515970748081	RE	114
4	2:27541053_C_G	dpw	dl	0.00373004736074166	1.95164341465284e-09	0.0154788680947538	0.181360201511335	1.75	-0.243038048686294	8.70959952949477	RE	114
4	2:27625005_G_T	dpw	dl	0.00923289685086072	2.30771296775008e-06	0.0162510616490922	0.214105793450882	1.75	-0.243038048686294	5.63681820949998	RE	114
4	2:4286746_C_T	cpd	dl	0.184812563313548	6.10416855080476e-06	0.0146753122485166	0.412844036697248	1.75	-0.243038048686294	5.21437348297031	RE	114
4	2:59053353_T_A	si	dl	0.304019	6.9116222382356e-06	0.0115177992577039	0.614617940199336	1.75	-0.243038048686294	5.16042000668847	RE	114
4	2:61836773_T_C	sc	dl	0.297146000000001	2.53385831351832e-07	0.0188946368328474	0.397865853658537	1.75	-0.243038048686294	6.59621767334268	RE	114
4	2:72901030_A_G	sc	dl	0.665482000000001	2.03925275221633e-07	0.0265464551648321	0.711890243902439	1.75	-0.243038048686294	6.69052894288788	RE	114
4	2:86595081_C_T	sc	dl	0.490107	4.90489775264007e-06	0.0243192749303456	0.573170731707317	1.75	-0.243038048686294	5.30937004148017	RE	114
4	3:104918841_G_A	cpd	mamba	0.731135311019228	2.74782486071e-07	0.0111790363143658	0.81039755351682	1.75	-0.243038048686294	6.56101095154377	MAMBA	9
4	3:111993831_G_A	dpw	dl	0.76715450404695	8.68018948239169e-07	0.0117398188200435	0.838790931989924	1.75	-0.243038048686294	6.06147079437893	RE	114
4	3:116501247_G_A	dpw	dl	0.514745970767645	8.63175440212681e-06	0.0129982431484426	0.6272040302267	1.75	-0.243038048686294	5.06390092505806	RE	114
4	3:121735955_C_T	sc	dl	0.228918982	1.55855450603341e-06	0.0189015334760541	0.339939024390244	1.75	-0.243038048686294	5.80727800490103	RE	114
4	3:181409057_T_C	si	dl	2.99460000000028e-08	1.789396810142e-06	0.017997462619274	0.0697674418604651	1.75	-0.243038048686294	5.74729334118461	RE	114
4	3:70263843_G_A	cpd	dl	0.253227607213046	8.35576027140742e-06	0.0187515540144637	0.480122324159021	1.75	-0.243038048686294	5.07801402851681	RE	114
4	3:90437285_G_A	dpw	mamba	0.776633789400492	7.37885572533505e-06	0.0119383994022636	0.846347607052897	1.75	-0.243038048686294	5.13201098109067	MAMBA	9
4	3:95636234_G_A	si	dl	0.846201	4.29940411948031e-06	0.0247154736982513	0.916943521594684	1.75	-0.243038048686294	5.3665917317586	RE	114
4	4:118151813_G_A	cpd	dl	0.825814251481916	9.73617779910057e-06	0.026401968641878	0.874617737003058	1.75	-0.243038048686294	5.0116115037526	RE	114
4	4:149956038_G_A	sc	dl	0.658909	5.4693553328932e-06	0.0298780056995169	0.702743902439024	1.75	-0.243038048686294	5.26206386047949	RE	114
4	4:188852371_C_T	dpw	dl	0.539104710043778	5.08882651913055e-06	0.0314616957573296	0.652392947103275	1.75	-0.243038048686294	5.29338235420993	RE	114
4	4:41184146_C_T	sc	dl	0.363838	4.03395439236079e-07	0.0305894616877346	0.460365853658537	1.75	-0.243038048686294	6.39426901620209	RE	114
4	4:43639475_T_C	dpw	dl	0.0765841900638069	8.90471910273894e-06	0.0153348539401176	0.314861460957179	1.75	-0.243038048686294	5.05037977570153	RE	114
4	4:53701754_T_C	sc	dl	0.639698000000001	3.20819328564263e-06	0.0116653677944444	0.69359756097561	1.75	-0.243038048686294	5.49373947444046	RE	114
4	4:89906519_T_C	sc	dl	0.00240929999999995	3.65444105842457e-08	0.0100949312940645	0.0533536585365854	1.75	-0.243038048686294	7.43717903835174	RE	114
4	4:97264066_C_G	dpw	dl	4.34329673700183e-06	1.16659778630317e-07	0.010558644738457	0.0780856423173804	1.75	-0.243038048686294	6.93307885200786	RE	114
4	4:99882050_G_A	dpw	dl	2.84934498869922e-06	6.4286192255971e-07	0.0104387383933086	0.0755667506297229	1.75	-0.243038048686294	6.19188229723111	RE	114
4	5:106639917_G_A	si	dl	0.723131	5.48369391311601e-06	0.0101096326583981	0.858803986710963	1.75	-0.243038048686294	5.26092679450153	RE	114
4	5:113421490_C_T	dpw	mamba	0.751885870145017	3.34048051498917e-06	0.029802251818319	0.82367758186398	1.75	-0.243038048686294	5.47619105714104	MAMBA	9
4	5:130901124_T_C	sc	dl	0.811005000000001	6.42577510202403e-08	0.0196051505188858	0.846036585365854	1.75	-0.243038048686294	7.19207447854472	RE	114
4	5:132239939_C_G	dpw	dl	0.540205299087207	5.38780313376035e-08	0.0110073577719238	0.654911838790932	1.75	-0.243038048686294	7.26858828145008	RE	114
4	5:29875175_G_C	sc	dl	0.529448	5.28200352306792e-06	0.0175331006614071	0.599085365853659	1.75	-0.243038048686294	5.27720131345692	RE	114
4	5:30754350_G_A	sc	dl	0.923735	6.35858691672491e-06	0.0177155003389646	0.932926829268293	1.75	-0.243038048686294	5.19663938788227	RE	114
4	5:58890764_G_C	si	dl	0.0593178	3.79378270759248e-06	0.0136583081686646	0.421926910299003	1.75	-0.243038048686294	5.42092754735248	RE	114
4	5:79560322_G_A	sc	dl	0.228791	3.38304143010851e-07	0.0233334149984225	0.338414634146342	1.75	-0.243038048686294	6.47069268363167	RE	114
4	5:84373838_A_G	si	dl	0.0223445	9.50200748949855e-06	0.0111671854226917	0.365448504983389	1.75	-0.243038048686294	5.02218463160503	RE	114
4	6:123936954_G_A	dpw	dl	0.174240172042756	9.26175356237344e-06	0.0219876314582106	0.367758186397985	1.75	-0.243038048686294	5.03330677893759	RE	114
4	6:27859453_T_C	si	dl	1.66072e-09	1.1243199445735e-06	0.0153434963291657	0.0564784053156146	1.75	-0.243038048686294	5.94911008521662	RE	114
4	6:28436145_T_C	si	dl	0.000141362999999999	9.06930970067556e-06	0.0306976274808535	0.197674418604651	1.75	-0.243038048686294	5.04242576747093	RE	114
4	6:30270182_G_C	cpd	dl	0.506023183773614	4.03511346268013e-06	0.0164062300187728	0.688073394495413	1.75	-0.243038048686294	5.39414424891636	RE	114
4	6:33124972_A_G	si	dl	0.160184000000001	7.82728823677445e-06	0.0265905602394286	0.506644518272425	1.75	-0.243038048686294	5.10638867316418	RE	114
4	6:36891985_C_T	si	dl	0.0986562999999998	2.9280842686083e-06	0.0205227206045178	0.458471760797342	1.75	-0.243038048686294	5.53341642868436	RE	114
4	6:67478540_T_C	si	dl	0.00723247999999995	9.50862785452796e-07	0.0143710671664732	0.317275747508306	1.75	-0.243038048686294	6.02188214954015	RE	114
4	6:95120226_G_A	sc	dl	0.449421	4.83297307745762e-06	0.0169323928364955	0.548780487804878	1.75	-0.243038048686294	5.31578562413365	RE	114
4	7:44347800_T_C	sc	dl	0.969584	2.8018081957254e-06	0.0174398324907228	0.969512195121951	1.75	-0.243038048686294	5.5525615986681	RE	114
4	7:51789252_A_C	sc	dl	0.922138	1.88537472357271e-07	0.0207186040582954	0.929878048780488	1.75	-0.243038048686294	6.72460231961934	RE	114
4	7:88356107_C_T	dpw	dl	0.713555485135518	4.52473346505355e-06	0.0171476594467552	0.80352644836272	1.75	-0.243038048686294	5.34440699835176	RE	114
4	7:9759483_A_G	si	dl	0.15085	8.67104435203475e-06	0.01292859322165	0.495016611295681	1.75	-0.243038048686294	5.06192859237254	RE	114
4	7:9972091_C_G	sc	dl	0.402868	5.24112403477621e-06	0.0101345371788663	0.504573170731707	1.75	-0.243038048686294	5.28057556230056	RE	114
4	8:10153082_C_T	si	dl	2.0871099999998e-08	4.00052022803787e-06	0.0247535733318509	0.0647840531561462	1.75	-0.243038048686294	5.39788352930318	RE	114
4	8:143108774_G_C	sc	dl	0.683805	1.43714856821701e-06	0.0108721495758299	0.734756097560976	1.75	-0.243038048686294	5.84249833345126	RE	114
4	8:40555078_T_A	sc	dl	0.533411	4.14492206750481e-06	0.0186400204915639	0.605182926829268	1.75	-0.243038048686294	5.38248363060727	RE	114
4	8:58236961_G_A	sc	dl	0.111355	5.76857633780699e-06	0.0230804511258942	0.221036585365854	1.75	-0.243038048686294	5.23893135580854	RE	114
4	8:77000163_T_C	si	dl	0.955032	2.92274170152228e-07	0.0275979430082921	0.981727574750831	1.75	-0.243038048686294	6.53420956389685	RE	114
4	8:9287738_G_A	sc	dl	0.0608949000000003	6.62164392582898e-08	0.0298033935759726	0.167682926829268	1.75	-0.243038048686294	7.17903417683152	RE	114
4	9:109359345_A_C	dpw	dl	0.000927321085856776	7.38411261058986e-06	0.0255752169634539	0.141057934508816	1.75	-0.243038048686294	5.13170168877184	RE	114
4	9:123170505_C_T	sc	dl	0.221185	9.89013531832651e-06	0.0133185252106044	0.333841463414634	1.75	-0.243038048686294	5.00479776627942	RE	114
4	9:134849037_G_A	si	dl	0.00708211	1.78273042973205e-06	0.0294006812058409	0.315614617940199	1.75	-0.243038048686294	5.74891432240559	RE	114
4	9:136408373_A_G	sc	dl	0.0633961000000001	1.14957269882733e-09	0.0123222380386891	0.170731707317073	1.75	-0.243038048686294	8.93946355879992	RE	114
4	9:17363422_G_C	si	dl	0.0520738000000002	2.32690238719176e-06	0.0312928863751441	0.410299003322259	1.75	-0.243038048686294	5.63322183484526	RE	114
4	9:76028620_A_C	dpw	dl	0.214450572274912	3.7298356728507e-06	0.0208598117630096	0.400503778337531	1.75	-0.243038048686294	5.42831030168897	RE	114
5	11:113722396_T_C	sc	dl	0.946557	9.37516102438099e-06	0.00588164889934341	0.949695121951219	2.25	-0.352182518111362	5.02802126425096	RE	149
5	11:113734912_A_T	dpw	dl	0.0105232385920713	1.96993216373676e-07	0.00713013822331999	0.219143576826197	2.25	-0.352182518111362	6.70554872887498	RE	149
5	11:131798043_C_T	cpd	dl	0.254096077576456	6.18769170576957e-06	0.00665307568095531	0.483180428134557	2.25	-0.352182518111362	5.20847133262918	RE	149
5	11:17774473_A_G	sc	dl	0.790583000000001	7.62258992879079e-06	0.00583732747722909	0.821646341463415	2.25	-0.352182518111362	5.11789744326993	RE	149
5	11:48824651_C_T	dpw	dl	0.974782879434489	5.90436838532043e-06	0.00540609308329602	0.982367758186398	2.25	-0.352182518111362	5.22882655384071	RE	149
5	11:67324263_G_A	dpw	dl	0.4387686165101	5.58934379704079e-06	0.00801902752753682	0.581863979848867	2.25	-0.352182518111362	5.25263917638058	RE	149
5	11:7678742_G_C	sc	dl	0.424637	6.42713069427525e-06	0.00461714759763907	0.528963414634146	2.25	-0.352182518111362	5.19198286871797	RE	149
5	12:23820065_G_A	cpd	dl	0.397319735039172	4.75759291217666e-06	0.00369724854997387	0.62691131498471	2.25	-0.352182518111362	5.3226127215167	RE	149
5	12:5691835_T_C	sc	dl	0.868157	7.7624199510016e-06	0.00691175104297057	0.890243902439024	2.25	-0.352182518111362	5.11000286540055	RE	149
5	12:82871954_T_A	sc	dl	0.959999	9.34485859632941e-06	0.00988911027367072	0.963414634146341	2.25	-0.352182518111362	5.02942726585267	RE	149
5	13:109334254_T_C	sc	dl	0.767974	4.08555972208752e-06	0.00574410854763174	0.803353658536585	2.25	-0.352182518111362	5.38874843666842	RE	149
5	13:109647768_A_G	si	dl	0.314413	2.86366579960162e-06	0.00721269887753878	0.624584717607973	2.25	-0.352182518111362	5.54307766718046	RE	149
5	13:111477816_C_T	sc	dl	0.855496	7.72434576021502e-06	0.00709071564718469	0.878048780487805	2.25	-0.352182518111362	5.11213829439645	RE	149
5	13:80769008_T_C	dpw	dl	0.777018168288851	1.81399794203361e-06	0.00425000019977192	0.848866498740554	2.25	-0.352182518111362	5.74136320997932	RE	149
5	13:97555605_C_T	sc	dl	0.152408000000001	4.16296123181698e-06	0.00843848797794629	0.271341463414634	2.25	-0.352182518111362	5.38059763352503	RE	149
5	14:101820930_A_T	dpw	dl	0.930905635473279	3.13399403802623e-06	0.00571312499593666	0.957178841309824	2.25	-0.352182518111362	5.50390183404955	RE	149
5	14:58849299_G_T	dpw	dl	0.589638864509063	4.59320983002474e-07	0.00567124701468032	0.695214105793451	2.25	-0.352182518111362	6.33788371440346	RE	149
5	14:67583600_G_A	si	dl	0.536115999999999	6.07608888779813e-06	0.00961454352026237	0.759136212624585	2.25	-0.352182518111362	5.21637588141921	RE	149
5	14:69803439_A_T	si	dl	0.00105087999999999	5.66720738727662e-06	0.00801273018786467	0.245847176079734	2.25	-0.352182518111362	5.24663089438129	RE	149
5	14:73675017_C_T	sc	dl	0.84157	2.30880533011119e-08	0.00985694519281054	0.867378048780488	2.25	-0.352182518111362	7.63661268363658	RE	149
5	14:80102233_A_G	si	dl	0.000216351999999999	3.42050781989471e-06	0.00467352329965138	0.204318936877076	2.25	-0.352182518111362	5.46590941236317	RE	149
5	14:81093997_C_A	dpw	dl	0.0719852487878979	5.84582050982677e-06	0.00736184525497313	0.309823677581864	2.25	-0.352182518111362	5.2331545233591	RE	149
5	14:89366992_T_G	dpw	dl	0.876538534016021	6.12616660726642e-06	0.00586099190989875	0.919395465994962	2.25	-0.352182518111362	5.21281119629332	RE	149
5	14:90918331_C_T	sc	dl	0.0267134000000001	7.16513346418785e-07	0.00440489246417437	0.115853658536585	2.25	-0.352182518111362	6.14477571563363	RE	149
5	14:96735187_G_A	dpw	dl	0.274599107860484	4.84781469333149e-06	0.00503409235712585	0.433249370277078	2.25	-0.352182518111362	5.31445398933717	RE	149
5	15:31190781_T_C	si	dl	0.610433	2.48744974535532e-06	0.00817728644627181	0.800664451827243	2.25	-0.352182518111362	5.6042456846668	RE	149
5	15:71937654_G_T	si	dl	0.216026000000001	6.50823525379047e-06	0.00716335247263485	0.548172757475083	2.25	-0.352182518111362	5.18653675696805	RE	149
5	15:78849779_C_T	sc	dl	8.17454000000022e-05	1.4859977111946e-20	0.00877168579314256	0.0289634146341463	2.25	-0.352182518111362	10.0499389215776	RE	149
5	15:78891293_A_T	cpd	dl	0.000790488179136767	6.03366075080958e-07	0.00386845038287839	0.131498470948012	2.25	-0.352182518111362	6.21941911215794	RE	149
5	15:84192426_T_C	si	dl	0.359418	1.88113256733023e-06	0.00874937620507957	0.654485049833887	2.25	-0.352182518111362	5.72558059773442	RE	149
5	15:93323159_G_T	sc	dl	0.531631	9.01838186343586e-07	0.0057644827900652	0.602134146341463	2.25	-0.352182518111362	6.04487137940072	RE	149
5	16:1254635_G_A	dpw	dl	0.212136363917793	6.64753728696399e-06	0.00367400787936148	0.397984886649874	2.25	-0.352182518111362	5.17733921797123	RE	149
5	16:54542855_G_T	dpw	dl	0.0428017291681992	1.12197244088115e-06	0.00657852947776441	0.282115869017632	2.25	-0.352182518111362	5.9500178105667	RE	149
5	16:71459146_G_T	dpw	dl	0.0273828436358568	5.2176074555983e-06	0.00454306791492491	0.256926952141058	2.25	-0.352182518111362	5.28252859796105	RE	149
5	16:730830_C_T	si	dl	1.54071999999984e-11	8.85538562175471e-08	0.00519197579814942	0.0365448504983389	2.25	-0.352182518111362	7.0527925220229	RE	149
5	16:75426968_C_T	dpw	dl	0.993395238766415	6.92969947405361e-06	0.00864886493968651	0.992443324937028	2.25	-0.352182518111362	5.1592855993839	RE	149
5	16:79928306_G_C	sc	dl	0.958781	2.74520974005768e-06	0.00908600763414448	0.961890243902439	2.25	-0.352182518111362	5.56142446889334	RE	149
5	16:87651920_G_A	si	dl	0.296481	2.32151396975054e-06	0.00403214779786258	0.606312292358804	2.25	-0.352182518111362	5.63422869861537	RE	149
5	16:9613468_C_T	si	dl	0.614605	3.26874780268909e-07	0.00849316891824045	0.803986710963455	2.25	-0.352182518111362	6.48561858572909	RE	149
5	17:40645525_T_C	cpd	dl	0.0594615995436348	4.73693403571449e-06	0.00850789070323128	0.299694189602447	2.25	-0.352182518111362	5.32450266300788	RE	149
5	17:53290416_A_G	dpw	dl	0.477679019904475	5.32665435127667e-06	0.00853155438566047	0.612090680100756	2.25	-0.352182518111362	5.27354548384284	RE	149
5	17:60325961_T_C	si	dl	0.310799	4.17056858032775e-06	0.00776079937421637	0.621262458471761	2.25	-0.352182518111362	5.37980473292413	RE	149
5	17:6183032_C_T	sc	dl	0.683442	4.40822325151324e-06	0.00508043840138752	0.733231707317073	2.25	-0.352182518111362	5.35573641904623	RE	149
5	17:70615494_G_A	si	dl	0.312949000000001	5.29803100953359e-06	0.00472721290184077	0.622923588039867	2.25	-0.352182518111362	5.27588550409279	RE	149
5	18:33491972_G_A	cpd	dl	0.746788397860412	3.07023929369438e-06	0.00430912779151436	0.819571865443425	2.25	-0.352182518111362	5.5128277743987	RE	149
5	18:49975994_T_C	cpd	dl	0.533023414064457	4.28445310691349e-06	0.00344126628053976	0.706422018348624	2.25	-0.352182518111362	5.36810460613466	RE	149
5	18:70351863_C_G	sc	dl	0.978771	3.73456435816666e-06	0.00379067395987611	0.978658536585366	2.25	-0.352182518111362	5.42776005191522	RE	149
5	19:3809211_C_T	sc	dl	0.200101	1.0120287875795e-06	0.00919381614846237	0.317073170731707	2.25	-0.352182518111362	5.99480713363347	RE	149
5	19:39008776_C_T	si	dl	0.233253000000001	4.70867191310199e-06	0.00829405385686954	0.559800664451827	2.25	-0.352182518111362	5.32710156891028	RE	149
5	19:41354533_A_T	sc	dl	1.14056000000005e-10	3.29902292664706e-12	0.00475068479867996	0.0076219512195122	2.25	-0.352182518111362	10.0075285282051	RE	149
5	19:41448205_A_G	sc	dl	0.00103929000000004	3.31161532053146e-07	0.00455863231892953	0.0442073170731707	2.25	-0.352182518111362	6.4799601168972	RE	149
5	19:9615844_C_T	sc	dl	0.146209000000001	1.14750249938728e-06	0.00737527158204789	0.265243902439024	2.25	-0.352182518111362	5.94024635984829	RE	149
5	19:9939158_G_A	sc	dl	0.706077	7.32819831669516e-06	0.00385818116965075	0.745426829268293	2.25	-0.352182518111362	5.1350027862451	RE	149
5	1:118064763_C_T	si	dl	3.51402999999986e-05	4.96948203448848e-06	0.00710709896128398	0.17109634551495	2.25	-0.352182518111362	5.30368887510696	RE	149
5	1:11856311_G_A	cpd	dl	0.659175629962948	4.08733487421911e-06	0.00443715691314318	0.779816513761468	2.25	-0.352182518111362	5.38855977920359	RE	149
5	1:16014979_T_G	dpw	dl	0.380260895685265	9.5893936829849e-07	0.00495713018149701	0.523929471032746	2.25	-0.352182518111362	6.01820885147984	RE	149
5	1:163790451_C_T	si	dl	0.000372421000000003	3.64773122365058e-06	0.00438020959036862	0.222591362126246	2.25	-0.352182518111362	5.43797716935288	RE	149
5	1:165784347_C_T	sc	dl	0.432453000000001	8.02248022673726e-06	0.00768232572095027	0.539634146341463	2.25	-0.352182518111362	5.09569134465059	RE	149
5	1:18754325_C_A	si	mamba	0.577310000000001	8.49802845442109e-06	0.00414717918111747	0.777408637873754	2.25	-0.352182518111362	5.07068181907171	MAMBA	8
5	1:202665585_C_T	dpw	dl	0.811331962070275	5.07724187417729e-06	0.00575412113761841	0.866498740554156	2.25	-0.352182518111362	5.29437214679465	RE	149
5	1:212413304_A_G	si	dl	0.0618626000000002	9.45540803434508e-07	0.00690069662150687	0.425249169435216	2.25	-0.352182518111362	6.02431972506951	RE	149
5	1:227456065_C_T	si	dl	0.00212578	3.09124681144109e-08	0.0035396642112949	0.260797342192691	2.25	-0.352182518111362	7.50986631859644	RE	149
5	1:248441776_C_T	sc	dl	0.335225000000001	7.89116842747978e-06	0.00545915515414044	0.439024390243902	2.25	-0.352182518111362	5.10285868702667	RE	149
5	1:32169415_C_T	si	dl	1.71663000000011e-05	4.69472178588634e-06	0.00332813457105245	0.152823920265781	2.25	-0.352182518111362	5.32839013937965	RE	149
5	1:43072371_T_G	si	dl	0.016975	7.89518620912551e-06	0.00401252811152889	0.355481727574751	2.25	-0.352182518111362	5.1026376226358	RE	149
5	1:43072371_T_G	si	mamba	0.016975	7.89518620912551e-06	0.00552187742658719	0.355481727574751	2.25	-0.352182518111362	5.1026376226358	MAMBA	8
5	1:44041744_C_T	si	dl	6.22193000000011e-10	6.85154510054433e-07	0.00383366626224569	0.0514950166112957	2.25	-0.352182518111362	6.16421147916853	RE	149
5	1:50625979_C_T	si	dl	2.52491999999994e-14	5.01924843965547e-09	0.00332494914856271	0.0199335548172757	2.25	-0.352182518111362	8.29936130734621	RE	149
5	1:58658082_C_T	si	mamba	0.193664999999999	8.34034173982541e-06	0.00572768112008856	0.529900332225914	2.25	-0.352182518111362	5.07881615407692	MAMBA	8
5	20:16803790_G_A	si	dl	0.367809000000001	3.74181514569328e-06	0.00434027783210438	0.662790697674419	2.25	-0.352182518111362	5.4269176714561	RE	149
5	20:20991945_G_A	dpw	dl	0.417818768331109	3.92157582573195e-06	0.00919040204272309	0.571788413098237	2.25	-0.352182518111362	5.40653938326039	RE	149
5	20:25533873_G_A	si	dl	1.03341000000006e-05	5.95087360903619e-08	0.00837969701231554	0.141196013289037	2.25	-0.352182518111362	7.22541927364397	RE	149
5	20:56529425_C_T	cpd	dl	0.514869893188821	1.81316029348103e-06	0.00809437493913278	0.697247706422018	2.25	-0.352182518111362	5.74156380015322	RE	149
5	21:34440669_C_G	dpw	dl	0.0208996677485295	7.46578554628231e-06	0.00688377398218511	0.236775818639799	2.25	-0.352182518111362	5.12692448928299	RE	149
5	22:17107610_G_T	dpw	dl	0.703481236817068	7.51027822288225e-06	0.00723514964856028	0.790931989924433	2.25	-0.352182518111362	5.12434397399126	RE	149
5	22:18399450_C_G	sc	dl	0.196031000000001	5.9936495869094e-06	0.00325901421755158	0.3125	2.25	-0.352182518111362	5.22230865126694	RE	149
5	2:10152534_G_A	si	dl	0.0638064000000001	2.91282860000571e-06	0.00806558120507691	0.430232558139535	2.25	-0.352182518111362	5.53568506987345	RE	149
5	2:150015114_T_C	dpw	dl	0.380604277151888	7.61220658175467e-06	0.00479945348695848	0.528967254408061	2.25	-0.352182518111362	5.11848943424488	RE	149
5	2:174705083_C_T	si	dl	0.508387	8.24085721092634e-06	0.00925048643600488	0.739202657807309	2.25	-0.352182518111362	5.08402761080141	RE	149
5	2:175508771_T_C	dpw	dl	0.16953131490196	1.34526208351311e-07	0.00870677657752956	0.36272040302267	2.25	-0.352182518111362	6.87119309831176	RE	149
5	2:184416168_C_T	cpd	dl	0.281967461162595	1.76823997401462e-06	0.00532976247633311	0.504587155963303	2.25	-0.352182518111362	5.75245879570414	RE	149
5	2:197067596_T_C	cpd	dl	0.580538479560052	5.61263758592827e-06	0.00512076925515432	0.743119266055046	2.25	-0.352182518111362	5.25083299973881	RE	149
5	2:2114021_C_T	sc	dl	0.710920818000001	1.02980505545342e-07	0.00644551183795887	0.751524390243902	2.25	-0.352182518111362	6.98724498049273	RE	149
5	2:222934098_G_T	si	dl	0.83899	4.13467529155344e-06	0.00488709586541797	0.908637873754153	2.25	-0.352182518111362	5.38355859121996	RE	149
5	2:22507095_G_A	cpd	dl	0.7944882599781	5.7573417055e-06	0.00376168509443868	0.859327217125382	2.25	-0.352182518111362	5.23977799385404	RE	149
5	2:44222596_G_A	dpw	dl	0.92578917810448	2.28181623309654e-06	0.00350933803968188	0.954659949622166	2.25	-0.352182518111362	5.64171933457414	RE	149
5	2:51360667_T_C	si	dl	8.05602999999947e-05	2.24392414658198e-09	0.00478282789800817	0.18936877076412	2.25	-0.352182518111362	8.6489918280209	RE	149
5	2:59289218_T_C	si	dl	1.91224000000009e-05	3.72869919896388e-06	0.00609459081783022	0.156146179401993	2.25	-0.352182518111362	5.42844265056182	RE	149
5	2:60032759_T_C	si	dl	0.000369842999999998	9.57159740505675e-06	0.00858673226959394	0.22093023255814	2.25	-0.352182518111362	5.01901557671545	RE	149
5	2:98275354_G_A	dpw	dl	1.53557132337092e-08	2.81515284063991e-06	0.00323742325175141	0.052896725440806	2.25	-0.352182518111362	5.5504980214007	RE	149
5	3:117644339_T_C	si	dl	3.08073999999986e-07	7.10380533327035e-08	0.00466278520308991	0.0913621262458472	2.25	-0.352182518111362	7.14850894810852	RE	149
5	3:123290223_A_G	si	dl	0.408963	9.13185642832685e-06	0.00319139329589745	0.682724252491694	2.25	-0.352182518111362	5.03944092513576	RE	149
5	3:1306273_C_G	si	mamba	0.0806685999999996	3.39513824226646e-06	0.00670213482641252	0.450166112956811	2.25	-0.352182518111362	5.46914253754514	MAMBA	8
5	3:14950802_C_G	sc	dl	0.133014	3.53940805026485e-06	0.00430823979622422	0.242378048780488	2.25	-0.352182518111362	5.45106936565786	RE	149
5	3:158284861_A_C	si	dl	9.95084e-06	4.76223214532475e-06	0.00447141370386868	0.137873754152824	2.25	-0.352182518111362	5.32218943778957	RE	149
5	3:173402170_T_G	si	dl	0.000402572999999999	1.7742208867983e-07	0.00522560964568703	0.224252491694352	2.25	-0.352182518111362	6.7509923123815	RE	149
5	3:34915828_A_G	cpd	dl	0.267734037801986	3.98070953753303e-06	0.00780965160158205	0.498470948012232	2.25	-0.352182518111362	5.4000395106472	RE	149
5	3:52855229_T_C	si	dl	0.000328349999999999	9.93617651247592e-08	0.00443308334556467	0.215946843853821	2.25	-0.352182518111362	7.00278070201921	RE	149
5	3:59447472_T_G	si	dl	0.769947	9.92526433301569e-06	0.00477324195932413	0.872093023255814	2.25	-0.352182518111362	5.00325791813246	RE	149
5	3:66304719_A_T	si	dl	0.0195274999999999	4.87555507497655e-06	0.00972394561921573	0.357142857142857	2.25	-0.352182518111362	5.31197593334466	RE	149
5	3:86683350_C_A	sc	dl	0.674497000000001	2.30273816142244e-06	0.00377021400336453	0.725609756097561	2.25	-0.352182518111362	5.63775544176407	RE	149
5	3:90437285_G_A	dpw	dl	0.776633789400492	7.37885572533505e-06	0.00413243101856966	0.846347607052897	2.25	-0.352182518111362	5.13201098109067	RE	149
5	4:100043564_T_C	dpw	dl	2.91298255209358e-47	2.31036681646417e-16	0.00589763256434292	0.00755667506297229	2.25	-0.352182518111362	10.0286398265317	RE	149
5	4:100411429_G_A	dpw	dl	3.07590388611127e-07	3.75094402460928e-06	0.00868008879930639	0.0629722921914358	2.25	-0.352182518111362	5.42585941678362	RE	149
5	4:147094844_G_A	sc	dl	0.567043000000001	7.98767767315388e-06	0.00563008469007985	0.628048780487805	2.25	-0.352182518111362	5.09757946853782	RE	149
5	4:25812343_C_G	sc	dl	0.39425	8.82051773404107e-06	0.0080950588426781	0.492378048780488	2.25	-0.352182518111362	5.05450592252826	RE	149
5	4:32582516_T_A	sc	dl	0.531371	9.77799944201167e-06	0.0033369464486212	0.600609756097561	2.25	-0.352182518111362	5.0097499918555	RE	149
5	4:55071039_T_C	sc	dl	0.619833	8.17747236638106e-06	0.00437447904587957	0.675304878048781	2.25	-0.352182518111362	5.08738091478458	RE	149
5	4:57866872_T_G	dpw	dl	0.342940472320647	2.22923798870727e-06	0.00561984319187438	0.496221662468514	2.25	-0.352182518111362	5.65184356468933	RE	149
5	4:63131926_C_G	si	dl	0.00480352000000002	8.39223155313401e-07	0.0095944090609626	0.299003322259136	2.25	-0.352182518111362	6.0761225418711	RE	149
5	5:11496824_A_G	dpw	mamba	0.118336217882173	1.61809911166876e-06	0.00771130637430902	0.345088161209068	2.25	-0.352182518111362	5.79099488054046	MAMBA	8
5	5:17938792_G_T	dpw	dl	0.388063710991654	4.49092859184142e-06	0.00374761746092957	0.534005037783375	2.25	-0.352182518111362	5.34766385039616	RE	149
5	5:17938792_G_T	dpw	mamba	0.388063710991654	4.49092859184142e-06	0.00655487092898345	0.534005037783375	2.25	-0.352182518111362	5.34766385039616	MAMBA	8
5	5:5206392_A_G	dpw	dl	0.280052746215913	6.93384501818118e-06	0.00425418113371634	0.44080604534005	2.25	-0.352182518111362	5.15902586970312	RE	149
5	5:60526827_A_T	si	dl	0.000933757000000003	1.15047225388537e-06	0.00658608372602341	0.244186046511628	2.25	-0.352182518111362	5.93912385081523	RE	149
5	5:6788593_C_G	dpw	dl	0.908689571358348	3.60715064695108e-06	0.00433690401491813	0.942065491183879	2.25	-0.352182518111362	5.4428357196796	RE	149
5	5:78244417_A_G	si	dl	0.774132	4.3699743246715e-06	0.0052600258805898	0.875415282392027	2.25	-0.352182518111362	5.35952111467403	RE	149
5	6:123936954_G_A	dpw	mamba	0.174240172042756	9.26175356237344e-06	0.00592282021229096	0.367758186397985	2.25	-0.352182518111362	5.03330677893759	MAMBA	8
5	6:130999018_T_C	si	dl	0.800556	3.21061945757359e-06	0.00536167281541568	0.890365448504983	2.25	-0.352182518111362	5.49341116664458	RE	149
5	6:158893181_G_C	dpw	dl	0.427439167372925	6.00328999190448e-06	0.00581418274974734	0.576826196473552	2.25	-0.352182518111362	5.22161067732678	RE	149
5	6:17991248_G_A	dpw	dl	0.374910622389722	2.35988082467616e-06	0.00672382052288283	0.521410579345088	2.25	-0.352182518111362	5.62710992859446	RE	149
5	6:21668777_T_C	sc	dl	0.136454	2.25638230072521e-06	0.00913983229289627	0.248475609756098	2.25	-0.352182518111362	5.64658731558001	RE	149
5	6:21735792_G_A	si	dl	0.457978999999999	6.14832798361678e-06	0.00557202072821942	0.719269102990033	2.25	-0.352182518111362	5.21124297304029	RE	149
5	6:27301512_T_A	si	dl	7.40709000000013e-05	8.77081299056603e-06	0.00781669088160522	0.182724252491694	2.25	-0.352182518111362	5.05696014882868	RE	149
5	6:33104095_A_G	dpw	dl	0.00250375073072824	8.28515519972667e-06	0.00320571444230355	0.173803526448363	2.25	-0.352182518111362	5.08169935184892	RE	149
5	6:34012666_T_C	cpd	dl	0.0882325159557422	1.81957161571408e-06	0.00374534263792864	0.321100917431193	2.25	-0.352182518111362	5.74003084653701	RE	149
5	6:50041484_G_A	si	dl	0.349183000000001	2.50125148226412e-06	0.00493166993440661	0.649501661129568	2.25	-0.352182518111362	5.60184264098884	RE	149
5	6:6167142_A_G	dpw	dl	0.246251564989706	6.15337305505833e-06	0.00382572583443607	0.415617128463476	2.25	-0.352182518111362	5.21088675452972	RE	149
5	7:101273005_C_T	si	dl	0.638974999999999	8.25497341873484e-06	0.00339696396732673	0.812292358803987	2.25	-0.352182518111362	5.08328432084036	RE	149
5	7:101273005_C_T	si	mamba	0.638974999999999	8.25497341873484e-06	0.00497685163449141	0.812292358803987	2.25	-0.352182518111362	5.08328432084036	MAMBA	8
5	7:105132754_T_C	sc	dl	0.0123353000000001	5.01096417985155e-06	0.00734793370992777	0.0899390243902439	2.25	-0.352182518111362	5.30007870173735	RE	149
5	7:107172470_G_A	si	dl	0.00228618000000001	5.27398935623763e-08	0.00836842817139303	0.264119601328904	2.25	-0.352182518111362	7.27786075101811	RE	149
5	7:114951541_T_C	si	dl	4.93270000000053e-11	1.52129670444968e-07	0.00497316912634022	0.0382059800664452	2.25	-0.352182518111362	6.81778607553367	RE	149
5	7:119975686_C_A	si	dl	6.84312999999947e-05	3.30164298879375e-06	0.00351265790763098	0.181063122923588	2.25	-0.352182518111362	5.48126988939525	RE	149
5	7:121963813_C_A	si	dl	0.00475471000000002	2.17764300651205e-07	0.00961003413758511	0.29734219269103	2.25	-0.352182518111362	6.6620133151264	RE	149
5	7:142720926_C_T	sc	dl	0.50091	2.0208928301213e-06	0.00332674974641749	0.580792682926829	2.25	-0.352182518111362	5.69445671692559	RE	149
5	7:153489725_G_A	sc	dl	2.10720000000009e-05	8.99735259677658e-06	0.00867168672465331	0.0198170731707317	2.25	-0.352182518111362	5.04588525964376	RE	149
5	7:157057757_G_A	si	dl	0.950134	4.15151134647663e-06	0.00499294825413809	0.978405315614618	2.25	-0.352182518111362	5.38179377077085	RE	149
5	7:77752241_C_T	si	dl	2.01287999999985e-05	1.46137307110062e-07	0.00598072007760783	0.1578073089701	2.25	-0.352182518111362	6.83523889971433	RE	149
5	7:78142981_T_G	si	dl	0.0150932000000001	4.57634086306762e-06	0.00412105734408344	0.348837209302326	2.25	-0.352182518111362	5.33948163512497	RE	149
5	7:8375933_A_G	si	dl	0.932347	8.56827869520545e-06	0.00388468036950421	0.965116279069768	2.25	-0.352182518111362	5.0671064159132	RE	149
5	7:91571673_A_G	dpw	dl	0.499871433584196	6.40176469685583e-06	0.00750043982282875	0.619647355163728	2.25	-0.352182518111362	5.19370029281843	RE	149
5	7:9916585_A_T	cpd	dl	0.200638986097045	6.01522793883734e-06	0.0041135307425468	0.425076452599388	2.25	-0.352182518111362	5.2207479110168	RE	149
5	8:124851635_C_A	sc	dl	0.0426851000000001	8.98380714873881e-06	0.00715747307078348	0.138719512195122	2.25	-0.352182518111362	5.04653957944668	RE	149
5	8:127317200_C_G	cpd	dl	0.340759807540618	3.22967887889276e-06	0.0051349108783318	0.571865443425077	2.25	-0.352182518111362	5.49084065663418	RE	149
5	8:2044057_C_T	sc	dl	0.0528529000000002	4.25408270203991e-06	0.00810674165063688	0.155487804878049	2.25	-0.352182518111362	5.37119407139369	RE	149
5	8:22171168_T_C	dpw	dl	0.165693479499082	7.83154898246856e-06	0.00725980291427255	0.360201511335013	2.25	-0.352182518111362	5.10615233142775	RE	149
5	8:27450535_T_C	cpd	dl	0.0796848657530795	1.53603669295829e-07	0.00735556881855719	0.314984709480122	2.25	-0.352182518111362	6.81359840972184	RE	149
5	8:3484935_C_T	si	dl	0.42645	9.792183552047e-06	0.00773046346644404	0.697674418604651	2.25	-0.352182518111362	5.00912045438009	RE	149
5	8:64755479_C_T	sc	dl	0.598507000000001	7.35529801191241e-06	0.00838603864651793	0.646341463414634	2.25	-0.352182518111362	5.1333997264297	RE	149
5	8:89907380_T_C	sc	dl	0.667263	7.80249938475549e-06	0.00434091503953013	0.714939024390244	2.25	-0.352182518111362	5.10776625690772	RE	149
5	9:113137556_C_T	cpd	dl	0.165072158293286	3.55446570809574e-06	0.00383131936723005	0.388379204892966	2.25	-0.352182518111362	5.44922567129554	RE	149
5	9:136493820_T_C	sc	dl	0.841034	1.48301603409054e-08	0.00840065022156764	0.864329268292683	2.25	-0.352182518111362	7.82885415343595	RE	149
5	9:22440148_G_A	sc	dl	0.100214	3.28893981757535e-06	0.00742934708549844	0.208841463414634	2.25	-0.352182518111362	5.48294407335045	RE	149
5	9:4171298_A_G	cpd	dl	0.447605302076565	9.39382853332429e-06	0.00625838318735747	0.663608562691132	2.25	-0.352182518111362	5.02715737130954	RE	149
5	9:88199733_G_A	si	dl	0.907187	1.10362775342027e-06	0.00536832886162965	0.951827242524917	2.25	-0.352182518111362	5.95717738665813	RE	149
5	9:9041784_G_A	sc	dl	0.309229000000001	6.21815102302267e-06	0.0056847468004264	0.410060975609756	2.25	-0.352182518111362	5.20633873425988	RE	149
6	10:104654383_C_A	si	dl	4.25239000000043e-14	6.22311796692503e-09	0.00272098022890657	0.0215946843853821	2.75	-0.439332693830263	8.20599196634656	RE	137
6	10:124948512_G_A	sc	dl	0.245103000000002	8.0425923683856e-06	0.00152701620204693	0.353658536585366	2.75	-0.439332693830263	5.09460394256776	RE	137
6	10:125698438_G_T	si	dl	0.0109208999999999	3.98795651470401e-07	0.00267185497300974	0.330564784053156	2.75	-0.439332693830263	6.39924958594891	RE	137
6	10:130177774_G_A	cpd	dl	0.778593453978692	5.40765860249078e-06	0.00166294766868365	0.844036697247707	2.75	-0.439332693830263	5.26699073417709	RE	137
6	10:13560871_A_T	si	dl	2.85168999999995e-05	4.18260839517163e-06	0.001764092345315	0.167774086378738	2.75	-0.439332693830263	5.3785527951797	RE	137
6	10:26026019_G_A	cpd	dl	0.937466488879328	6.70860582719813e-06	0.00167505080106887	0.960244648318043	2.75	-0.439332693830263	5.17336772490783	RE	137
6	10:58519637_C_T	sc	dl	0.383729	4.74528474337144e-06	0.00198778408738668	0.484756097560976	2.75	-0.439332693830263	5.32373772238006	RE	137
6	10:63674407_T_A	si	dl	2.10289999999991e-13	2.52770432295437e-13	0.00134049883770597	0.0232558139534884	2.75	-0.439332693830263	10.0131975262992	RE	137
6	10:64955256_T_C	dpw	dl	0.0535465399634802	8.78900067129759e-06	0.00113530871552861	0.292191435768262	2.75	-0.439332693830263	5.05606050235668	RE	137
6	11:124525217_G_A	dpw	dl	0.57405321540542	5.71546066407834e-06	0.00310665191918509	0.682619647355164	2.75	-0.439332693830263	5.24294875987859	RE	137
6	11:13673408_G_A	si	dl	0.608087999999999	2.75259594835623e-06	0.00278698501398625	0.79734219269103	2.75	-0.439332693830263	5.56025753371301	RE	137
6	11:28666727_T_C	sc	dl	0.0347787000000001	1.46332701897448e-07	0.00127139673691486	0.129573170731707	2.75	-0.439332693830263	6.83465860848469	RE	137
6	11:81196051_G_A	cpd	dl	0.99014129098215	6.17668269424368e-06	0.0022361554994639	0.99388379204893	2.75	-0.439332693830263	5.20924470846943	RE	137
6	12:108453086_C_T	si	dl	0.257720999999999	1.08752005286601e-06	0.00275885422314721	0.574750830564784	2.75	-0.439332693830263	5.9635627263101	RE	137
6	12:121432117_G_C	cpd	dl	0.0149329123163173	2.97886967717834e-06	0.00138750183074466	0.220183486238532	2.75	-0.439332693830263	5.5259484963554	RE	137
6	12:125235369_C_T	sc	dl	0.0256990999999999	2.12676121117994e-06	0.00137483023104747	0.114329268292683	2.75	-0.439332693830263	5.6722812691422	RE	137
6	12:14467788_C_T	sc	dl	0.835316	2.32179570676878e-06	0.0018383487493021	0.862804878048781	2.75	-0.439332693830263	5.63417599619359	RE	137
6	12:18367686_C_A	dpw	dl	0.664899704492851	2.01615041164362e-06	0.00124137793692061	0.760705289672544	2.75	-0.439332693830263	5.69547707117983	RE	137
6	12:19079804_G_T	si	dl	0.431635	2.46340953400913e-06	0.00184316224585564	0.70265780730897	2.75	-0.439332693830263	5.60846338208079	RE	137
6	12:23368686_C_G	si	dl	0.82571	8.48997663911523e-06	0.00206043993640829	0.90531561461794	2.75	-0.439332693830263	5.0710935047522	RE	137
6	12:47646843_G_A	sc	dl	0.531872999999999	4.70368957745264e-06	0.00132267617347261	0.603658536585366	2.75	-0.439332693830263	5.32756134748631	RE	137
6	12:69183158_C_T	sc	dl	0.947376	5.00410782220776e-06	0.0030574925841337	0.951219512195122	2.75	-0.439332693830263	5.30067334124773	RE	137
6	12:83949710_G_A	sc	dl	0.00363469999999999	9.13443750989358e-07	0.0015822618599624	0.0640243902439024	2.75	-0.439332693830263	6.03931819093549	RE	137
6	13:101791910_G_A	si	dl	0.605568	6.09840229691828e-06	0.00262473490821484	0.794019933554817	2.75	-0.439332693830263	5.21478392966418	RE	137
6	14:103237334_C_T	sc	dl	0.109443000000001	8.21927360877575e-06	0.00219636322301807	0.219512195121951	2.75	-0.439332693830263	5.0851665622215	RE	137
6	14:51980599_C_T	cpd	dl	0.130831051798138	9.53130386669457e-06	0.00193841673866602	0.363914373088685	2.75	-0.439332693830263	5.02084768452674	RE	137
6	14:71737426_C_G	dpw	dl	0.017068599549673	2.65266611722325e-06	0.0012497370702687	0.229219143576826	2.75	-0.439332693830263	5.57631740986416	RE	137
6	14:83856398_A_G	sc	dl	0.282924	1.62425164272663e-06	0.00119509758274211	0.385670731707317	2.75	-0.439332693830263	5.78934668532802	RE	137
6	14:97467904_T_C	si	dl	0.570485999999999	4.76493023172255e-06	0.00197545464979685	0.774086378737542	2.75	-0.439332693830263	5.32194345393431	RE	137
6	14:97467904_T_C	si	mamba	0.570485999999999	4.76493023172255e-06	0.00179356074539129	0.774086378737542	2.75	-0.439332693830263	5.32194345393431	MAMBA	11
6	14:98594361_A_C	si	dl	5.30419999999969e-07	6.72076473309489e-07	0.0016376755198678	0.101328903654485	2.75	-0.439332693830263	6.1725813072338	RE	137
6	15:39517773_C_A	si	dl	0.0500766999999999	4.41616539371373e-06	0.00124460719997554	0.403654485049834	2.75	-0.439332693830263	5.35495466982774	RE	137
6	15:47618314_T_C	sc	dl	0.000349137000000009	2.23031455077965e-08	0.0027122462792754	0.0350609756097561	2.75	-0.439332693830263	7.65163388222796	RE	137
6	15:56955500_A_G	cpd	dl	0.0294925165235684	1.39555074731014e-06	0.00166621395650916	0.26605504587156	2.75	-0.439332693830263	5.85525436635841	RE	137
6	15:60839670_C_T	sc	dl	0.0234914999999996	7.32004323197411e-06	0.0014465869965749	0.108231707317073	2.75	-0.439332693830263	5.13548635400276	RE	137
6	15:61762983_G_A	sc	dl	0.909728	2.06167435340414e-06	0.00262948114259024	0.920731707317073	2.75	-0.439332693830263	5.68577993152989	RE	137
6	15:71945693_G_C	si	dl	0.813113	9.63786367353637e-07	0.00164545531275669	0.897009966777409	2.75	-0.439332693830263	6.01601922103643	RE	137
6	15:76667396_C_T	sc	dl	0.132444000000001	1.87091530012461e-06	0.00200794258689373	0.240853658536585	2.75	-0.439332693830263	5.72794587338783	RE	137
6	15:78775472_G_T	cpd	dl	0.000187954628289506	1.01906800009333e-08	0.00162275177316925	0.110091743119266	2.75	-0.439332693830263	7.99179683554217	RE	137
6	16:23774682_T_C	cpd	mamba	0.568254211685343	5.26922576838436e-06	0.00121133354225396	0.72782874617737	2.75	-0.439332693830263	5.27825319298862	MAMBA	11
6	16:27152688_A_G	si	dl	0.907911	3.03504499766726e-06	0.00190784673742652	0.953488372093023	2.75	-0.439332693830263	5.51783486567811	RE	137
6	16:30563172_C_T	dpw	dl	0.32781627109216	8.61216839152351e-06	0.00214442909037607	0.481108312342569	2.75	-0.439332693830263	5.06488748711672	RE	137
6	16:60499707_C_T	dpw	dl	0.0457380290106613	2.63932224203779e-06	0.00213270650694084	0.287153652392947	2.75	-0.439332693830263	5.57850758234714	RE	137
6	16:71173384_A_G	dpw	dl	0.00297496493724014	1.88856468491688e-07	0.00271668798879946	0.178841309823678	2.75	-0.439332693830263	6.72386813563319	RE	137
6	17:2114587_C_T	si	dl	0.0460370000000002	3.3056605054455e-07	0.00142355108753383	0.398671096345515	2.75	-0.439332693830263	6.48074175094078	RE	137
6	17:27156866_A_T	si	dl	4.34751999999953e-09	3.93335477104351e-06	0.00154092507813368	0.0598006644518272	2.75	-0.439332693830263	5.40523688039984	RE	137
6	17:46097878_G_A	dpw	dl	0.723586079534731	7.04419947495847e-06	0.00169061849888425	0.811083123425693	2.75	-0.439332693830263	5.15216835434486	RE	137
6	17:5978739_C_T	dpw	dl	0.348898189501099	2.50332950472948e-06	0.0018109962223233	0.506297229219144	2.75	-0.439332693830263	5.601481981927	RE	137
6	18:21260493_C_A	si	dl	0.629618000000001	2.106529619289e-06	0.00237770793524254	0.808970099667774	2.75	-0.439332693830263	5.67643243000814	RE	137
6	18:34178759_G_A	sc	dl	0.382271	4.87056525569257e-06	0.00120966714493648	0.481707317073171	2.75	-0.439332693830263	5.31242063361442	RE	137
6	18:34836085_C_T	si	dl	0.360006000000001	2.41066714022622e-06	0.00250816022484275	0.656146179401993	2.75	-0.439332693830263	5.61786275193808	RE	137
6	18:37947965_C_T	dpw	dl	0.4638181216514	6.14258143771028e-06	0.00107398891802204	0.596977329974811	2.75	-0.439332693830263	5.21164907697833	RE	137
6	18:38625065_C_T	sc	dl	0.865989	8.65171502862092e-07	0.00121954203215625	0.885670731707317	2.75	-0.439332693830263	6.06289779384872	RE	137
6	18:49868838_G_T	si	dl	0.000113880000000006	1.14447783948754e-06	0.0017644854442039	0.194352159468439	2.75	-0.439332693830263	5.94139261214755	RE	137
6	18:73761226_T_G	si	dl	0.719773	2.08014506362402e-06	0.00143020497108122	0.855481727574751	2.75	-0.439332693830263	5.6819063774725	RE	137
6	19:41093903_C_T	cpd	dl	0.00010828980726078	5.52715277900132e-06	0.00130710812455655	0.0978593272171254	2.75	-0.439332693830263	5.25749853068506	RE	137
6	19:41354306_G_A	sc	dl	1.21624000000001e-11	8.52405508976032e-13	0.0011799422113077	0.00609756097560976	2.75	-0.439332693830263	10.0105150066639	RE	137
6	19:41445802_T_C	sc	dl	0.00608185999999985	5.12432321625729e-07	0.00147894807586425	0.0777439024390244	2.75	-0.439332693830263	6.29036348497537	RE	137
6	19:41447786_A_G	cpd	dl	0.387390517323749	9.95808349504313e-06	0.00298439721375674	0.614678899082569	2.75	-0.439332693830263	5.00182423663814	RE	137
6	19:41529956_A_G	sc	dl	4.70536e-06	9.76389520714859e-09	0.00186364398266673	0.0152439024390244	2.75	-0.439332693830263	8.01037689037748	RE	137
6	19:41659194_T_C	cpd	dl	0.88960698870594	5.14473913484705e-07	0.00270122114963242	0.926605504587156	2.75	-0.439332693830263	6.28863664134249	RE	137
6	19:46567722_C_T	si	dl	0.692148999999999	1.8955500200006e-06	0.00165774004984749	0.8421926910299	2.75	-0.439332693830263	5.72226475087162	RE	137
6	1:121268848_G_C	si	dl	0.990565	1.26393358588903e-08	0.00296848994406671	0.996677740863787	2.75	-0.439332693830263	7.89827574570529	RE	137
6	1:18014082_G_A	si	dl	0.121402	3.78788979563888e-06	0.00112624418664357	0.470099667774086	2.75	-0.439332693830263	5.42160266479077	RE	137
6	1:235380772_T_C	dpw	dl	0.515565103491025	2.95450079992599e-06	0.00103403953709446	0.629722921914358	2.75	-0.439332693830263	5.52951588809982	RE	137
6	1:243647497_A_G	sc	dl	0.918259	1.74771640321472e-07	0.00178972528103809	0.928353658536585	2.75	-0.439332693830263	6.7575290376691	RE	137
6	1:248410478_C_T	cpd	dl	0.856759133040394	3.65090773530195e-06	0.00122737779344824	0.89908256880734	2.75	-0.439332693830263	5.43759914227776	RE	137
6	1:41761220_T_C	si	dl	4.27628999999997e-06	4.31293997037284e-06	0.0013254222326301	0.117940199335548	2.75	-0.439332693830263	5.36522658653693	RE	137
6	1:42054247_A_G	dpw	dl	0.181867111750221	2.49017155128206e-06	0.00125007806222333	0.375314861460957	2.75	-0.439332693830263	5.6037707327401	RE	137
6	1:44054994_G_A	si	dl	6.61593000000059e-10	3.74703437710243e-10	0.00199155381787959	0.053156146179402	2.75	-0.439332693830263	9.42631232246067	RE	137
6	1:44922646_C_G	sc	dl	0.822838	1.69844467366525e-06	0.0024527827211828	0.856707317073171	2.75	-0.439332693830263	5.76994859557831	RE	137
6	1:49378140_C_T	si	dl	5.34139999999967e-10	3.96699353601366e-08	0.00192887980843781	0.0448504983388704	2.75	-0.439332693830263	7.40153850718299	RE	137
6	1:54244238_C_A	dpw	dl	0.865648727624742	5.30869085246747e-06	0.00239296154001397	0.90176322418136	2.75	-0.439332693830263	5.27501256472791	RE	137
6	1:58389945_T_C	sc	dl	0.0186717000000002	4.80727835774741e-10	0.00121317676650924	0.0975609756097561	2.75	-0.439332693830263	9.31810073001746	RE	137
6	1:58815243_C_T	si	dl	7.9175299999996e-05	8.17576041304794e-06	0.00233211981832878	0.187707641196013	2.75	-0.439332693830263	5.08747184382578	RE	137
6	1:73282801_A_C	si	dl	5.52644000000056e-10	2.97851302144265e-06	0.00152873081103766	0.0465116279069768	2.75	-0.439332693830263	5.52600049691537	RE	137
6	1:73905483_G_A	si	dl	0.0507383999999999	3.75717979009716e-06	0.00274352365483078	0.40531561461794	2.75	-0.439332693830263	5.42513802240298	RE	137
6	1:96882671_C_A	si	dl	0.000643854999999999	6.93772697876776e-08	0.00128625745939323	0.237541528239203	2.75	-0.439332693830263	7.15878279500241	RE	137
6	20:15282386_A_G	sc	dl	0.492908000000001	7.06422104102645e-06	0.0011829013148392	0.57469512195122	2.75	-0.439332693830263	5.15093572004825	RE	137
6	20:40023046_C_T	si	dl	0.000510739000000004	8.49519663093358e-06	0.0027865618694187	0.23421926910299	2.75	-0.439332693830263	5.07082656444165	RE	137
6	20:51521213_C_T	cpd	dl	0.674410031962431	9.22894808612095e-06	0.00149922403196231	0.788990825688074	2.75	-0.439332693830263	5.03484779696189	RE	137
6	21:18056939_A_G	si	dl	0.547321918999999	2.96815339972121e-06	0.00312576388063014	0.762458471760797	2.75	-0.439332693830263	5.52751365766158	RE	137
6	22:32556119_G_A	sc	dl	0.0790702000000001	1.3798431136068e-08	0.00284155890936062	0.184451219512195	2.75	-0.439332693830263	7.8601702895177	RE	137
6	22:43048607_C_T	sc	dl	0.973741	1.95448435717157e-06	0.00313831906674743	0.977134146341463	2.75	-0.439332693830263	5.70896780111879	RE	137
6	2:115344225_C_T	dpw	dl	0.474871320295959	5.60660393980731e-06	0.00144937172928479	0.607052896725441	2.75	-0.439332693830263	5.25130012213077	RE	137
6	2:146361142_C_T	si	dl	7.46346000000073e-17	1.02073432063286e-06	0.00270483519005551	0.00996677740863787	2.75	-0.439332693830263	5.99108728249478	RE	137
6	2:161479003_T_C	sc	dl	0.00384127000000017	2.50192590523855e-06	0.00272495730450647	0.0655487804878049	2.75	-0.439332693830263	5.60172555612242	RE	137
6	2:166531735_G_T	sc	dl	0.395449	4.79186386853153e-06	0.00123562457482599	0.49390243902439	2.75	-0.439332693830263	5.31949552826176	RE	137
6	2:199541883_C_A	si	dl	2.04256000000003e-05	2.51663094400772e-08	0.00105781933519491	0.161129568106312	2.75	-0.439332693830263	7.59918046769859	RE	137
6	2:205301281_C_T	cpd	mamba	0.410021691148915	8.16111146097854e-07	0.00253646737293914	0.63914373088685	2.75	-0.439332693830263	6.08825069069481	MAMBA	11
6	2:23953076_T_C	sc	dl	4.9947899999999e-06	7.55737443315751e-10	0.00272277302559717	0.0167682926829268	2.75	-0.439332693830263	9.12162905995429	RE	137
6	2:27991368_G_C	dpw	dl	0.000265056203133597	6.72072430724843e-06	0.0027681018387445	0.118387909319899	2.75	-0.439332693830263	5.17258391955182	RE	137
6	2:58881871_A_G	si	dl	6.34216000000007e-05	8.63068522316029e-06	0.00138751732131362	0.179401993355482	2.75	-0.439332693830263	5.06395472261344	RE	137
6	2:60924133_G_A	si	dl	0.00449512000000002	7.41701476469643e-06	0.00261555589209237	0.294019933554817	2.75	-0.439332693830263	5.1297708564581	RE	137
6	2:74086018_C_G	sc	dl	0.614962	5.55099894845457e-06	0.00131920350739251	0.669207317073171	2.75	-0.439332693830263	5.25562885493808	RE	137
6	3:101047874_A_G	dpw	mamba	0.834370410188344	3.03108828721529e-06	0.00122553676656056	0.881612090680101	2.75	-0.439332693830263	5.51840141365151	MAMBA	11
6	3:10857153_T_C	si	mamba	0.829088	4.08994186570289e-06	0.00108458498163759	0.906976744186047	2.75	-0.439332693830263	5.38828286499605	MAMBA	11
6	3:117771160_C_A	si	mamba	0.734589	6.39398709575856e-06	0.00285289154834201	0.865448504983389	2.75	-0.439332693830263	5.19422824454955	MAMBA	11
6	3:117941141_G_A	si	dl	0.00510628000000001	1.61699195244826e-07	0.0013179030072263	0.300664451827243	2.75	-0.439332693830263	6.79129214151352	RE	137
6	3:175718927_C_T	si	dl	4.66680999999999e-07	3.38642784121308e-06	0.00296682679900236	0.0963455149501661	2.75	-0.439332693830263	5.4702581740062	RE	137
6	3:20361732_C_T	si	mamba	0.509904	2.33124761322851e-06	0.00217788010582282	0.740863787375415	2.75	-0.439332693830263	5.63241159548519	MAMBA	11
6	3:34132619_C_G	cpd	dl	0.865440869176355	1.62933279714351e-06	0.00194644643354641	0.908256880733945	2.75	-0.439332693830263	5.78799020040516	RE	137
6	3:45138815_A_C	sc	dl	0.731982	4.13488866567094e-07	0.00101580238941553	0.768292682926829	2.75	-0.439332693830263	6.38353617959044	RE	137
6	3:49898318_C_G	si	dl	2.03829999999992e-05	5.32205194506662e-08	0.00189262552384547	0.159468438538206	2.75	-0.439332693830263	7.27392089089968	RE	137
6	3:55936417_A_G	si	dl	0.00450037	2.94680482282139e-06	0.00209518239189769	0.295681063122924	2.75	-0.439332693830263	5.53064862803834	RE	137
6	3:85999892_A_G	si	dl	0.000537968999999999	9.70967048860493e-08	0.00176437811102995	0.235880398671096	2.75	-0.439332693830263	7.01279550823914	RE	137
6	4:100237127_C_T	dpw	dl	0.0782437786608287	8.08947884127686e-06	0.00309319533156462	0.327455919395466	2.75	-0.439332693830263	5.092079456589	RE	137
6	4:101254823_G_A	dpw	dl	0.262213075588748	6.30094631804651e-07	0.00269375358847463	0.425692695214106	2.75	-0.439332693830263	6.20059422041272	RE	137
6	4:104582019_T_C	dpw	dl	0.873713100691197	7.37316895255554e-06	0.00176141162376892	0.916876574307305	2.75	-0.439332693830263	5.13234581433752	RE	137
6	4:121633766_T_C	si	dl	0.0395109	3.75364745662405e-06	0.00138474172801345	0.393687707641196	2.75	-0.439332693830263	5.42554651883043	RE	137
6	4:12452191_G_C	si	dl	0.553711000000001	1.20576311649214e-06	0.00293684438106592	0.769102990033223	2.75	-0.439332693830263	5.91873800505263	RE	137
6	4:181941642_G_A	cpd	dl	0.534984197949119	9.84716296668747e-06	0.00193983427798644	0.709480122324159	2.75	-0.439332693830263	5.0066888746176	RE	137
6	4:62644490_T_G	sc	dl	0.311689	8.32994833950572e-06	0.00129929173753749	0.416158536585366	2.75	-0.439332693830263	5.07935769198303	RE	137
6	4:64988912_G_A	cpd	dl	0.995559788908158	2.10782984076285e-06	0.00306764492747107	0.996941896024465	2.75	-0.439332693830263	5.67616445142937	RE	137
6	4:95192232_C_T	si	mamba	0.152853	9.35983920935738e-06	0.00126109755611219	0.498338870431894	2.75	-0.439332693830263	5.02873161184829	MAMBA	11
6	4:97368979_T_G	sc	dl	0.602676637	9.01914743246594e-06	0.00158676167142558	0.650914634146341	2.75	-0.439332693830263	5.04483451377461	RE	137
6	4:98143723_G_T	dpw	dl	0.00697959242362781	4.7864480450487e-08	0.00123976452385345	0.204030226700252	2.75	-0.439332693830263	7.3199866508156	RE	137
6	5:109398322_G_C	si	dl	0.940766	3.71859942369321e-06	0.00177934920989133	0.971760797342193	2.75	-0.439332693830263	5.42962060234805	RE	137
6	5:13242974_C_T	sc	dl	0.0354292000000003	1.44189192886784e-08	0.00197396467797411	0.13109756097561	2.75	-0.439332693830263	7.84106728916944	RE	137
6	5:146810083_A_G	si	mamba	0.165882999999999	3.44323984360922e-06	0.00233138947707776	0.516611295681063	2.75	-0.439332693830263	5.46303272486195	MAMBA	11
6	5:42687408_T_C	si	dl	0.149850000000001	1.10062732380702e-06	0.00153500673090594	0.493355481727575	2.75	-0.439332693830263	5.958359709741	RE	137
6	5:94130307_G_A	si	dl	0.0197677000000001	9.65408371652413e-06	0.00196528775020974	0.358803986710964	2.75	-0.439332693830263	5.01528893946524	RE	137
6	6:106512459_T_C	sc	dl	0.508255	2.97312060372422e-06	0.00236281043439964	0.585365853658537	2.75	-0.439332693830263	5.52678747341546	RE	137
6	6:165750066_G_A	sc	dl	0.938273	1.69915886771937e-06	0.00197891246395568	0.946646341463415	2.75	-0.439332693830263	5.76976601362753	RE	137
6	6:30311932_A_C	sc	dl	0.00598587000000005	2.45745234740719e-06	0.00112437794103324	0.076219512195122	2.75	-0.439332693830263	5.60951489484222	RE	137
6	6:40642242_G_A	si	dl	0.871549	8.64273294589157e-06	0.00264698756949719	0.930232558139535	2.75	-0.439332693830263	5.06334890617353	RE	137
6	6:51917194_G_A	sc	dl	0.00121893999999997	5.95928186014285e-06	0.00228121170822119	0.0457317073170732	2.75	-0.439332693830263	5.22480607297263	RE	137
6	7:107026006_C_T	dpw	dl	0.370576282403289	6.37174297458287e-06	0.00190653237779631	0.516372795969773	2.75	-0.439332693830263	5.19574175122805	RE	137
6	7:148356924_C_T	si	dl	0.526904000000001	6.44241078140482e-06	0.00160356731491075	0.750830564784053	2.75	-0.439332693830263	5.19095158712116	RE	137
6	7:1844893_A_G	si	dl	6.08317999999944e-15	5.88598231982297e-07	0.00183963563577973	0.0149501661129568	2.75	-0.439332693830263	6.23018104675813	RE	137
6	7:70667696_G_A	dpw	dl	0.693110453276017	7.63073655126902e-06	0.00233442089419308	0.780856423173804	2.75	-0.439332693830263	5.11743354006436	RE	137
6	7:74060734_G_A	cpd	dl	0.370875952185928	5.17512355007635e-06	0.00202114786396497	0.605504587155963	2.75	-0.439332693830263	5.28607927746991	RE	137
6	7:99185406_T_C	si	dl	1.58990000000005e-09	5.30496538468785e-09	0.00125344763250169	0.0548172757475083	2.75	-0.439332693830263	8.2753174455587	RE	137
6	8:117365414_A_G	si	dl	0.00284383000000001	2.4178345981459e-06	0.00124107849821605	0.270764119601329	2.75	-0.439332693830263	5.6165734121475	RE	137
6	8:139788519_C_T	cpd	dl	0.40092100717306	4.88600416785786e-06	0.00217096484593504	0.629969418960245	2.75	-0.439332693830263	5.31104616690067	RE	137
6	8:16451589_C_T	sc	dl	0.400627264	3.11324261110416e-06	0.00101332320182705	0.5	2.75	-0.439332693830263	5.50678703397273	RE	137
6	8:17852542_T_C	si	dl	0.0900144239999999	2.05247447071423e-07	0.00216117374290259	0.456810631229236	2.75	-0.439332693830263	6.68772223605841	RE	137
6	8:27276705_G_A	si	dl	1.06845000000009e-18	4.86216605353425e-08	0.0011908328499131	0.00830564784053156	2.75	-0.439332693830263	7.3131702131393	RE	137
6	8:4389449_G_A	dpw	dl	0.854584907962219	1.55411422403597e-06	0.00308127171109934	0.891687657430731	2.75	-0.439332693830263	5.80851706465642	RE	137
6	8:5542779_C_T	sc	dl	0.242757	5.56224770471443e-06	0.00272031740497849	0.349085365853659	2.75	-0.439332693830263	5.25474967451623	RE	137
6	8:56981553_C_A	sc	dl	0.170649	8.86035514355829e-06	0.00196313025692121	0.289634146341463	2.75	-0.439332693830263	5.05254887023524	RE	137
6	8:6502226_C_T	si	mamba	0.704126	9.86816796249354e-06	0.00155692682547633	0.848837209302326	2.75	-0.439332693830263	5.00576346715116	MAMBA	11
6	8:66492160_G_A	si	dl	0.344110999999999	6.90601438738313e-06	0.00266211988801445	0.646179401993356	2.75	-0.439332693830263	5.16077252121469	RE	137
6	8:68847632_G_A	si	mamba	0.640476999999999	4.19771127574204e-06	0.00120292043419911	0.813953488372093	2.75	-0.439332693830263	5.37698743608812	MAMBA	11
6	8:72153450_G_T	sc	dl	0.666027	1.30196610102975e-06	0.00253632623060962	0.713414634146341	2.75	-0.439332693830263	5.88540032323893	RE	137
6	9:104602888_A_G	si	dl	0.566928504999999	5.03441146587178e-06	0.00159722914829595	0.772425249169435	2.75	-0.439332693830263	5.29805129215379	RE	137
6	9:125297601_G_A	sc	dl	0.815603000000001	3.57543501435178e-06	0.00140201934232682	0.852134146341463	2.75	-0.439332693830263	5.44667111111071	RE	137
6	9:136459284_G_A	sc	dl	0.00165964000000001	4.97907857544972e-08	0.0026242681706515	0.0503048780487805	2.75	-0.439332693830263	7.30285102001597	RE	137
7	10:119336288_T_C	sc	dl	0.801853607000001	7.25524569108432e-06	0.000475335800858988	0.832317073170732	3.25	-0.511883360978874	5.13934787606216	RE	98
7	10:64933268_G_C	sc	dl	0.48464	5.29519139371537e-08	0.000936446253959649	0.567073170731707	3.25	-0.511883360978874	7.27611833777893	RE	98
7	10:65845198_A_G	dpw	dl	0.628753252862529	4.27003773509907e-06	0.000477714414922698	0.727959697732998	3.25	-0.511883360978874	5.3695682870188	RE	98
7	10:77987364_G_A	si	dl	0.340312999999999	6.40722136833395e-07	0.000329846577201213	0.642857142857143	3.25	-0.511883360978874	6.1933302709535	RE	98
7	11:28647955_G_T	si	dl	4.41456999999962e-05	9.31998091467557e-07	0.000889451244641673	0.174418604651163	3.25	-0.511883360978874	6.03058497698717	RE	98
7	11:34562012_G_A	cpd	dl	0.832380402762236	1.27460977839188e-06	0.000834512017115097	0.880733944954129	3.25	-0.511883360978874	5.89462275407728	RE	98
7	11:47946836_G_A	dpw	dl	0.000295725609002744	7.20700123830735e-09	0.000373363765643223	0.123425692695214	3.25	-0.511883360978874	8.14224540332005	RE	98
7	11:68220779_C_T	sc	dl	0.327991	3.58383324983992e-08	0.000600528667852933	0.43140243902439	3.25	-0.511883360978874	7.44565220558333	RE	98
7	12:23368686_C_G	si	mamba	0.82571	8.48997663911523e-06	0.000896824967555276	0.90531561461794	3.25	-0.511883360978874	5.0710935047522	MAMBA	22
7	12:39124891_C_T	dpw	be	0.345388872884927	5.16344601465978e-06	0.000407721	0.503778337531486	3.25	-0.511883360978874	5.28706035929532	BE	4
7	13:86242893_A_G	si	dl	0.155533	2.79990782554011e-06	0.000685661288124515	0.501661129568106	3.25	-0.511883360978874	5.55285626562857	RE	98
7	14:105902561_G_A	si	mamba	0.00827757999999997	6.59837115434463e-06	0.000491677257362336	0.320598006644518	3.25	-0.511883360978874	5.18056325930442	MAMBA	22
7	14:39135781_C_A	si	mamba	0.109132	6.41006419483168e-06	0.000433649604810267	0.465116279069768	3.25	-0.511883360978874	5.19313762113305	MAMBA	22
7	14:74474025_C_T	cpd	dl	0.58446680508248	8.00245014630664e-06	0.000380427724669013	0.746177370030581	3.25	-0.511883360978874	5.09677702274476	RE	98
7	14:76358800_T_A	sc	dl	0.716239	9.22181112739949e-07	0.000453011118785242	0.757621951219512	3.25	-0.511883360978874	6.03518377684315	RE	98
7	14:94362802_G_A	sc	dl	0.902707	9.50808108450759e-08	0.000588520871616349	0.916158536585366	3.25	-0.511883360978874	7.02190712328336	RE	98
7	15:66385548_G_C	sc	mamba	0.250455	8.00541038889728e-06	0.000350979886396443	0.358231707317073	3.25	-0.511883360978874	5.09661639952668	MAMBA	22
7	15:71945693_G_C	si	mamba	0.813113	9.63786367353637e-07	0.000681038473452842	0.897009966777409	3.25	-0.511883360978874	6.01601922103643	MAMBA	22
7	15:78774737_A_G	cpd	dl	0.000129304924232543	9.9809175593035e-08	0.000425878260403972	0.103975535168196	3.25	-0.511883360978874	7.00082953159591	RE	98
7	15:78839677_A_C	cpd	dl	1.08666817615896e-05	1.95821438782714e-07	0.000545468266344151	0.0611620795107034	3.25	-0.511883360978874	6.70813976281206	RE	98
7	15:83935878_A_G	cpd	dl	0.208356792871354	8.18732364213208e-06	0.000515947869974823	0.440366972477064	3.25	-0.511883360978874	5.08685804175726	RE	98
7	15:92553986_C_G	dpw	dl	0.575562737611204	8.07185984117057e-06	0.000612588940176606	0.685138539042821	3.25	-0.511883360978874	5.09302638774422	RE	98
7	15:95709621_C_T	sc	dl	0.721127	6.42181887064607e-06	0.000451812659075683	0.760670731707317	3.25	-0.511883360978874	5.19234194800469	RE	98
7	15:96057405_T_C	sc	mamba	0.0450359000000006	8.80034473188138e-06	0.000447922412175445	0.146341463414634	3.25	-0.511883360978874	5.0555003150974	MAMBA	22
7	15:96850534_G_A	si	dl	1.22511000000009e-05	5.48172597170489e-06	0.000608240098524458	0.146179401993356	3.25	-0.511883360978874	5.26108267838262	RE	98
7	16:24599791_G_A	sc	dl	0.221032	1.12518641002995e-06	0.000910303490049464	0.332317073170732	3.25	-0.511883360978874	5.94877552187179	RE	98
7	16:52073643_A_C	cpd	dl	0.094684138142751	2.09862973249253e-06	0.000604035383461442	0.330275229357798	3.25	-0.511883360978874	5.67806417853058	RE	98
7	16:75426968_C_T	dpw	mamba	0.993395238766415	6.92969947405361e-06	0.000336447806680545	0.992443324937028	3.25	-0.511883360978874	5.1592855993839	MAMBA	22
7	17:43193103_G_A	si	dl	0.466724000000001	3.41917986613938e-06	0.0005667063475225	0.722591362126246	3.25	-0.511883360978874	5.46607805251807	RE	98
7	17:43520118_A_G	dpw	dl	0.0383465811339506	8.03664763885715e-15	0.000759538566395084	0.27455919395466	3.25	-0.511883360978874	10.0208075416693	RE	98
7	17:54026874_T_C	sc	dl	0.984987	3.32834527500332e-06	0.000421012349003178	0.989329268292683	3.25	-0.511883360978874	5.47777162731803	RE	98
7	17:71653791_G_A	sc	dl	0.674014	1.19253852514656e-06	0.000984515184617738	0.724085365853659	3.25	-0.511883360978874	5.92352758210897	RE	98
7	18:52688955_G_A	dpw	dl	0.881075253037066	7.23555957592369e-06	0.000591991704551932	0.92191435768262	3.25	-0.511883360978874	5.14052787624662	RE	98
7	18:57647201_G_T	sc	dl	0.0225378	5.98083114114354e-06	0.000674583979142274	0.103658536585366	3.25	-0.511883360978874	5.22323845899983	RE	98
7	18:67707521_C_A	cpd	dl	0.0775757413909286	9.9051654278647e-06	0.000780029746043134	0.308868501529052	3.25	-0.511883360978874	5.00413826683832	RE	98
7	19:33789435_G_A	si	dl	0.417784000000001	2.8939142996379e-06	0.000458959273474668	0.691029900332226	3.25	-0.511883360978874	5.53851433422094	RE	98
7	19:41371458_C_T	cpd	dl	0.0276496130960994	4.84248340198123e-08	0.000348405549634347	0.256880733944954	3.25	-0.511883360978874	7.31493185918713	RE	98
7	1:156727253_G_A	dpw	dl	0.0430632749593527	1.84217047004315e-06	0.000817330550582972	0.28463476070529	3.25	-0.511883360978874	5.73467018370839	RE	98
7	1:174387896_T_G	dpw	dl	0.000194396458588848	4.64073090235499e-07	0.000665678686585503	0.110831234256927	3.25	-0.511883360978874	6.33341361387156	RE	98
7	1:174896299_A_G	dpw	dl	0.000163430050453755	4.34989273530337e-07	0.000739649893440316	0.10831234256927	3.25	-0.511883360978874	6.36152145225001	RE	98
7	1:18754325_C_A	si	dl	0.577310000000001	8.49802845442109e-06	0.000339632896090853	0.777408637873754	3.25	-0.511883360978874	5.07068181907171	RE	98
7	1:231386470_A_G	dpw	dl	0.418213534861337	1.55185268857465e-06	0.000594526115519145	0.574307304785894	3.25	-0.511883360978874	5.80914950703117	RE	98
7	1:33837334_C_A	dpw	dl	0.000285073305073438	2.85879485021402e-08	0.00063510067458103	0.120906801007557	3.25	-0.511883360978874	7.5438170089011	RE	98
7	1:35027486_C_T	cpd	dl	0.00910665099795175	4.22005041373864e-06	0.000323143373571941	0.198776758409786	3.25	-0.511883360978874	5.37468236082086	RE	98
7	1:46990044_G_T	si	dl	0.0788921	4.85767647602169e-07	0.000997906750600198	0.445182724252492	3.25	-0.511883360978874	6.31357141282387	RE	98
7	1:5391897_A_T	si	mamba	0.388573	6.86067954766562e-06	0.00071904132648697	0.676079734219269	3.25	-0.511883360978874	5.16363286546163	MAMBA	22
7	1:54648871_C_A	dpw	dl	0.940019050419468	2.40483677483395e-07	0.000721856856170734	0.959697732997481	3.25	-0.511883360978874	6.61891439546253	RE	98
7	1:7072945_C_T	dpw	dl	0.814004108816612	6.88414953543378e-06	0.00033745755629341	0.869017632241814	3.25	-0.511883360978874	5.16214970462739	RE	98
7	1:71230547_A_G	dpw	dl	0.640694067002473	1.95707734670468e-06	0.00037623391821468	0.740554156171285	3.25	-0.511883360978874	5.7083920100174	RE	98
7	1:72675567_T_C	si	dl	0.00395184999999998	5.40795042023775e-06	0.000920779691275741	0.287375415282392	3.25	-0.511883360978874	5.2669672986337	RE	98
7	1:78809827_G_C	cpd	dl	0.187031199239748	7.69134415165927e-06	0.000947594600211411	0.415902140672783	3.25	-0.511883360978874	5.11399775556446	RE	98
7	1:8476441_C_G	si	dl	3.76484000000008e-08	4.30452962759741e-06	0.000677775729592728	0.0714285714285714	3.25	-0.511883360978874	5.36607429863535	RE	98
7	1:96318907_G_A	sc	dl	0.615323000000001	8.67384488579143e-06	0.000402522129568888	0.670731707317073	3.25	-0.511883360978874	5.06178834859805	RE	98
7	20:16846152_C_T	sc	dl	0.984437	1.1753059119272e-06	0.000548518462439837	0.987804878048781	3.25	-0.511883360978874	5.92984907928979	RE	98
7	20:31142813_G_T	si	dl	6.39020000000016e-06	1.74519459462675e-09	0.000371186627012217	0.127906976744186	3.25	-0.511883360978874	8.75815614081896	RE	98
7	20:31340800_C_T	si	dl	3.38445000000011e-05	6.15720396154599e-06	0.000721463789334511	0.169435215946844	3.25	-0.511883360978874	5.21061645987176	RE	98
7	20:48635284_G_C	sc	dl	0.922244	3.99893884557129e-06	0.000977593219995644	0.93140243902439	3.25	-0.511883360978874	5.39805523733535	RE	98
7	20:50046483_C_T	si	mamba	0.32164	2.35554753935077e-06	0.000420094919734091	0.629568106312292	3.25	-0.511883360978874	5.62790812646316	MAMBA	22
7	20:62128735_T_C	sc	dl	0.0148927000000001	3.77229097091001e-08	0.000504113420334871	0.0945121951219512	3.25	-0.511883360978874	7.42339481588516	RE	98
7	21:31142431_G_A	sc	dl	0.970768	1.17773616996781e-07	0.000561111397181811	0.972560975609756	3.25	-0.511883360978874	6.92895198693429	RE	98
7	21:40492453_A_G	dpw	dl	0.821377263997215	5.12830473189869e-06	0.000536787866072478	0.874055415617129	3.25	-0.511883360978874	5.29002617626421	RE	98
7	22:39449256_C_T	sc	dl	0.437923	5.63421256178563e-06	0.000639343156458129	0.544207317073171	3.25	-0.511883360978874	5.24916677242494	RE	98
7	2:146126615_C_G	si	dl	2.37271999999972e-08	1.18374852161055e-09	0.00057939500304561	0.0681063122923588	3.25	-0.511883360978874	8.92674055038088	RE	98
7	2:150718866_A_C	si	mamba	0.265985000000001	4.72803024585001e-06	0.000410318581804276	0.583056478405316	3.25	-0.511883360978874	5.32531975387728	MAMBA	22
7	2:180499119_A_T	si	be	0.279793999999999	8.83743855057982e-06	0.000328268	0.601328903654485	3.25	-0.511883360978874	5.05367359296725	BE	4
7	2:187302586_G_A	dpw	dl	0.567682076252261	9.90591705615841e-06	0.000664772485240185	0.675062972292191	3.25	-0.511883360978874	5.0041053127561	RE	98
7	2:213260299_G_A	si	mamba	0.856391	2.76201040145967e-06	0.000565148118656808	0.92358803986711	3.25	-0.511883360978874	5.55877469024398	MAMBA	22
7	2:218736283_G_A	si	dl	0.528591	5.75305134037347e-06	0.00080316982914022	0.752491694352159	3.25	-0.511883360978874	5.24010175030243	RE	98
7	2:22212508_T_C	cpd	dl	0.881285573173226	8.01597431752742e-06	0.000610022154628724	0.91743119266055	3.25	-0.511883360978874	5.0960436829157	RE	98
7	2:222790610_G_A	sc	dl	0.259793	3.66928607897351e-06	0.000519099669703471	0.364329268292683	3.25	-0.511883360978874	5.43541842678967	RE	98
7	2:27761436_C_A	dpw	dl	1.66404781399142e-07	1.28450553227172e-17	0.000496080313072608	0.0579345088161209	3.25	-0.511883360978874	10.0350165780148	RE	98
7	2:32808804_T_C	si	dl	1.80926000000006e-09	1.16341261338817e-06	0.000444338598209355	0.0581395348837209	3.25	-0.511883360978874	5.93426623201506	RE	98
7	2:52556771_C_T	sc	mamba	0.393957000000001	2.95990105169099e-06	0.000336611133235492	0.490853658536585	3.25	-0.511883360978874	5.52872280698933	MAMBA	22
7	2:99569470_T_A	dpw	dl	0.781132693193607	5.02866801211013e-06	0.000497032634604794	0.853904282115869	3.25	-0.511883360978874	5.29854703514222	RE	98
7	3:118361683_C_T	si	dl	5.68290999999994e-05	8.0312266477695e-08	0.00095661462999804	0.177740863787375	3.25	-0.511883360978874	7.0952181177758	RE	98
7	3:128996871_G_A	si	dl	0.844289	6.29522294111813e-06	0.000486432978747643	0.911960132890366	3.25	-0.511883360978874	5.20098888503461	RE	98
7	3:146988790_G_A	sc	dl	0.557382000000001	1.14476100339418e-06	0.000776619597978302	0.61890243902439	3.25	-0.511883360978874	5.94128517336007	RE	98
7	3:20361732_C_T	si	dl	0.509904	2.33124761322851e-06	0.000765450003088095	0.740863787375415	3.25	-0.511883360978874	5.63241159548519	RE	98
7	3:34198772_T_C	si	mamba	0.665368999999999	5.54248904772985e-07	0.000755666378313379	0.832225913621262	3.25	-0.511883360978874	6.25629515640295	MAMBA	22
7	3:47800216_T_A	si	dl	6.93285999999955e-06	1.02582891680886e-06	0.000410314725934152	0.131229235880399	3.25	-0.511883360978874	5.98892506289015	RE	98
7	3:52860876_G_A	si	dl	0.0404171999999999	4.2248380647065e-06	0.000805947739884636	0.395348837209302	3.25	-0.511883360978874	5.37418993262013	RE	98
7	3:84892866_T_C	si	dl	0.000908518999999996	3.34888485791462e-06	0.00031842003549988	0.242524916943522	3.25	-0.511883360978874	5.47509978421049	RE	98
7	4:101024979_G_A	dpw	dl	0.0211829237299478	7.65269425926687e-13	0.000390668145335553	0.239294710327456	3.25	-0.511883360978874	10.0107529735091	RE	98
7	4:101525572_G_C	dpw	be	0.000769366975126651	7.06496956609656e-06	0.000346263	0.138539042821159	3.25	-0.511883360978874	5.15088970462997	BE	4
7	4:136462014_G_A	si	dl	0.000216450000000001	2.3432393179659e-06	0.000659772539698249	0.205980066445183	3.25	-0.511883360978874	5.63018335409858	RE	98
7	4:147948645_G_A	si	dl	4.20797000000005e-15	2.56615587690751e-08	0.000616491796315985	0.0132890365448505	3.25	-0.511883360978874	7.59071696665763	RE	98
7	4:22181375_C_G	sc	be	0.0111929000000001	9.25938097655567e-06	0.000362496	0.086890243902439	3.25	-0.511883360978874	5.03341804652025	BE	4
7	4:41284841_G_A	cpd	dl	0.506262196425201	2.63203683468509e-07	0.000971768158219492	0.691131498470948	3.25	-0.511883360978874	6.5797080371749	RE	98
7	4:58077304_G_A	sc	dl	0.148499	7.61832727426028e-06	0.000936965431734492	0.266768292682927	3.25	-0.511883360978874	5.11814037450097	RE	98
7	4:58155199_T_C	dpw	dl	0.533633186355247	9.86271600374464e-06	0.000350839508097315	0.64735516372796	3.25	-0.511883360978874	5.00600347217724	RE	98
7	4:92167422_T_C	sc	mamba	0.431792	6.74361792719938e-06	0.000554991874928354	0.538109756097561	3.25	-0.511883360978874	5.17110704348556	MAMBA	22
7	4:99993787_A_T	dpw	dl	8.17852024760743e-10	6.62692529200914e-13	0.00078357705665117	0.0377833753148615	3.25	-0.511883360978874	10.0110705663688	RE	98
7	5:11496824_A_G	dpw	dl	0.118336217882173	1.61809911166876e-06	0.000526090956609507	0.345088161209068	3.25	-0.511883360978874	5.79099488054046	RE	98
7	5:143809641_A_G	si	mamba	0.263269999999999	3.2144746971451e-06	0.000854639798029446	0.578073089700997	3.25	-0.511883360978874	5.4928899884539	MAMBA	22
7	5:146810083_A_G	si	dl	0.165882999999999	3.44323984360922e-06	0.00093048107260502	0.516611295681063	3.25	-0.511883360978874	5.46303272486195	RE	98
7	5:149072481_T_C	cpd	dl	0.0246728516183717	4.96355987893124e-06	0.000462944354706816	0.247706422018349	3.25	-0.511883360978874	5.30420673455155	RE	98
7	5:157743295_C_T	si	dl	0.00307802	1.8713550683889e-07	0.000886979786169223	0.27906976744186	3.25	-0.511883360978874	6.72784380223178	RE	98
7	5:172139988_C_T	cpd	dl	0.775281859999952	3.05116535863462e-06	0.000742088630740102	0.837920489296636	3.25	-0.511883360978874	5.51553425502671	RE	98
7	5:26702113_G_A	sc	dl	0.681228	4.32382875815425e-06	0.000790478269257123	0.731707317073171	3.25	-0.511883360978874	5.36413151427038	RE	98
7	5:51911293_A_G	si	dl	0.00629115000000002	5.91684385944752e-07	0.000467871665530667	0.307308970099668	3.25	-0.511883360978874	6.22790989123931	RE	98
7	5:99439592_T_C	si	dl	0.845671	8.24708664124193e-06	0.000766105404306069	0.915282392026578	3.25	-0.511883360978874	5.08369944285464	RE	98
7	6:161068231_A_C	si	mamba	0.264707000000001	5.30445761588801e-06	0.000496160111482415	0.581395348837209	3.25	-0.511883360978874	5.27535901637514	MAMBA	22
7	6:21735792_G_A	si	mamba	0.457978999999999	6.14832798361678e-06	0.000333813604416478	0.719269102990033	3.25	-0.511883360978874	5.21124297304029	MAMBA	22
7	6:30372489_C_T	cpd	dl	0.729847704774036	6.14910520160792e-06	0.00049086863499314	0.807339449541285	3.25	-0.511883360978874	5.21118807678996	RE	98
7	6:34546461_A_G	sc	dl	0.00594151000000012	3.07888740743637e-06	0.000808460689679045	0.0746951219512195	3.25	-0.511883360978874	5.5116061926243	RE	98
7	6:40642242_G_A	si	mamba	0.871549	8.64273294589157e-06	0.000449981122778266	0.930232558139535	3.25	-0.511883360978874	5.06334890617353	MAMBA	22
7	6:69470709_G_A	si	dl	1.74414999999993e-05	6.79661600750975e-08	0.000744951853566151	0.154485049833887	3.25	-0.511883360978874	7.16770726598041	RE	98
7	7:117543063_A_G	sc	dl	0.0165888999999997	2.6619996981628e-09	0.000509844281774414	0.0960365853658537	3.25	-0.511883360978874	8.57479199810486	RE	98
7	7:148898383_G_A	sc	dl	0.568864000000001	9.46383037669037e-06	0.000794096187327073	0.632621951219512	3.25	-0.511883360978874	5.02393305231161	RE	98
7	7:16972995_A_C	sc	dl	0.0329523999999998	3.91199844391039e-07	0.000674032967821603	0.128048780487805	3.25	-0.511883360978874	6.40760132663527	RE	98
7	7:76436811_T_C	sc	dl	0.123055000000001	1.71257630097948e-06	0.000533399216976257	0.233231707317073	3.25	-0.511883360978874	5.76635007013851	RE	98
7	7:91981169_G_A	si	mamba	0.801044	8.64133926833387e-06	0.000572496106813634	0.89202657807309	3.25	-0.511883360978874	5.06341894365853	MAMBA	22
7	8:109829436_C_T	cpd	dl	0.251299098878793	6.77889834602797e-06	0.000786918566290218	0.477064220183486	3.25	-0.511883360978874	5.16884087856882	RE	98
7	8:127317200_C_G	cpd	mamba	0.340759807540618	3.22967887889276e-06	0.000724994496991062	0.571865443425077	3.25	-0.511883360978874	5.49084065663418	MAMBA	22
7	8:131531895_A_G	dpw	dl	0.321840774046361	8.46226133591377e-06	0.000580956959002507	0.476070528967254	3.25	-0.511883360978874	5.07251356669171	RE	98
7	8:16557822_G_C	sc	dl	0.990399377	8.6451836943562e-07	0.000590016655996544	0.992378048780488	3.25	-0.511883360978874	6.06322577432786	RE	98
7	8:27299087_C_A	si	dl	1.59081999999998e-05	3.86554532038642e-07	0.000431599456056494	0.149501661129568	3.25	-0.511883360978874	6.4127892306127	RE	98
7	8:4456886_A_T	dpw	dl	0.60314266070835	6.82613659068457e-07	0.000417369415743181	0.705289672544081	3.25	-0.511883360978874	6.16582502575749	RE	98
7	8:62319178_G_T	si	dl	0.0137689999999999	6.30586834463243e-06	0.00095030271743579	0.345514950166113	3.25	-0.511883360978874	5.2002551007934	RE	98
7	8:81816223_G_T	sc	dl	0.180512	4.34808372862871e-06	0.000347148822504117	0.295731707317073	3.25	-0.511883360978874	5.36170210153806	RE	98
7	9:104602888_A_G	si	mamba	0.566928504999999	5.03441146587178e-06	0.000942818414040841	0.772425249169435	3.25	-0.511883360978874	5.29805129215379	MAMBA	22
7	9:118359565_G_C	si	mamba	0.947015	2.9430227253552e-06	0.000390908068918525	0.975083056478405	3.25	-0.511883360978874	5.53120638436377	MAMBA	22
7	9:28442044_T_C	si	dl	0.299609	1.50500296589517e-06	0.000364688396255227	0.609634551495017	3.25	-0.511883360978874	5.82246264420925	RE	98
7	9:73064543_C_A	si	dl	0.979848	1.83222951535483e-06	0.000903907859186982	0.991694352159468	3.25	-0.511883360978874	5.73702012509569	RE	98
8	10:100104519_G_A	sc	dl	0.622817	3.00713069740275e-08	0.000138066552870043	0.679878048780488	3.75	-0.574031267727719	7.52184769596756	RE	92
8	10:110510144_C_T	dpw	dl	0.00543610959606275	9.77952903947953e-08	0.000147337633011067	0.188916876574307	3.75	-0.574031267727719	7.00968205937192	RE	92
8	10:116087487_A_G	cpd	dl	0.25754779763276	4.93894061536811e-06	0.000238515050571447	0.489296636085627	3.75	-0.574031267727719	5.30636619565926	RE	92
8	10:13560871_A_T	si	be	2.85168999999995e-05	4.18260839517163e-06	0.000155613	0.167774086378738	3.75	-0.574031267727719	5.3785527951797	BE	105
8	10:26026019_G_A	cpd	be	0.937466488879328	6.70860582719813e-06	0.000140703	0.960244648318043	3.75	-0.574031267727719	5.17336772490783	BE	105
8	10:29642299_A_G	si	mamba	0.681322	1.49698614447543e-06	0.000170432378178345	0.837209302325582	3.75	-0.574031267727719	5.82478221930004	MAMBA	19
8	10:35371282_T_C	cpd	dl	0.334042633609611	2.32838338957291e-06	0.000235451840583647	0.565749235474006	3.75	-0.574031267727719	5.63294550758444	RE	92
8	10:63306414_C_G	si	dl	0.547960000000001	1.1147362536361e-06	0.000279774761752384	0.764119601328904	3.75	-0.574031267727719	5.95282787444532	RE	92
8	10:73031977_G_A	sc	dl	0.405801	7.86512973547407e-06	0.000288726945117085	0.507621951219512	3.75	-0.574031267727719	5.10429410928535	RE	92
8	10:74085361_C_T	sc	be	0.00815503000000014	7.24114273146596e-06	0.000139653	0.0823170731707317	3.75	-0.574031267727719	5.14019289197847	BE	105
8	10:85504247_T_C	sc	dl	0.378478	4.38154685026532e-06	0.000115113004714334	0.475609756097561	3.75	-0.574031267727719	5.35837254019514	RE	92
8	11:101412313_A_C	si	dl	0.321007999999999	4.8344648145005e-07	0.000103414320723989	0.627906976744186	3.75	-0.574031267727719	6.31565159623949	RE	92
8	11:112165933_G_A	si	dl	0.510108	2.81018000390171e-06	0.000124012371519804	0.742524916943522	3.75	-0.574031267727719	5.55126586080756	RE	92
8	11:126918067_G_A	si	be	0.00434986000000003	1.5584862882046e-06	0.000138398	0.290697674418605	3.75	-0.574031267727719	5.80729701435812	BE	105
8	11:129118815_G_A	si	be	0.951016	1.96542370291133e-06	0.000103206	0.980066445182724	3.75	-0.574031267727719	5.70654381068273	BE	105
8	11:30377640_T_C	si	be	0.608361000000001	7.20425563534372e-06	0.000290825	0.799003322259136	3.75	-0.574031267727719	5.14241088510162	BE	105
8	11:30377640_T_C	si	dl	0.608361000000001	7.20425563534372e-06	0.000265083379371896	0.799003322259136	3.75	-0.574031267727719	5.14241088510162	RE	92
8	11:45922296_G_A	dpw	dl	0.628994382138875	7.41598915533632e-06	0.000155255613802684	0.732997481108312	3.75	-0.574031267727719	5.1298309139473	RE	92
8	11:48632550_A_T	si	be	0.391366999999999	8.00998272394395e-06	0.000171815	0.677740863787375	3.75	-0.574031267727719	5.09636842060789	BE	105
8	11:48632550_A_T	si	dl	0.391366999999999	8.00998272394395e-06	0.000204997630786437	0.677740863787375	3.75	-0.574031267727719	5.09636842060789	RE	92
8	11:64275655_G_A	dpw	dl	0.979831927302849	5.24922423981786e-06	0.000178875087671631	0.987405541561713	3.75	-0.574031267727719	5.2799048743579	RE	92
8	11:81193599_G_A	si	mamba	0.434334000000001	2.19889672692768e-06	0.000169529581010347	0.704318936877076	3.75	-0.574031267727719	5.65779516717339	MAMBA	19
8	11:89403728_T_C	dpw	be	0.884837502227258	7.15423227176165e-06	0.000129057	0.926952141057935	3.75	-0.574031267727719	5.14543696400437	BE	105
8	12:114674518_C_T	dpw	dl	0.55913030224376	2.67066617744533e-06	0.000229945598749619	0.662468513853904	3.75	-0.574031267727719	5.5733803936536	RE	92
8	12:23389243_C_T	cpd	be	0.878932747323167	7.6719451992719e-06	0.000102842	0.914373088685015	3.75	-0.574031267727719	5.11509450799313	BE	105
8	12:47779305_C_T	dpw	be	0.332567946600496	9.73576333418242e-06	0.000169857	0.486146095717884	3.75	-0.574031267727719	5.01162999187617	BE	105
8	12:54821927_T_G	dpw	be	0.903121897221671	6.30461823526461e-06	0.000123348	0.939546599496222	3.75	-0.574031267727719	5.20034120621028	BE	105
8	13:100669697_C_T	si	dl	0.0338814999999998	1.42078281337898e-07	0.000117098113759981	0.387043189368771	3.75	-0.574031267727719	6.84747230501411	RE	92
8	13:25981295_C_T	sc	be	0.744842	8.35887668666305e-06	0.000270219	0.782012195121951	3.75	-0.574031267727719	5.07785208159952	BE	105
8	13:27566602_G_C	dpw	be	0.979289679975849	4.10100594864441e-06	0.000101787	0.984886649874055	3.75	-0.574031267727719	5.38710960075359	BE	105
8	13:47664343_T_C	sc	dl	0.997677	9.87912549572653e-07	0.000273138481167395	0.998475609756098	3.75	-0.574031267727719	6.00528149763804	RE	92
8	13:79595059_T_C	sc	be	0.851786	5.05179252800273e-06	0.000114803	0.873475609756098	3.75	-0.574031267727719	5.29655449378452	BE	105
8	14:104985929_G_A	cpd	dl	0.516281684507231	4.58082321295992e-06	0.000284466844002166	0.700305810397554	3.75	-0.574031267727719	5.33905646856391	RE	92
8	14:105898248_G_C	si	dl	0.352614999999999	3.90450006088989e-08	0.000212662614843373	0.651162790697675	3.75	-0.574031267727719	7.40843456606235	RE	92
8	14:39135781_C_A	si	be	0.109132	6.41006419483168e-06	0.000124222	0.465116279069768	3.75	-0.574031267727719	5.19313762113305	BE	105
8	14:62812821_T_C	si	dl	0.0231366000000001	5.75438392928582e-06	0.000252493499236643	0.367109634551495	3.75	-0.574031267727719	5.24000116559345	RE	92
8	14:70449688_C_T	sc	dl	0.377848	3.52229310478888e-06	0.000282125610990545	0.474085365853659	3.75	-0.574031267727719	5.45317450739885	RE	92
8	15:20024248_G_A	si	mamba	0.426378999999999	6.38924896384584e-06	0.000137878385323911	0.696013289036545	3.75	-0.574031267727719	5.19455018879417	MAMBA	19
8	15:39568031_A_G	cpd	dl	0.928853395299445	3.21846835092445e-06	0.000130666041243855	0.948012232415902	3.75	-0.574031267727719	5.49235075718483	RE	92
8	15:59155050_A_G	cpd	dl	0.0028010881041807	1.77667829832509e-09	0.000133952179695416	0.159021406727829	3.75	-0.574031267727719	8.75039120241999	RE	92
8	15:61527541_A_G	si	be	0.25115	6.15355720622728e-06	0.000132258	0.568106312292359	3.75	-0.574031267727719	5.21087375765157	BE	105
8	15:66385548_G_C	sc	be	0.250455	8.00541038889728e-06	0.000174866	0.358231707317073	3.75	-0.574031267727719	5.09661639952668	BE	105
8	15:76497217_C_T	sc	dl	0.0127282	1.6484851180386e-08	0.000215753190443943	0.0929878048780488	3.75	-0.574031267727719	7.78291496916559	RE	92
8	15:78852044_G_C	cpd	be	0.00193759456165189	9.04041117313506e-06	0.000286042	0.155963302752294	3.75	-0.574031267727719	5.04381181663053	BE	105
8	15:78868297_T_C	cpd	dl	0.000430277909461385	3.73284210028937e-07	0.000157081135735594	0.125382262996942	3.75	-0.574031267727719	6.42796038039873	RE	92
8	15:78880752_G_A	sc	be	0.00102268999999998	8.32161949008347e-06	0.000214963	0.0426829268292683	3.75	-0.574031267727719	5.07979214640598	BE	105
8	15:79259009_C_T	cpd	dl	0.0267342089173636	1.17503834442427e-06	0.000296823579152498	0.250764525993884	3.75	-0.574031267727719	5.92994796105169	RE	92
8	15:83905362_G_C	si	dl	2.09546999999994e-07	2.58876521318474e-07	0.000104830979859586	0.0863787375415282	3.75	-0.574031267727719	6.58690733590814	RE	92
8	15:94274731_T_C	cpd	be	0.208201600800389	6.08140899819386e-06	0.000109253	0.437308868501529	3.75	-0.574031267727719	5.21599578762736	BE	105
8	15:95709621_C_T	sc	mamba	0.721127	6.42181887064607e-06	0.00011358039849757	0.760670731707317	3.75	-0.574031267727719	5.19234194800469	MAMBA	19
8	16:28042685_G_A	cpd	mamba	0.401086237515439	9.65525848777527e-06	0.000236614475476139	0.63302752293578	3.75	-0.574031267727719	5.01523609492325	MAMBA	19
8	16:66129958_T_C	si	be	0.700542000000001	9.99726411025352e-06	0.000106176	0.845514950166113	3.75	-0.574031267727719	5.00011883443864	BE	105
8	16:73782858_T_C	dpw	dl	0.4097665080943	3.97277033813699e-06	0.000279277010884836	0.561712846347607	3.75	-0.574031267727719	5.40090654034678	RE	92
8	16:76234319_C_T	sc	dl	0.243427	6.82438673669917e-06	0.000302406485701877	0.350609756097561	3.75	-0.574031267727719	5.16593636975741	RE	92
8	17:17015304_G_T	dpw	dl	0.58082170624072	4.37159722605293e-06	0.000313266570445518	0.690176322418136	3.75	-0.574031267727719	5.35935985828697	RE	92
8	17:19357712_T_C	sc	be	0.418572	6.27845636289133e-06	0.000215595	0.519817073170732	3.75	-0.574031267727719	5.20214711987489	BE	105
8	17:26327030_G_A	cpd	dl	0.649540433028582	9.9488098269409e-06	0.000276310689325159	0.770642201834862	3.75	-0.574031267727719	5.00222887066214	RE	92
8	17:70789732_T_A	sc	dl	0.860786	8.5014772601542e-06	0.000274556359909494	0.88109756097561	3.75	-0.574031267727719	5.07050560249874	RE	92
8	17:71578928_C_A	sc	dl	0.0115091	2.55855227494202e-06	0.000157522396563892	0.0884146341463415	3.75	-0.574031267727719	5.59200570533367	RE	92
8	17:80133622_A_G	dpw	mamba	0.764370910512841	6.49931827127797e-06	0.000260130753062369	0.836272040302267	3.75	-0.574031267727719	5.18713219513397	MAMBA	19
8	18:53672613_A_G	dpw	be	0.00171943207604153	6.94412775319486e-06	0.000125468	0.16624685138539	3.75	-0.574031267727719	5.15838229791261	BE	105
8	19:13296092_C_T	si	be	0.233035	3.17964226560692e-06	0.000165387	0.558139534883721	3.75	-0.574031267727719	5.49762173876157	BE	105
8	19:41588024_A_G	cpd	be	0.928838096444978	5.48331537837273e-06	0.000148714	0.944954128440367	3.75	-0.574031267727719	5.2609567745163	BE	105
8	19:8804805_G_A	cpd	be	0.0112808103128117	6.45862332062401e-06	0.000112013	0.211009174311927	3.75	-0.574031267727719	5.18986004361056	BE	105
8	1:150251915_G_A	cpd	dl	0.317786892502196	2.48292975254967e-06	0.00017512749036138	0.547400611620795	3.75	-0.574031267727719	5.60503556740138	RE	92
8	1:153895953_G_C	si	dl	7.46011000000007e-05	7.00326963376264e-06	0.000154072133466329	0.184385382059801	3.75	-0.574031267727719	5.15469915250379	RE	92
8	1:182431713_A_T	cpd	be	0.0490529873851537	6.74436271421997e-06	0.000136606	0.275229357798165	3.75	-0.574031267727719	5.17105908124389	BE	105
8	1:190391505_A_G	sc	be	0.433479	7.03076667367387e-06	0.000234599	0.542682926829268	3.75	-0.574031267727719	5.15299731452622	BE	105
8	1:19239581_A_C	dpw	be	0.678379725984128	5.43916337183522e-06	0.00012747	0.765743073047859	3.75	-0.574031267727719	5.2644678964301	BE	105
8	1:216759043_C_A	si	dl	0.0155593000000001	3.41975335635707e-06	0.000261643141649029	0.350498338870432	3.75	-0.574031267727719	5.46600521553328	RE	92
8	1:227276514_C_T	sc	dl	0.0587667000000002	4.56930667834541e-06	0.000154993971874201	0.164634146341463	3.75	-0.574031267727719	5.34014969240536	RE	92
8	1:38645602_A_G	sc	be	0.955726	9.83869984405563e-06	0.000118916	0.958841463414634	3.75	-0.574031267727719	5.00706228854621	BE	105
8	1:46972105_T_C	si	be	0.0591366	5.02058973906421e-06	0.000151669	0.420265780730897	3.75	-0.574031267727719	5.29924526584736	BE	105
8	1:72214404_G_A	dpw	be	0.871469977701288	6.35331387758888e-06	0.00015344	0.914357682619647	3.75	-0.574031267727719	5.19699968835472	BE	105
8	1:72283728_G_T	dpw	dl	0.892533348404095	6.93489841228202e-06	0.00011082462266212	0.934508816120907	3.75	-0.574031267727719	5.15895989642321	RE	92
8	1:72621463_C_T	dpw	dl	0.0551390590787664	3.42892508072862e-08	0.000121297372083999	0.294710327455919	3.75	-0.574031267727719	7.46484200376858	RE	92
8	1:73357364_C_T	sc	dl	0.202990000000001	3.42654880032994e-06	0.000200280415927743	0.32469512195122	3.75	-0.574031267727719	5.4651430786538	RE	92
8	1:82100854_T_C	cpd	mamba	0.10109435939004	9.81225972780187e-06	0.000116539780011009	0.339449541284404	3.75	-0.574031267727719	5.00823096465865	MAMBA	19
8	1:9102486_G_A	si	be	0.0678860000000003	3.98009269278473e-06	0.000114964	0.435215946843854	3.75	-0.574031267727719	5.40010681348004	BE	105
8	1:91593156_G_A	si	be	0.419403000000001	8.33306744587022e-06	0.00020053	0.692691029900332	3.75	-0.574031267727719	5.07919510308366	BE	105
8	1:94162947_G_A	cpd	mamba	0.728307229186771	4.22788842589442e-06	0.000216084175437079	0.804281345565749	3.75	-0.574031267727719	5.37387648225812	MAMBA	19
8	1:94247424_T_C	si	be	0.558514999999999	3.23884786451905e-06	0.000103144	0.770764119601329	3.75	-0.574031267727719	5.48960945123392	BE	105
8	1:96318907_G_A	sc	be	0.615323000000001	8.67384488579143e-06	0.000204442	0.670731707317073	3.75	-0.574031267727719	5.06178834859805	BE	105
8	1:96414335_T_G	si	dl	7.92509999999991e-06	1.67072521456177e-09	0.0002245045400458	0.132890365448505	3.75	-0.574031267727719	8.77709497297482	RE	92
8	1:99589245_A_C	cpd	be	0.414316804102281	9.81460036948392e-06	0.000315703	0.645259938837921	3.75	-0.574031267727719	5.00812737928979	BE	105
8	20:12003757_A_G	sc	be	0.668027	7.49136757109817e-06	0.000135973	0.716463414634146	3.75	-0.574031267727719	5.12543889333304	BE	105
8	20:20065209_G_A	sc	be	0.185293000000001	9.57034402050131e-06	0.000105992	0.301829268292683	3.75	-0.574031267727719	5.01907245057007	BE	105
8	20:32695617_T_C	si	be	0.784725	8.16413827814373e-06	0.000283779	0.877076411960133	3.75	-0.574031267727719	5.08808964813453	BE	105
8	20:34643756_A_C	si	be	0.848575	6.45483158523129e-06	0.000122506	0.918604651162791	3.75	-0.574031267727719	5.19011508454534	BE	105
8	20:51617292_T_G	cpd	be	0.382660293957684	9.67593051527831e-06	0.000110666	0.611620795107034	3.75	-0.574031267727719	5.01430725905133	BE	105
8	20:61645353_C_T	si	dl	0.282422999999999	9.36939191987571e-06	0.000257507991166959	0.602990033222591	3.75	-0.574031267727719	5.02828859421489	RE	92
8	20:8532233_T_C	si	mamba	0.915164	1.10795199500168e-06	0.000193366643216128	0.956810631229236	3.75	-0.574031267727719	5.95547905617575	MAMBA	19
8	20:9500737_G_A	sc	mamba	0.643875	2.70121619217812e-07	0.000116708123592724	0.698170731707317	3.75	-0.574031267727719	6.56844065560796	MAMBA	19
8	21:27789737_C_A	cpd	be	0.246017956951209	7.33924765101503e-06	0.000159235	0.474006116207951	3.75	-0.574031267727719	5.13434845748982	BE	105
8	21:32434472_T_C	cpd	be	0.600934047746812	5.47614929765923e-06	0.000159262	0.755351681957187	3.75	-0.574031267727719	5.26152472009508	BE	105
8	21:46713014_G_C	si	be	0.0485832000000001	2.42261035442735e-06	0.000136544	0.400332225913621	3.75	-0.574031267727719	5.61571643090165	BE	105
8	21:46713014_G_C	si	dl	0.0485832000000001	2.42261035442735e-06	0.000111751180617815	0.400332225913621	3.75	-0.574031267727719	5.61571643090165	RE	92
8	22:23908159_G_A	sc	dl	0.448763000000001	7.87914149775456e-06	0.00027720285771747	0.547256097560976	3.75	-0.574031267727719	5.10352110016266	RE	92
8	22:43030950_A_G	si	be	0.92953	7.01734723157601e-06	0.000102891	0.963455149501661	3.75	-0.574031267727719	5.15382703322943	BE	105
8	22:45262545_G_A	sc	dl	0.999198	2.23816387175009e-07	0.000149878098075044	1	3.75	-0.574031267727719	6.65010811888391	RE	92
8	2:110422507_A_G	sc	dl	0.300974000000001	3.92222040603166e-06	0.000151494468103789	0.402439024390244	3.75	-0.574031267727719	5.40646800515223	RE	92
8	2:12896851_A_G	sc	dl	0.982999	7.03584366975627e-06	0.000102731407686369	0.986280487804878	3.75	-0.574031267727719	5.1526838187479	RE	92
8	2:150718866_A_C	si	dl	0.265985000000001	4.72803024585001e-06	0.000187987175647333	0.583056478405316	3.75	-0.574031267727719	5.32531975387728	RE	92
8	2:156113397_T_C	sc	be	0.140638000000001	5.94172702903312e-06	0.000227266	0.257621951219512	3.75	-0.574031267727719	5.22608730414928	BE	105
8	2:182208539_C_T	sc	dl	0.503389179	1.89678671262445e-06	0.000128459954645868	0.582317073170732	3.75	-0.574031267727719	5.72198150134012	RE	92
8	2:197067596_T_C	cpd	mamba	0.580538479560052	5.61263758592827e-06	0.000146582674697819	0.743119266055046	3.75	-0.574031267727719	5.25083299973881	MAMBA	19
8	2:205190516_C_T	si	be	0.996943	8.62370360408711e-06	0.000104333	0.998338870431894	3.75	-0.574031267727719	5.06430617856289	BE	105
8	2:222934098_G_T	si	mamba	0.83899	4.13467529155344e-06	0.000201577496226561	0.908637873754153	3.75	-0.574031267727719	5.38355859121996	MAMBA	19
8	2:226350721_G_A	si	dl	6.19666999999951e-10	7.32307796187727e-06	0.000299991568855782	0.0498338870431894	3.75	-0.574031267727719	5.1353063423164	RE	92
8	2:54605780_G_A	cpd	dl	0.103256466480011	3.32220831773793e-06	0.000200365897390108	0.345565749235474	3.75	-0.574031267727719	5.47857313876978	RE	92
8	2:5475496_C_T	sc	dl	0.77632	2.10402377912408e-06	0.000254756855487572	0.8125	3.75	-0.574031267727719	5.67694935620841	RE	92
8	2:57607476_G_T	sc	be	0.0272000999999997	4.59218740604958e-06	0.000128498	0.11890243902439	3.75	-0.574031267727719	5.3379803967964	BE	105
8	2:57995348_C_A	si	dl	0.000244538	1.27540137110368e-07	0.000248741324182967	0.207641196013289	3.75	-0.574031267727719	6.89435312046587	RE	92
8	2:60399183_C_G	cpd	be	0.575764146477035	8.24076436286655e-06	0.000111973	0.740061162079511	3.75	-0.574031267727719	5.08403250393645	BE	105
8	2:61810223_C_T	sc	be	0.947965	8.92114777177488e-06	0.000238829	0.952743902439024	3.75	-0.574031267727719	5.04957926682556	BE	105
8	2:7469404_C_T	sc	be	0.586198000000001	8.77252817301035e-06	0.000120808	0.641768292682927	3.75	-0.574031267727719	5.0568752283718	BE	105
8	2:76000109_A_G	sc	mamba	0.141127	5.79505014231957e-06	0.000126878607490876	0.260670731707317	3.75	-0.574031267727719	5.23694280190254	MAMBA	19
8	2:79063579_T_C	sc	dl	0.00247865999999991	5.24469121400093e-06	0.000160734009420375	0.0548780487804878	3.75	-0.574031267727719	5.28028007620315	RE	92
8	3:107699251_C_G	dpw	mamba	0.361633381091249	5.38429481934559e-06	0.000286673013738197	0.511335012594459	3.75	-0.574031267727719	5.26887116815453	MAMBA	19
8	3:114164776_C_A	si	dl	9.5525600000008e-06	2.05281020616425e-06	0.00022269883156442	0.136212624584718	3.75	-0.574031267727719	5.68765120173795	RE	92
8	3:11912726_T_C	sc	be	0.601183	6.15828945584817e-06	0.000284175	0.649390243902439	3.75	-0.574031267727719	5.21053990196688	BE	105
8	3:140266738_T_C	sc	be	0.284133999999999	6.99788554521766e-06	0.000116371	0.388719512195122	3.75	-0.574031267727719	5.15503316495213	BE	105
8	3:15600829_C_T	sc	be	0.304922	7.08097905813914e-06	0.000145001	0.407012195121951	3.75	-0.574031267727719	5.14990669002907	BE	105
8	3:184263525_G_A	cpd	be	0.100231176129953	6.50935617100715e-06	0.000237191	0.336391437308869	3.75	-0.574031267727719	5.18646196461251	BE	105
8	3:184263525_G_A	cpd	mamba	0.100231176129953	6.50935617100715e-06	0.00013348917463692	0.336391437308869	3.75	-0.574031267727719	5.18646196461251	MAMBA	19
8	3:35658132_T_C	dpw	be	0.99715196642111	6.07449047402264e-06	0.000142895	0.994962216624685	3.75	-0.574031267727719	5.21649014465981	BE	105
8	3:56110365_T_A	sc	be	0.619037	8.80183432636244e-06	0.000107906	0.673780487804878	3.75	-0.574031267727719	5.05542681025884	BE	105
8	3:81301226_G_A	dpw	dl	0.0323787744840653	5.98915643378973e-07	0.000153403602520182	0.26448362720403	3.75	-0.574031267727719	6.2226343432116	RE	92
8	3:81868963_T_G	sc	dl	0.0941755000000002	1.13475425984901e-06	0.000282913467540058	0.195121951219512	3.75	-0.574031267727719	5.94509817824764	RE	92
8	3:83123436_C_A	dpw	be	0.944114415417184	2.38817390890583e-06	0.000121171	0.962216624685139	3.75	-0.574031267727719	5.62193405068836	BE	105
8	3:85413937_C_A	si	dl	4.64595000000017e-06	1.19321875804454e-14	0.000277354628379019	0.119601328903655	3.75	-0.574031267727719	10.0199353612418	RE	92
8	3:8853533_T_C	sc	be	0.851295	9.13238639363572e-06	0.000129836	0.870426829268293	3.75	-0.574031267727719	5.03941572168095	BE	105
8	3:94207027_A_T	si	dl	0.000185539	3.31089675381759e-07	0.000203848775926425	0.20265780730897	3.75	-0.574031267727719	6.48005436196808	RE	92
8	4:100349669_C_G	dpw	dl	3.93194592322953e-14	1.28924991562967e-07	0.000219027550021816	0.0201511335012594	3.75	-0.574031267727719	6.88966288834209	RE	92
8	4:100490823_T_A	dpw	dl	0.000349027064912015	4.56397047124156e-07	0.000278802389662399	0.125944584382872	3.75	-0.574031267727719	6.34065717411761	RE	92
8	4:101483024_C_T	dpw	dl	1.09127419610528e-08	1.5466472397553e-09	0.00013601576621425	0.0503778337531486	3.75	-0.574031267727719	8.8106087291562	RE	92
8	4:11863906_C_T	sc	dl	0.311159	2.9910222021843e-06	0.000284353897562983	0.414634146341463	3.75	-0.574031267727719	5.52418036321397	RE	92
8	4:130936312_G_A	sc	be	0.611421000000001	6.25309508738253e-06	0.000163266	0.658536585365854	3.75	-0.574031267727719	5.20390496719147	BE	105
8	4:149236267_T_C	sc	be	0.207221000000001	9.05234543175761e-06	0.000312223	0.327743902439024	3.75	-0.574031267727719	5.04323888199925	BE	105
8	4:167822977_C_A	sc	dl	0.0693498170000004	5.25181997078951e-06	0.000193649739233794	0.176829268292683	3.75	-0.574031267727719	5.27969016967943	RE	92
8	4:2961713_T_A	cpd	dl	0.094069253546544	7.37009899973023e-08	0.000139472475663478	0.327217125382263	3.75	-0.574031267727719	7.13252667838955	RE	92
8	4:32985411_C_T	si	dl	0.194393999999999	2.34815137706271e-06	0.000216983516923016	0.53156146179402	3.75	-0.574031267727719	5.62927390908375	RE	92
8	4:4844180_G_A	sc	dl	0.136602	3.54330856156065e-06	0.000204640254626943	0.25	3.75	-0.574031267727719	5.45059102640007	RE	92
8	4:55071039_T_C	sc	be	0.619833	8.17747236638106e-06	0.000182681	0.675304878048781	3.75	-0.574031267727719	5.08738091478458	BE	105
8	4:58155199_T_C	dpw	be	0.533633186355247	9.86271600374464e-06	0.000103676	0.64735516372796	3.75	-0.574031267727719	5.00600347217724	BE	105
8	4:58766276_G_A	cpd	dl	0.781264600088512	6.47562616505199e-06	0.000149116691300342	0.850152905198777	3.75	-0.574031267727719	5.18871823081757	RE	92
8	4:62644490_T_G	sc	be	0.311689	8.32994833950572e-06	0.000184012	0.416158536585366	3.75	-0.574031267727719	5.07935769198303	BE	105
8	4:72679300_C_T	sc	be	0.282664	8.56117852985619e-06	0.000135849	0.384146341463415	3.75	-0.574031267727719	5.06746644632956	BE	105
8	5:103311488_T_C	cpd	dl	0.857509930958573	6.49654944024851e-07	0.00028372293432259	0.902140672782875	3.75	-0.574031267727719	6.18731725212013	RE	92
8	5:106813852_C_G	si	dl	0.00175748	1.40674531885733e-06	0.000118363015307913	0.250830564784053	3.75	-0.574031267727719	5.85178452134746	RE	92
8	5:107352461_A_T	sc	be	0.766217000000001	4.66020826171931e-06	0.000232862	0.800304878048781	3.75	-0.574031267727719	5.33159467453437	BE	105
8	5:113421490_C_T	dpw	dl	0.751885870145017	3.34048051498917e-06	0.000228985093111257	0.82367758186398	3.75	-0.574031267727719	5.47619105714104	RE	92
8	5:114451133_A_G	si	be	0.726961	5.99227987156473e-06	0.000121589	0.863787375415283	3.75	-0.574031267727719	5.2224079109565	BE	105
8	5:121589391_G_A	dpw	be	0.517623118589261	6.89375069245659e-06	0.000136483	0.632241813602015	3.75	-0.574031267727719	5.16154442659215	BE	105
8	5:121589391_G_A	dpw	mamba	0.517623118589261	6.89375069245659e-06	0.000159051160045381	0.632241813602015	3.75	-0.574031267727719	5.16154442659215	MAMBA	19
8	5:163279470_G_C	sc	be	0.300071	9.85973478510957e-06	0.000125388	0.400914634146342	3.75	-0.574031267727719	5.00613476689576	BE	105
8	5:2147200_G_C	si	be	0.189904	9.26551412295227e-06	0.000143166	0.528239202657807	3.75	-0.574031267727719	5.03313047763311	BE	105
8	5:26011430_C_A	dpw	be	0.596805677710484	9.20332842989327e-06	0.00012169	0.700251889168766	3.75	-0.574031267727719	5.03605507946803	BE	105
8	5:31831861_A_C	cpd	dl	0.998991788667061	2.95270449251082e-06	0.000205306900530082	1	3.75	-0.574031267727719	5.52978001517299	RE	92
8	5:57512084_C_A	dpw	be	0.412905966901624	9.7109175292112e-06	0.000197224	0.566750629722922	3.75	-0.574031267727719	5.01273973414474	BE	105
8	5:58090625_A_T	cpd	be	0.195996067750725	8.17312829653301e-06	0.000152666	0.422018348623853	3.75	-0.574031267727719	5.08761168375109	BE	105
8	5:89902148_A_T	sc	be	0.663611	6.93811533892436e-06	0.000112078	0.707317073170732	3.75	-0.574031267727719	5.15875848474158	BE	105
8	5:94130307_G_A	si	be	0.0197677000000001	9.65408371652413e-06	0.000104636	0.358803986710964	3.75	-0.574031267727719	5.01528893946524	BE	105
8	6:11546905_A_G	cpd	dl	0.726487548741452	1.62653134247872e-06	0.000216547909658099	0.801223241590214	3.75	-0.574031267727719	5.78873756365516	RE	92
8	6:142766980_T_C	sc	be	0.35572	6.7389572100919e-06	0.0001022	0.455792682926829	3.75	-0.574031267727719	5.17140730123031	BE	105
8	6:150553990_G_A	cpd	dl	0.77804571597677	1.33645111709918e-07	0.000145732365873252	0.840978593272171	3.75	-0.574031267727719	6.87404692165293	RE	92
8	6:158882320_G_A	si	dl	9.26711999999946e-05	6.74079420928477e-07	0.000179507994299631	0.191029900332226	3.75	-0.574031267727719	6.17128893130006	RE	92
8	6:165108555_T_G	si	dl	0.00290581999999999	8.57685897115054e-07	0.000167305374037834	0.274086378737542	3.75	-0.574031267727719	6.06667173094539	RE	92
8	6:33710204_G_T	sc	dl	0.127187	3.82051337855276e-06	0.000162652474273709	0.236280487804878	3.75	-0.574031267727719	5.41787827517938	RE	92
8	6:37730248_C_T	sc	dl	0.106672	3.49925866425322e-06	0.000164325048812755	0.214939024390244	3.75	-0.574031267727719	5.45602395339998	RE	92
8	6:43947712_G_A	sc	be	0.632476	9.92618446864934e-06	0.00018106	0.6875	3.75	-0.574031267727719	5.00321765811592	BE	105
8	6:51760866_C_G	sc	be	0.00502787000000015	1.14388111508621e-06	0.000156301	0.0701219512195122	3.75	-0.574031267727719	5.94161910993547	BE	105
8	6:51917194_G_A	sc	be	0.00121893999999997	5.95928186014285e-06	0.00010255	0.0457317073170732	3.75	-0.574031267727719	5.22480607297263	BE	105
8	6:73659391_G_A	cpd	be	0.391386900371466	9.33776101290591e-06	0.000187238	0.620795107033639	3.75	-0.574031267727719	5.02975724543031	BE	105
8	7:104732821_C_T	si	mamba	0.706681	8.79036271747321e-07	0.000222646648917535	0.852159468438538	3.75	-0.574031267727719	6.05599320422691	MAMBA	19
8	7:109004128_T_C	dpw	be	0.157850962480218	9.50412374284352e-06	0.000164296	0.355163727959698	3.75	-0.574031267727719	5.02208791785065	BE	105
8	7:114837804_A_G	sc	dl	0.45557	1.83474990693364e-08	0.000194171131678234	0.553353658536585	3.75	-0.574031267727719	7.73642312565761	RE	92
8	7:127311689_C_A	dpw	dl	0.565535982390059	3.97170321592787e-06	0.00012373677577967	0.672544080604534	3.75	-0.574031267727719	5.40102321146075	RE	92
8	7:142498052_T_A	sc	be	0.0973055000000005	8.1652294413722e-06	0.000123546	0.198170731707317	3.75	-0.574031267727719	5.08803160716469	BE	105
8	7:154058531_C_T	sc	dl	0.963022	8.67729957300719e-06	0.00027583409541551	0.966463414634146	3.75	-0.574031267727719	5.06161540881095	RE	92
8	7:33178902_A_G	si	mamba	0.584654	4.77703435304133e-07	0.000186756092578438	0.782392026578073	3.75	-0.574031267727719	6.32084163556767	MAMBA	19
8	7:69775270_C_T	si	dl	5.1513099999999e-08	8.67133646301112e-09	0.000140627226330678	0.0747508305647841	3.75	-0.574031267727719	8.06191396206469	RE	92
8	7:69993036_C_T	dpw	dl	0.285468117541536	1.08340046403064e-07	0.000121517011218692	0.443324937027708	3.75	-0.574031267727719	6.96521098273635	RE	92
8	7:71374028_G_T	sc	be	0.0526032000000002	5.40977854601882e-06	0.000124025	0.153963414634146	3.75	-0.574031267727719	5.2668205127512	BE	105
8	7:88356107_C_T	dpw	be	0.713555485135518	4.52473346505355e-06	0.000120331	0.80352644836272	3.75	-0.574031267727719	5.34440699835176	BE	105
8	7:94502609_T_C	sc	be	0.0903700000000003	2.72055000652152e-06	0.000117699	0.192073170731707	3.75	-0.574031267727719	5.56534328690318	BE	105
8	7:98930539_A_T	dpw	dl	0.313321733901457	4.20569398742097e-06	0.000204230234823714	0.465994962216625	3.75	-0.574031267727719	5.37616233041559	RE	92
8	8:10086460_T_C	si	be	0.108926	6.89273759674361e-06	0.000115345	0.463455149501661	3.75	-0.574031267727719	5.16160825457639	BE	105
8	8:109829436_C_T	cpd	be	0.251299098878793	6.77889834602797e-06	0.000105841	0.477064220183486	3.75	-0.574031267727719	5.16884087856882	BE	105
8	8:12686171_C_T	sc	be	0.446657	6.12391909490143e-06	0.000120865	0.545731707317073	3.75	-0.574031267727719	5.21297055554235	BE	105
8	8:13239104_G_A	sc	be	0.294776	9.55577413693679e-06	0.000234065	0.394817073170732	3.75	-0.574031267727719	5.01973412391183	BE	105
8	8:135142034_T_C	sc	dl	0.335085000000001	2.19423545874657e-06	0.000279709508822739	0.4375	3.75	-0.574031267727719	5.65871677104226	RE	92
8	8:143691634_A_G	si	be	2.39540999999985e-05	9.64782552379287e-06	0.000126342	0.162790697674419	3.75	-0.574031267727719	5.01557055913626	BE	105
8	8:145688482_C_T	si	dl	6.15844000000028e-06	7.41804483594062e-06	0.000208114917078761	0.12624584717608	3.75	-0.574031267727719	5.12971054604883	RE	92
8	8:27415576_G_A	si	be	5.84514999999956e-06	4.43548333578005e-06	0.000272774	0.124584717607973	3.75	-0.574031267727719	5.35305904807018	BE	105
8	8:31461607_C_T	dpw	dl	0.686396073451799	2.62819349522802e-06	0.000303754346608843	0.775818639798489	3.75	-0.574031267727719	5.58034266391579	RE	92
8	8:43366025_C_T	cpd	dl	0.0154075730787272	1.97301265407341e-09	0.000221414316529663	0.229357798165138	3.75	-0.574031267727719	8.70487012935671	RE	92
8	8:43393939_G_A	cpd	dl	0.00743017733591476	5.34326334222958e-07	0.000270363160494754	0.195718654434251	3.75	-0.574031267727719	6.27219342112707	RE	92
8	8:4634317_A_G	sc	be	0.0993613000000003	9.55184559542012e-06	0.000234488	0.207317073170732	3.75	-0.574031267727719	5.01991270648261	BE	105
8	8:48495006_G_A	sc	be	0.0213906999999996	6.25477968142613e-06	0.000138378	0.102134146341463	3.75	-0.574031267727719	5.20378798330486	BE	105
8	8:5542779_C_T	sc	be	0.242757	5.56224770471443e-06	0.000107688	0.349085365853659	3.75	-0.574031267727719	5.25474967451623	BE	105
8	8:73886543_C_T	cpd	be	0.644487928020898	8.71108583984133e-06	0.000117807	0.767584097859327	3.75	-0.574031267727719	5.05992770666178	BE	105
8	8:97492016_G_A	sc	be	0.0631422000000001	9.40968916220291e-06	0.000123281	0.169207317073171	3.75	-0.574031267727719	5.02642472273318	BE	105
8	9:112355846_C_A	si	be	0.229708	9.86853588193746e-06	0.000169482	0.553156146179402	3.75	-0.574031267727719	5.00574727545212	BE	105
8	9:120507777_C_G	si	dl	0.000421253999999997	4.48767381714246e-06	0.000162381058162323	0.227574750830565	3.75	-0.574031267727719	5.34797871693977	RE	92
8	9:121501568_C_T	sc	be	0.63887	1.72938833276314e-06	0.000134437	0.692073170731707	3.75	-0.574031267727719	5.76210747529776	BE	105
8	9:130252312_C_T	dpw	be	0.404824661075462	7.42344071955469e-06	0.000181672	0.556675062972292	3.75	-0.574031267727719	5.12939475521063	BE	105
8	9:13064842_T_C	cpd	be	0.356135823508123	9.81503991168514e-06	0.000133319	0.587155963302752	3.75	-0.574031267727719	5.00810793005385	BE	105
8	9:1414119_G_C	dpw	be	0.299373400330258	9.16790037019587e-06	0.000145397	0.448362720403023	3.75	-0.574031267727719	5.03773011493485	BE	105
8	9:1796175_T_C	sc	be	0.135291000000001	5.18008757879957e-06	0.000294271	0.245426829268293	3.75	-0.574031267727719	5.28566289765479	BE	105
8	9:20507029_T_C	sc	dl	0.368315000000001	3.28913344832962e-06	0.000247549237551085	0.463414634146342	3.75	-0.574031267727719	5.48291850575193	RE	92
8	9:3014254_T_C	si	dl	1.87559000000009e-07	9.94519334140596e-08	0.000180109194022934	0.0847176079734219	3.75	-0.574031267727719	7.00238676947373	RE	92
8	9:32037346_G_A	si	mamba	0.00305953	8.32189230637849e-06	0.000193017559335113	0.277408637873754	3.75	-0.574031267727719	5.07977790871228	MAMBA	19
8	9:4252839_T_C	si	be	0.203246	7.67352873604695e-06	0.000192217	0.538205980066445	3.75	-0.574031267727719	5.11500487618526	BE	105
8	9:7787989_C_G	dpw	dl	0.059922099832275	4.21129669875719e-06	0.000243410420396142	0.297229219143577	3.75	-0.574031267727719	5.37558416012478	RE	92
8	9:8938552_C_T	si	be	0.855924	7.58135375128968e-06	0.000138005	0.921926910299003	3.75	-0.574031267727719	5.12025323840214	BE	105
9	10:114311336_G_T	si	be	0.00403175999999998	7.25334150318736e-06	6.11172e-05	0.289036544850498	4.25	-0.628388930050312	5.13946187452249	BE	336
9	10:116267909_A_T	sc	be	0.104096	4.09527984179447e-06	4.369e-05	0.213414634146341	4.25	-0.628388930050312	5.38771641634686	BE	336
9	10:119336288_T_C	sc	be	0.801853607000001	7.25524569108432e-06	8.29829e-05	0.832317073170732	4.25	-0.628388930050312	5.13934787606216	BE	336
9	10:126797001_G_C	cpd	be	0.76355843772196	8.41780941875814e-06	3.65342e-05	0.831804281345566	4.25	-0.628388930050312	5.07480091100884	BE	336
9	10:131292271_A_G	sc	be	0.910832	5.41892895785828e-06	5.86429e-05	0.925304878048781	4.25	-0.628388930050312	5.26608654254959	BE	336
9	10:132222558_G_C	cpd	be	0.844016649098618	9.33184857520519e-06	7.9528e-05	0.886850152905199	4.25	-0.628388930050312	5.03003231697284	BE	336
9	10:17271963_A_C	dpw	dl	0.0866025728897528	1.19111245224819e-06	3.81907765103088e-05	0.337531486146096	4.25	-0.628388930050312	5.92404723508696	RE	71
9	10:20500301_C_T	si	be	0.174942	7.70338488858415e-06	4.89381e-05	0.519933554817276	4.25	-0.628388930050312	5.11331840269542	BE	336
9	10:35371282_T_C	cpd	be	0.334042633609611	2.32838338957291e-06	6.93283e-05	0.565749235474006	4.25	-0.628388930050312	5.63294550758444	BE	336
9	10:36608920_C_A	si	be	1.01257000000006e-06	7.81825507625204e-06	6.36461e-05	0.10797342192691	4.25	-0.628388930050312	5.10689016449963	BE	336
9	10:63582056_G_A	si	be	1.47904000000005e-05	6.33393719999727e-06	5.09124e-05	0.147840531561462	4.25	-0.628388930050312	5.19832624690504	BE	336
9	10:64955256_T_C	dpw	be	0.0535465399634802	8.78900067129759e-06	5.86138e-05	0.292191435768262	4.25	-0.628388930050312	5.05606050235668	BE	336
9	10:65845198_A_G	dpw	be	0.628753252862529	4.27003773509907e-06	6.40906e-05	0.727959697732998	4.25	-0.628388930050312	5.3695682870188	BE	336
9	10:71332809_G_A	si	be	0.702699	8.17135572861823e-06	7.45284e-05	0.847176079734219	4.25	-0.628388930050312	5.08770588268279	BE	336
9	10:73031977_G_A	sc	be	0.405801	7.86512973547407e-06	3.79142e-05	0.507621951219512	4.25	-0.628388930050312	5.10429410928535	BE	336
9	10:74085361_C_T	sc	dl	0.00815503000000014	7.24114273146596e-06	4.70191585009317e-05	0.0823170731707317	4.25	-0.628388930050312	5.14019289197847	RE	71
9	10:86684819_C_A	sc	be	0.899704	6.0783562514651e-06	7.40846e-05	0.911585365853659	4.25	-0.628388930050312	5.21621384958162	BE	336
9	11:112165933_G_A	si	mamba	0.510108	2.81018000390171e-06	4.93425182578288e-05	0.742524916943522	4.25	-0.628388930050312	5.55126586080756	MAMBA	67
9	11:11967162_G_A	sc	be	0.738705000000001	6.08097241826994e-06	3.48318e-05	0.774390243902439	4.25	-0.628388930050312	5.21602696643116	BE	336
9	11:124455623_G_A	cpd	be	0.920612231747828	7.08467518156245e-06	5.39864e-05	0.941896024464832	4.25	-0.628388930050312	5.1496800565088	BE	336
9	11:125257666_C_A	cpd	be	0.732172373976247	3.51500373111808e-06	4.90021e-05	0.813455657492355	4.25	-0.628388930050312	5.45407420964753	BE	336
9	11:128280154_G_A	sc	be	0.129818	2.88876179241055e-06	4.40783e-05	0.239329268292683	4.25	-0.628388930050312	5.53928826864624	BE	336
9	11:13056750_C_T	si	mamba	0.976486	7.10603456080222e-06	3.38864132304259e-05	0.988372093023256	4.25	-0.628388930050312	5.14837268461348	MAMBA	67
9	11:132712221_G_A	si	be	0.495584	6.82062941659906e-06	3.5881e-05	0.732558139534884	4.25	-0.628388930050312	5.16617554623168	BE	336
9	11:132712221_G_A	si	mamba	0.495584	6.82062941659906e-06	8.30826592009291e-05	0.732558139534884	4.25	-0.628388930050312	5.16617554623168	MAMBA	67
9	11:134825691_A_G	sc	dl	0.0755360000000004	4.8674904576543e-07	6.49279277892014e-05	0.179878048780488	4.25	-0.628388930050312	6.31269489120847	RE	71
9	11:17774473_A_G	sc	be	0.790583000000001	7.62258992879079e-06	3.90504e-05	0.821646341463415	4.25	-0.628388930050312	5.11789744326993	BE	336
9	11:28058958_A_C	sc	mamba	0.801046000000001	9.73796919231361e-06	4.45267372886336e-05	0.830792682926829	4.25	-0.628388930050312	5.01153160375083	MAMBA	67
9	11:35272147_A_T	sc	dl	0.709057	5.17415532509649e-06	5.05680790911387e-05	0.75	4.25	-0.628388930050312	5.28616053815914	RE	71
9	11:48824651_C_T	dpw	be	0.974782879434489	5.90436838532043e-06	5.25321e-05	0.982367758186398	4.25	-0.628388930050312	5.22882655384071	BE	336
9	11:48824651_C_T	dpw	mamba	0.974782879434489	5.90436838532043e-06	3.58058169259226e-05	0.982367758186398	4.25	-0.628388930050312	5.22882655384071	MAMBA	67
9	11:69410233_T_A	sc	be	0.908583	6.65916874366713e-06	4.19218e-05	0.919207317073171	4.25	-0.628388930050312	5.17657997992425	BE	336
9	11:7678742_G_C	sc	be	0.424637	6.42713069427525e-06	3.18689e-05	0.528963414634146	4.25	-0.628388930050312	5.19198286871797	BE	336
9	11:81196051_G_A	cpd	be	0.99014129098215	6.17668269424368e-06	4.46841e-05	0.99388379204893	4.25	-0.628388930050312	5.20924470846943	BE	336
9	11:8376444_G_A	dpw	be	0.00579908027120109	8.11912123900665e-06	8.39823e-05	0.193954659949622	4.25	-0.628388930050312	5.09049097343158	BE	336
9	11:86216708_T_C	sc	be	0.963731	7.52114772477149e-06	7.02671e-05	0.967987804878049	4.25	-0.628388930050312	5.1237158811502	BE	336
9	11:9124049_G_A	sc	be	0.28445	9.81704007120245e-06	4.82679e-05	0.390243902439024	4.25	-0.628388930050312	5.00801943629822	BE	336
9	11:95107284_G_A	sc	mamba	0.0941939300000002	5.22199563280949e-06	3.22762339330806e-05	0.196646341463415	4.25	-0.628388930050312	5.28216349571636	MAMBA	67
9	11:95979018_G_A	sc	be	0.551887000000001	9.37080190487876e-06	3.62428e-05	0.612804878048781	4.25	-0.628388930050312	5.02822324284091	BE	336
9	12:109935752_C_T	cpd	be	0.934812289065828	1.7458003686026e-06	4.96312e-05	0.957186544342508	4.25	-0.628388930050312	5.75800541914769	BE	336
9	12:18615714_G_A	si	mamba	0.786917	8.97412428279082e-06	3.53492377450462e-05	0.878737541528239	4.25	-0.628388930050312	5.04700792021007	MAMBA	67
9	12:19079804_G_T	si	be	0.431635	2.46340953400913e-06	4.11349e-05	0.70265780730897	4.25	-0.628388930050312	5.60846338208079	BE	336
9	12:23820065_G_A	cpd	be	0.397319735039172	4.75759291217666e-06	3.74137e-05	0.62691131498471	4.25	-0.628388930050312	5.3226127215167	BE	336
9	12:43259565_G_T	cpd	mamba	0.61145385939774	4.84321195110185e-06	4.16540811136627e-05	0.758409785932722	4.25	-0.628388930050312	5.31486652472183	MAMBA	67
9	12:47646843_G_A	sc	be	0.531872999999999	4.70368957745264e-06	5.95166e-05	0.603658536585366	4.25	-0.628388930050312	5.32756134748631	BE	336
9	12:70723260_G_A	cpd	be	0.206347846211738	7.39526791988004e-06	8.11457e-05	0.434250764525994	4.25	-0.628388930050312	5.13104608751999	BE	336
9	12:72001566_A_G	si	be	0.529679	1.91564353499195e-06	3.76919e-05	0.754152823920266	4.25	-0.628388930050312	5.71768530172343	BE	336
9	12:75918969_T_G	si	mamba	0.258825	1.79267260755452e-06	3.48865513871268e-05	0.57641196013289	4.25	-0.628388930050312	5.74649901758515	MAMBA	67
9	12:88716097_C_T	dpw	be	0.391961440553532	8.43399721382031e-06	5.33567e-05	0.53904282115869	4.25	-0.628388930050312	5.07396654679076	BE	336
9	12:98069121_A_T	cpd	be	0.107147834080625	5.47791321105146e-06	3.82069e-05	0.348623853211009	4.25	-0.628388930050312	5.26138485274289	BE	336
9	13:100548839_A_C	si	be	0.00679760999999998	6.67694542243303e-06	5.47861e-05	0.31063122923588	4.25	-0.628388930050312	5.17542217368909	BE	336
9	13:101791910_G_A	si	be	0.605568	6.09840229691828e-06	6.71156e-05	0.794019933554817	4.25	-0.628388930050312	5.21478392966418	BE	336
9	13:114782092_C_T	sc	be	0.402428000000001	5.95205956957885e-06	6.97538e-05	0.503048780487805	4.25	-0.628388930050312	5.22533273092153	BE	336
9	13:22736104_G_A	sc	be	0.246033000000001	2.69096473230858e-06	3.68069e-05	0.355182926829268	4.25	-0.628388930050312	5.57009199404752	BE	336
9	13:27566602_G_C	dpw	mamba	0.979289679975849	4.10100594864441e-06	8.68640498652291e-05	0.984886649874055	4.25	-0.628388930050312	5.38710960075359	MAMBA	67
9	13:28769193_T_G	sc	mamba	0.0539953190000006	6.8110280449033e-06	3.38234106660049e-05	0.157012195121951	4.25	-0.628388930050312	5.1667873314746	MAMBA	67
9	13:36082762_G_A	sc	be	0.397895	6.87279568117658e-06	3.54387e-05	0.496951219512195	4.25	-0.628388930050312	5.16286656688048	BE	336
9	13:37033415_A_G	si	be	2.77005999999989e-05	3.08552187402592e-06	3.68759e-05	0.166112956810631	4.25	-0.628388930050312	5.51067137041794	BE	336
9	13:39501070_C_G	sc	dl	0.855332	3.48778275005435e-06	3.53879092805111e-05	0.876524390243903	4.25	-0.628388930050312	5.45745057459699	RE	71
9	13:56868531_A_C	sc	be	0.754233	3.62972952545998e-06	3.31989e-05	0.788109756097561	4.25	-0.628388930050312	5.44012573583901	BE	336
9	13:79557226_A_G	dpw	be	0.563107592799691	9.22124579109794e-06	4.54743e-05	0.670025188916877	4.25	-0.628388930050312	5.03521040176085	BE	336
9	13:83293683_C_T	dpw	be	0.0775776005994285	5.32698337962867e-06	6.06502e-05	0.322418136020151	4.25	-0.628388930050312	5.27351865822678	BE	336
9	13:89463358_T_G	si	be	0.552883	9.8664458694989e-06	5.47204e-05	0.767441860465116	4.25	-0.628388930050312	5.00583926245105	BE	336
9	13:90901659_T_C	dpw	be	0.487644389731221	9.11999557716502e-06	3.47245e-05	0.614609571788413	4.25	-0.628388930050312	5.04000537228708	BE	336
9	13:95858246_C_T	sc	be	0.279421	8.82395677757862e-06	4.27718e-05	0.382621951219512	4.25	-0.628388930050312	5.05433662786899	BE	336
9	13:95858246_C_T	sc	dl	0.279421	8.82395677757862e-06	7.52427727638524e-05	0.382621951219512	4.25	-0.628388930050312	5.05433662786899	RE	71
9	14:103087170_T_C	cpd	be	0.362412934952433	4.20798953883112e-06	5.55251e-05	0.599388379204893	4.25	-0.628388930050312	5.37592534852009	BE	336
9	14:103195365_G_C	sc	be	0.747863	4.26080902933492e-06	3.7191e-05	0.785060975609756	4.25	-0.628388930050312	5.37050793056478	BE	336
9	14:103195365_G_C	sc	dl	0.747863	4.26080902933492e-06	3.37507161230031e-05	0.785060975609756	4.25	-0.628388930050312	5.37050793056478	RE	71
9	14:104609797_A_T	dpw	be	0.00014609333589242	9.22243573434187e-06	3.23523e-05	0.105793450881612	4.25	-0.628388930050312	5.03515436243002	BE	336
9	14:105238820_G_C	sc	be	0.522509	4.15955173638187e-06	5.13186e-05	0.589939024390244	4.25	-0.628388930050312	5.3809534695909	BE	336
9	14:105902561_G_A	si	be	0.00827757999999997	6.59837115434463e-06	3.85458e-05	0.320598006644518	4.25	-0.628388930050312	5.18056325930442	BE	336
9	14:47712033_C_T	sc	be	0.452558	3.84342132817594e-06	5.85992e-05	0.550304878048781	4.25	-0.628388930050312	5.4152820041716	BE	336
9	14:48640786_G_A	dpw	be	0.16152099726509	8.21735794089609e-06	9.15357e-05	0.357682619647355	4.25	-0.628388930050312	5.08526779512808	BE	336
9	14:51980599_C_T	cpd	be	0.130831051798138	9.53130386669457e-06	8.55189e-05	0.363914373088685	4.25	-0.628388930050312	5.02084768452674	BE	336
9	14:52042490_C_T	si	be	0.450758	5.65266691474644e-06	8.53024e-05	0.715946843853821	4.25	-0.628388930050312	5.24774660473085	BE	336
9	14:59249820_G_A	dpw	be	0.636631517553471	6.55224972240049e-06	4.29469e-05	0.738035264483627	4.25	-0.628388930050312	5.18360955889816	BE	336
9	14:62812821_T_C	si	be	0.0231366000000001	5.75438392928582e-06	3.82855e-05	0.367109634551495	4.25	-0.628388930050312	5.24000116559345	BE	336
9	14:72259455_A_G	cpd	dl	0.506384172276375	6.38592950265495e-06	8.35714682097951e-05	0.694189602446483	4.25	-0.628388930050312	5.19477588015563	RE	71
9	14:74474025_C_T	cpd	be	0.58446680508248	8.00245014630664e-06	3.91163e-05	0.746177370030581	4.25	-0.628388930050312	5.09677702274476	BE	336
9	14:83664979_G_T	si	be	0.447040000000001	1.59963880189645e-06	3.75142e-05	0.712624584717608	4.25	-0.628388930050312	5.79597806987664	BE	336
9	14:83664979_G_T	si	dl	0.447040000000001	1.59963880189645e-06	3.77788018286444e-05	0.712624584717608	4.25	-0.628388930050312	5.79597806987664	RE	71
9	14:97908582_C_T	si	mamba	0.143993	9.72785939195894e-06	3.86721201236277e-05	0.48671096345515	4.25	-0.628388930050312	5.01198271538812	MAMBA	67
9	15:29216560_G_T	si	be	0.0800874999999998	8.93748334964007e-06	6.47889e-05	0.448504983388704	4.25	-0.628388930050312	5.04878475427239	BE	336
9	15:31386606_C_T	dpw	be	0.41359052918228	8.28402822312083e-06	6.07792e-05	0.569269521410579	4.25	-0.628388930050312	5.0817584301643	BE	336
9	15:35074099_A_G	si	be	0.373323000000001	8.82943766879049e-06	5.57109e-05	0.666112956810631	4.25	-0.628388930050312	5.05406695498619	BE	336
9	15:38497053_T_A	dpw	be	0.570207715020202	6.17067024945251e-06	9.22573e-05	0.680100755667506	4.25	-0.628388930050312	5.20966766095387	BE	336
9	15:39517773_C_A	si	be	0.0500766999999999	4.41616539371373e-06	4.30705e-05	0.403654485049834	4.25	-0.628388930050312	5.35495466982774	BE	336
9	15:47677087_G_A	si	dl	1.16262999999996e-12	7.57886805236868e-12	9.30362926193939e-05	0.0282392026578073	4.25	-0.628388930050312	10.0056930661347	RE	71
9	15:50564402_G_A	si	be	0.806093	8.16819867676744e-06	3.23504e-05	0.893687707641196	4.25	-0.628388930050312	5.08787370735915	BE	336
9	15:50564402_G_A	si	mamba	0.806093	8.16819867676744e-06	5.20234499993619e-05	0.893687707641196	4.25	-0.628388930050312	5.08787370735915	MAMBA	67
9	15:50606676_G_A	dpw	be	0.658412441025968	9.56125425211933e-06	3.82947e-05	0.755667506297229	4.25	-0.628388930050312	5.01948513292843	BE	336
9	15:50606676_G_A	dpw	mamba	0.658412441025968	9.56125425211933e-06	4.2685194190444e-05	0.755667506297229	4.25	-0.628388930050312	5.01948513292843	MAMBA	67
9	15:60839670_C_T	sc	be	0.0234914999999996	7.32004323197411e-06	8.31101e-05	0.108231707317073	4.25	-0.628388930050312	5.13548635400276	BE	336
9	15:61762983_G_A	sc	mamba	0.909728	2.06167435340414e-06	6.40121330112398e-05	0.920731707317073	4.25	-0.628388930050312	5.68577993152989	MAMBA	67
9	15:78537754_C_G	cpd	dl	0.429181446691779	1.4234769417918e-06	9.61285896730969e-05	0.651376146788991	4.25	-0.628388930050312	5.84664956338439	RE	71
9	15:78711761_A_G	cpd	be	0.000192605690995402	3.96058292179466e-06	3.2013e-05	0.113149847094801	4.25	-0.628388930050312	5.40224088955738	BE	336
9	15:78734296_T_C	cpd	be	3.05610757504746e-05	9.1886512212504e-06	7.54357e-05	0.0764525993883792	4.25	-0.628388930050312	5.03674823291833	BE	336
9	15:78782592_A_T	cpd	dl	9.47295719858444e-05	6.24179786789402e-07	6.57829249320544e-05	0.091743119266055	4.25	-0.628388930050312	6.2046902994771	RE	71
9	15:78879990_G_A	cpd	be	0.477899853763992	8.47499351860419e-06	5.67338e-05	0.675840978593272	4.25	-0.628388930050312	5.07186062525886	BE	336
9	15:78980925_G_C	cpd	be	0.000119198667000054	4.55765665918501e-06	4.78427e-05	0.100917431192661	4.25	-0.628388930050312	5.34125839452153	BE	336
9	15:79046215_G_T	cpd	dl	0.150526812160607	1.6745222904262e-06	4.00418466464421e-05	0.376146788990826	4.25	-0.628388930050312	5.77610906696875	RE	71
9	15:80772627_A_G	dpw	be	0.344540747772023	4.64022083319623e-06	4.99415e-05	0.498740554156171	4.25	-0.628388930050312	5.3334613504028	BE	336
9	15:83935878_A_G	cpd	be	0.208356792871354	8.18732364213208e-06	6.85715e-05	0.440366972477064	4.25	-0.628388930050312	5.08685804175726	BE	336
9	15:92553986_C_G	dpw	be	0.575562737611204	8.07185984117057e-06	5.03587e-05	0.685138539042821	4.25	-0.628388930050312	5.09302638774422	BE	336
9	15:96057405_T_C	sc	be	0.0450359000000006	8.80034473188138e-06	7.67995e-05	0.146341463414634	4.25	-0.628388930050312	5.0555003150974	BE	336
9	15:96850534_G_A	si	be	1.22511000000009e-05	5.48172597170489e-06	9.50402e-05	0.146179401993356	4.25	-0.628388930050312	5.26108267838262	BE	336
9	16:1254635_G_A	dpw	be	0.212136363917793	6.64753728696399e-06	3.20709e-05	0.397984886649874	4.25	-0.628388930050312	5.17733921797123	BE	336
9	16:1254635_G_A	dpw	mamba	0.212136363917793	6.64753728696399e-06	5.15524865075029e-05	0.397984886649874	4.25	-0.628388930050312	5.17733921797123	MAMBA	67
9	16:27152688_A_G	si	be	0.907911	3.03504499766726e-06	4.16271e-05	0.953488372093023	4.25	-0.628388930050312	5.51783486567811	BE	336
9	16:30563172_C_T	dpw	be	0.32781627109216	8.61216839152351e-06	6.81907e-05	0.481108312342569	4.25	-0.628388930050312	5.06488748711672	BE	336
9	16:47833976_C_A	cpd	be	0.214559910481592	7.88763878070084e-06	3.84577e-05	0.452599388379205	4.25	-0.628388930050312	5.10305298639601	BE	336
9	16:47833976_C_A	cpd	dl	0.214559910481592	7.88763878070084e-06	8.88930429265582e-05	0.452599388379205	4.25	-0.628388930050312	5.10305298639601	RE	71
9	16:52107549_T_C	cpd	be	0.049384709702941	6.15648366564667e-06	6.62948e-05	0.2782874617737	4.25	-0.628388930050312	5.2106672684588	BE	336
9	16:52342919_C_T	cpd	be	0.849339818810031	5.13627049797482e-06	4.95996e-05	0.892966360856269	4.25	-0.628388930050312	5.28935211253181	BE	336
9	16:52442689_A_G	cpd	dl	0.896835667316791	3.62634948893023e-06	5.15328416325138e-05	0.929663608562691	4.25	-0.628388930050312	5.44053034315289	RE	71
9	16:69543573_G_T	si	mamba	0.245723999999999	9.40991566467034e-06	9.85752681864945e-05	0.56312292358804	4.25	-0.628388930050312	5.02641426887162	MAMBA	67
9	16:71981374_T_G	dpw	be	0.000135578343739174	2.30606318608945e-06	3.2034e-05	0.103274559193955	4.25	-0.628388930050312	5.63712879721737	BE	336
9	16:74350241_T_C	dpw	be	0.3920724244339	6.01240187643081e-06	8.14973e-05	0.541561712846348	4.25	-0.628388930050312	5.22095199833077	BE	336
9	16:75426968_C_T	dpw	be	0.993395238766415	6.92969947405361e-06	4.81988e-05	0.992443324937028	4.25	-0.628388930050312	5.1592855993839	BE	336
9	16:75593753_C_T	sc	be	0.685119000000001	4.6516898182386e-06	3.26643e-05	0.736280487804878	4.25	-0.628388930050312	5.33238925239557	BE	336
9	16:76234319_C_T	sc	be	0.243427	6.82438673669917e-06	5.8745e-05	0.350609756097561	4.25	-0.628388930050312	5.16593636975741	BE	336
9	16:77280774_C_T	si	be	0.0554517000000001	1.74243690151109e-06	4.35456e-05	0.418604651162791	4.25	-0.628388930050312	5.75884293995691	BE	336
9	16:82090698_T_C	sc	be	0.954651	6.84370048264862e-06	5.16233e-05	0.957317073170732	4.25	-0.628388930050312	5.16470900579069	BE	336
9	16:82543378_C_G	cpd	dl	0.686594715131771	6.70816288091268e-06	3.89409609897107e-05	0.795107033639144	4.25	-0.628388930050312	5.17339640083298	RE	71
9	16:83372610_A_G	sc	dl	0.151175000000001	2.9859949146449e-07	8.13724289828255e-05	0.268292682926829	4.25	-0.628388930050312	6.52491093624379	RE	71
9	16:88444853_A_G	dpw	be	0.816402112633433	3.24535060358006e-06	3.28187e-05	0.871536523929471	4.25	-0.628388930050312	5.48873837837823	BE	336
9	16:89535888_C_T	cpd	dl	0.0730513153554528	2.30641134574657e-06	4.60142258745772e-05	0.305810397553517	4.25	-0.628388930050312	5.63706323422416	RE	71
9	16:89895532_G_A	sc	dl	0.136422	7.20799894591398e-06	4.20789908240831e-05	0.246951219512195	4.25	-0.628388930050312	5.14218528553951	RE	71
9	17:1719245_T_C	cpd	be	0.213013243055206	3.6678372222955e-06	3.50063e-05	0.44954128440367	4.25	-0.628388930050312	5.43558994645553	BE	336
9	17:2269769_C_T	sc	be	0.312093000000001	8.21016687371556e-06	9.82109e-05	0.417682926829268	4.25	-0.628388930050312	5.08564801564581	BE	336
9	17:27156866_A_T	si	be	4.34751999999953e-09	3.93335477104351e-06	5.61374e-05	0.0598006644518272	4.25	-0.628388930050312	5.40523688039984	BE	336
9	17:28063045_G_A	sc	be	0.970198	7.45351360861063e-06	4.09243e-05	0.971036585365854	4.25	-0.628388930050312	5.12763895126404	BE	336
9	17:44064759_A_C	dpw	dl	0.00582209573242061	8.20492867781193e-20	6.54081221452101e-05	0.198992443324937	4.25	-0.628388930050312	10.0461683092213	RE	71
9	17:44886127_A_G	si	be	0.875281	8.73907699780282e-06	7.87501e-05	0.93687707641196	4.25	-0.628388930050312	5.05853443417669	BE	336
9	17:52975258_T_C	si	mamba	0.501206000000001	5.55076071234329e-06	4.7688328411355e-05	0.73421926910299	4.25	-0.628388930050312	5.25564749425863	MAMBA	67
9	17:60325961_T_C	si	be	0.310799	4.17056858032775e-06	4.79041e-05	0.621262458471761	4.25	-0.628388930050312	5.37980473292413	BE	336
9	17:6183032_C_T	sc	be	0.683442	4.40822325151324e-06	3.19319e-05	0.733231707317073	4.25	-0.628388930050312	5.35573641904623	BE	336
9	17:61863114_T_C	si	mamba	0.246528000000001	7.71813643937523e-06	3.95911544503276e-05	0.564784053156146	4.25	-0.628388930050312	5.11248754834249	MAMBA	67
9	17:63196978_G_T	sc	be	0.677448	9.42165446990185e-06	4.01633e-05	0.728658536585366	4.25	-0.628388930050312	5.02587282713733	BE	336
9	17:70615494_G_A	si	be	0.312949000000001	5.29803100953359e-06	3.47082e-05	0.622923588039867	4.25	-0.628388930050312	5.27588550409279	BE	336
9	17:70789732_T_A	sc	be	0.860786	8.5014772601542e-06	7.69798e-05	0.88109756097561	4.25	-0.628388930050312	5.07050560249874	BE	336
9	17:7594960_G_A	dpw	be	0.393637632101206	7.83794965241671e-06	3.18022e-05	0.546599496221663	4.25	-0.628388930050312	5.10579753056802	BE	336
9	18:11959069_C_G	cpd	be	0.54902103035004	6.54781923960241e-06	9.30502e-05	0.715596330275229	4.25	-0.628388930050312	5.18390331831428	BE	336
9	18:1420977_T_C	dpw	be	0.674985156641348	3.06277310504955e-06	3.17636e-05	0.763224181360202	4.25	-0.628388930050312	5.51388517520611	BE	336
9	18:1420977_T_C	dpw	dl	0.674985156641348	3.06277310504955e-06	5.40682737758736e-05	0.763224181360202	4.25	-0.628388930050312	5.51388517520611	RE	71
9	18:21260493_C_A	si	mamba	0.629618000000001	2.106529619289e-06	8.76523050464132e-05	0.808970099667774	4.25	-0.628388930050312	5.67643243000814	MAMBA	67
9	18:24527875_G_A	cpd	be	0.840309562398047	3.22366881391826e-06	3.23211e-05	0.883792048929664	4.25	-0.628388930050312	5.49164958215103	BE	336
9	18:30571304_T_C	si	dl	0.531858	7.11609941891755e-07	4.62627695308567e-05	0.755813953488372	4.25	-0.628388930050312	6.14775799302408	RE	71
9	18:30571304_T_C	si	mamba	0.531858	7.11609941891755e-07	4.97357813575366e-05	0.755813953488372	4.25	-0.628388930050312	6.14775799302408	MAMBA	67
9	18:34411086_G_A	si	be	0.592503000000001	2.93095272237977e-06	3.44242e-05	0.785714285714286	4.25	-0.628388930050312	5.53299118687551	BE	336
9	18:37701023_T_C	sc	be	0.0271616000000003	6.50321713786315e-06	4.73342e-05	0.117378048780488	4.25	-0.628388930050312	5.18687174496159	BE	336
9	18:40751232_G_T	dpw	dl	0.663765288089211	2.79927344114312e-06	6.39054266053638e-05	0.758186397984887	4.25	-0.628388930050312	5.55295467631795	RE	71
9	18:52688955_G_A	dpw	be	0.881075253037066	7.23555957592369e-06	6.4165e-05	0.92191435768262	4.25	-0.628388930050312	5.14052787624662	BE	336
9	18:67707521_C_A	cpd	be	0.0775757413909286	9.9051654278647e-06	4.41076e-05	0.308868501529052	4.25	-0.628388930050312	5.00413826683832	BE	336
9	18:67707521_C_A	cpd	mamba	0.0775757413909286	9.9051654278647e-06	5.66212069299906e-05	0.308868501529052	4.25	-0.628388930050312	5.00413826683832	MAMBA	67
9	18:69141201_G_A	dpw	be	0.719487411332446	4.21892613133339e-06	5.69464e-05	0.808564231738035	4.25	-0.628388930050312	5.37479807856103	BE	336
9	18:76141214_G_C	sc	be	0.115986	6.04886310239257e-06	5.99132e-05	0.225609756097561	4.25	-0.628388930050312	5.21832624431531	BE	336
9	18:76317571_C_T	dpw	mamba	0.757001848516103	5.30887588009387e-06	4.47879946072297e-05	0.828715365239295	4.25	-0.628388930050312	5.27499742821327	MAMBA	67
9	19:12677274_C_T	sc	be	0.0207817000000003	9.82249215181348e-06	5.0188e-05	0.100609756097561	4.25	-0.628388930050312	5.00777830951799	BE	336
9	19:22496974_C_G	dpw	be	0.607117784842784	7.47143530052003e-06	3.82783e-05	0.710327455919396	4.25	-0.628388930050312	5.12659596000278	BE	336
9	19:36512541_G_C	cpd	be	0.342429262905474	6.8595386894915e-06	4.50999e-05	0.574923547400612	4.25	-0.628388930050312	5.16370509002864	BE	336
9	19:39008776_C_T	si	be	0.233253000000001	4.70867191310199e-06	6.16641e-05	0.559800664451827	4.25	-0.628388930050312	5.32710156891028	BE	336
9	19:41209477_C_T	cpd	dl	0.00171567545005182	1.96445175905691e-09	7.34482578370437e-05	0.146788990825688	4.25	-0.628388930050312	8.70675863166899	RE	71
9	19:41298228_C_T	cpd	dl	0.153589241382509	6.39333094238007e-07	5.25553399375139e-05	0.379204892966361	4.25	-0.628388930050312	6.19427281430076	RE	71
9	19:41373681_A_T	cpd	be	6.86747463262436e-05	4.4808264612665e-06	4.42024e-05	0.0856269113149847	4.25	-0.628388930050312	5.34864187563032	BE	336
9	19:41428105_G_A	cpd	dl	0.00591860791148009	1.42804439528317e-11	4.30843346004928e-05	0.18960244648318	4.25	-0.628388930050312	10.0042950107262	RE	71
9	19:5352255_T_C	sc	be	0.773157	7.22909408405437e-06	5.9644e-05	0.807926829268293	4.25	-0.628388930050312	5.14091612303007	BE	336
9	1:101546030_C_T	si	mamba	0.163975	6.87126696091187e-06	9.11639935091628e-05	0.511627906976744	4.25	-0.628388930050312	5.1629631780202	MAMBA	67
9	1:104098574_C_T	si	be	0.662742000000001	7.96724358811663e-06	3.20531e-05	0.827242524916944	4.25	-0.628388930050312	5.09869190464218	BE	336
9	1:11856311_G_A	cpd	be	0.659175629962948	4.08733487421911e-06	4.52271e-05	0.779816513761468	4.25	-0.628388930050312	5.38855977920359	BE	336
9	1:11856311_G_A	cpd	mamba	0.659175629962948	4.08733487421911e-06	3.22041923536711e-05	0.779816513761468	4.25	-0.628388930050312	5.38855977920359	MAMBA	67
9	1:119476525_A_C	dpw	mamba	0.312493208100403	6.20457462667185e-06	3.17400613993316e-05	0.46095717884131	4.25	-0.628388930050312	5.20728798751282	MAMBA	67
9	1:153895953_G_C	si	mamba	7.46011000000007e-05	7.00326963376264e-06	3.20834655268298e-05	0.184385382059801	4.25	-0.628388930050312	5.15469915250379	MAMBA	67
9	1:16016777_T_A	dpw	dl	0.956995289729989	1.4915495804838e-06	4.30725658681919e-05	0.969773299748111	4.25	-0.628388930050312	5.82636230571282	RE	71
9	1:174621625_C_T	cpd	be	0.38819656149821	3.9303630148438e-06	4.14287e-05	0.617737003058104	4.25	-0.628388930050312	5.40556733561373	BE	336
9	1:175846124_C_T	cpd	mamba	0.83187742404282	9.49778765719853e-06	3.79762097598768e-05	0.877675840978593	4.25	-0.628388930050312	5.02237754420208	MAMBA	67
9	1:177699644_A_G	sc	be	0.59703	7.41687496020716e-06	3.4474e-05	0.644817073170732	4.25	-0.628388930050312	5.12977904262091	BE	336
9	1:178121123_T_C	sc	dl	0.264707	2.69659462876882e-06	8.703890195713e-05	0.365853658536585	4.25	-0.628388930050312	5.56918433486737	RE	71
9	1:18014082_G_A	si	be	0.121402	3.78788979563888e-06	3.44341e-05	0.470099667774086	4.25	-0.628388930050312	5.42160266479077	BE	336
9	1:18408231_C_T	cpd	be	0.725343486334879	8.03496023072527e-06	9.24649e-05	0.798165137614679	4.25	-0.628388930050312	5.09501626844878	BE	336
9	1:207220990_T_C	sc	mamba	0.841128	7.40025851962751e-06	3.42944113484323e-05	0.865853658536585	4.25	-0.628388930050312	5.13075310841948	MAMBA	67
9	1:212146579_C_T	si	mamba	0.873767	2.54756505961257e-07	7.1600904773291e-05	0.931893687707641	4.25	-0.628388930050312	6.59387471618515	MAMBA	67
9	1:225834450_C_T	sc	be	0.668953	4.00036375171029e-06	4.23321e-05	0.719512195121951	4.25	-0.628388930050312	5.39790051662753	BE	336
9	1:225918277_A_G	dpw	be	0.192329306700734	9.34181165790832e-06	3.6025e-05	0.385390428211587	4.25	-0.628388930050312	5.02956889285595	BE	336
9	1:227276514_C_T	sc	be	0.0587667000000002	4.56930667834541e-06	4.10948e-05	0.164634146341463	4.25	-0.628388930050312	5.34014969240536	BE	336
9	1:236503762_G_A	si	be	0.0330183000000001	7.92210195941233e-06	7.17337e-05	0.385382059800665	4.25	-0.628388930050312	5.10115957241832	BE	336
9	1:237561819_G_A	cpd	be	0.466061688717228	3.71002461162119e-06	3.23505e-05	0.672782874617737	4.25	-0.628388930050312	5.43062320934565	BE	336
9	1:248441776_C_T	sc	be	0.335225000000001	7.89116842747978e-06	4.67274e-05	0.439024390243902	4.25	-0.628388930050312	5.10285868702667	BE	336
9	1:32169415_C_T	si	be	1.71663000000011e-05	4.69472178588634e-06	3.4295e-05	0.152823920265781	4.25	-0.628388930050312	5.32839013937965	BE	336
9	1:35027486_C_T	cpd	mamba	0.00910665099795175	4.22005041373864e-06	5.03906281494143e-05	0.198776758409786	4.25	-0.628388930050312	5.37468236082086	MAMBA	67
9	1:41523579_G_A	dpw	be	0.768612043227359	3.93823343433302e-06	3.44291e-05	0.841309823677582	4.25	-0.628388930050312	5.40469854512068	BE	336
9	1:41523579_G_A	dpw	dl	0.768612043227359	3.93823343433302e-06	6.42427053994683e-05	0.841309823677582	4.25	-0.628388930050312	5.40469854512068	RE	71
9	1:43072371_T_G	si	be	0.016975	7.89518620912551e-06	4.08383e-05	0.355481727574751	4.25	-0.628388930050312	5.1026376226358	BE	336
9	1:4642098_G_A	sc	be	0.411082000000001	4.71908260833289e-06	4.08501e-05	0.510670731707317	4.25	-0.628388930050312	5.32614242019273	BE	336
9	1:49938654_C_T	cpd	be	0.0152574615093534	6.5460782785954e-06	4.63372e-05	0.226299694189602	4.25	-0.628388930050312	5.18401880566432	BE	336
9	1:50977279_G_A	dpw	be	0.759726955713273	6.29171277020929e-06	7.22509e-05	0.83375314861461	4.25	-0.628388930050312	5.20123111204374	BE	336
9	1:52301295_C_T	si	be	0.000786068	3.1585946020916e-06	7.22099e-05	0.240863787375415	4.25	-0.628388930050312	5.5005061111549	BE	336
9	1:58658082_C_T	si	be	0.193664999999999	8.34034173982541e-06	4.53072e-05	0.529900332225914	4.25	-0.628388930050312	5.07881615407692	BE	336
9	1:58815243_C_T	si	be	7.9175299999996e-05	8.17576041304794e-06	5.28429e-05	0.187707641196013	4.25	-0.628388930050312	5.08747184382578	BE	336
9	1:63149779_C_T	cpd	be	0.297831827313659	5.39748224532753e-06	9.80749e-05	0.522935779816514	4.25	-0.628388930050312	5.26780877757529	BE	336
9	1:64468128_A_G	sc	be	0.283199	5.11129987815335e-06	3.19874e-05	0.38719512195122	4.25	-0.628388930050312	5.29146863839387	BE	336
9	1:7072945_C_T	dpw	be	0.814004108816612	6.88414953543378e-06	6.29501e-05	0.869017632241814	4.25	-0.628388930050312	5.16214970462739	BE	336
9	1:71504678_A_C	dpw	dl	6.97034141204467e-05	6.76365402870627e-07	5.24814144508714e-05	0.0957178841309824	4.25	-0.628388930050312	6.16981861533606	RE	71
9	1:72675567_T_C	si	be	0.00395184999999998	5.40795042023775e-06	4.75515e-05	0.287375415282392	4.25	-0.628388930050312	5.2669672986337	BE	336
9	1:73905483_G_A	si	be	0.0507383999999999	3.75717979009716e-06	3.99339e-05	0.40531561461794	4.25	-0.628388930050312	5.42513802240298	BE	336
9	1:73911864_A_C	si	be	0.416485000000001	4.45118101973395e-06	4.81183e-05	0.687707641196013	4.25	-0.628388930050312	5.35152474355774	BE	336
9	1:89631742_C_T	sc	be	0.907597	6.88266442221652e-06	9.97557e-05	0.917682926829268	4.25	-0.628388930050312	5.1622434048081	BE	336
9	20:14843670_G_A	si	mamba	0.0637620999999999	9.9750316198111e-06	3.2533043716561e-05	0.428571428571429	4.25	-0.628388930050312	5.00108571897077	MAMBA	67
9	20:15282386_A_G	sc	be	0.492908000000001	7.06422104102645e-06	5.52437e-05	0.57469512195122	4.25	-0.628388930050312	5.15093572004825	BE	336
9	20:16803790_G_A	si	be	0.367809000000001	3.74181514569328e-06	3.78547e-05	0.662790697674419	4.25	-0.628388930050312	5.4269176714561	BE	336
9	20:31340800_C_T	si	be	3.38445000000011e-05	6.15720396154599e-06	3.37725e-05	0.169435215946844	4.25	-0.628388930050312	5.21061645987176	BE	336
9	20:31491825_G_T	sc	be	0.770811	7.55087238566124e-06	3.78978e-05	0.804878048780488	4.25	-0.628388930050312	5.12200286951101	BE	336
9	20:44783231_C_G	si	dl	0.823277	9.59238877953876e-06	8.57480800521899e-05	0.901993355481727	4.25	-0.628388930050312	5.01807322759617	RE	71
9	20:48023809_T_C	sc	mamba	0.755850000000001	8.82034716212588e-06	3.61660455144841e-05	0.792682926829268	4.25	-0.628388930050312	5.05451432103276	MAMBA	67
9	20:51521213_C_T	cpd	be	0.674410031962431	9.22894808612095e-06	3.77281e-05	0.788990825688074	4.25	-0.628388930050312	5.03484779696189	BE	336
9	20:51639563_C_G	si	be	0.189709999999999	3.93008793632654e-06	9.86559e-05	0.526578073089701	4.25	-0.628388930050312	5.40559773210953	BE	336
9	20:5405191_A_G	sc	be	0.343759000000001	8.21843811737723e-06	3.91399e-05	0.445121951219512	4.25	-0.628388930050312	5.08521071061763	BE	336
9	20:61645353_C_T	si	be	0.282422999999999	9.36939191987571e-06	3.19472e-05	0.602990033222591	4.25	-0.628388930050312	5.02828859421489	BE	336
9	21:21161420_T_G	sc	be	0.534119000000001	4.55029877389542e-06	3.50936e-05	0.606707317073171	4.25	-0.628388930050312	5.34196008650901	BE	336
9	21:27789737_C_A	cpd	mamba	0.246017956951209	7.33924765101503e-06	8.90581357987741e-05	0.474006116207951	4.25	-0.628388930050312	5.13434845748982	MAMBA	67
9	21:32434472_T_C	cpd	mamba	0.600934047746812	5.47614929765923e-06	3.88079028413346e-05	0.755351681957187	4.25	-0.628388930050312	5.26152472009508	MAMBA	67
9	21:47468406_G_A	sc	dl	0.32507026	1.80584654766108e-06	4.44391712058556e-05	0.426829268292683	4.25	-0.628388930050312	5.74331915675533	RE	71
9	22:17107610_G_T	dpw	be	0.703481236817068	7.51027822288225e-06	3.50201e-05	0.790931989924433	4.25	-0.628388930050312	5.12434397399126	BE	336
9	22:17878097_G_T	si	mamba	0.126378	6.82047546790272e-06	5.48218102759141e-05	0.476744186046512	4.25	-0.628388930050312	5.16618534882024	MAMBA	67
9	22:23643909_A_G	sc	be	0.511404	8.89219923518603e-06	3.84226e-05	0.586890243902439	4.25	-0.628388930050312	5.0509908152294	BE	336
9	22:43030950_A_G	si	mamba	0.92953	7.01734723157601e-06	4.87560274121918e-05	0.963455149501661	4.25	-0.628388930050312	5.15382703322943	MAMBA	67
9	22:47687738_G_C	dpw	be	0.560965652541016	2.83416964447571e-06	3.64436e-05	0.667506297229219	4.25	-0.628388930050312	5.54757415780957	BE	336
9	22:48057968_G_C	dpw	mamba	0.321740008013397	9.25032111322982e-06	3.3577574933017e-05	0.473551637279597	4.25	-0.628388930050312	5.03384319101414	MAMBA	67
9	2:110422507_A_G	sc	be	0.300974000000001	3.92222040603166e-06	6.66502e-05	0.402439024390244	4.25	-0.628388930050312	5.40646800515223	BE	336
9	2:121196406_G_A	dpw	be	0.222684930995404	9.48002560201839e-06	5.41697e-05	0.405541561712846	4.25	-0.628388930050312	5.0231904897927	BE	336
9	2:129191116_G_T	cpd	be	0.208457608165192	6.49743335197865e-06	3.27197e-05	0.443425076452599	4.25	-0.628388930050312	5.18725816661977	BE	336
9	2:135545600_G_A	sc	be	0.0664190999999996	5.10977299085714e-06	3.19435e-05	0.173780487804878	4.25	-0.628388930050312	5.29159839360463	BE	336
9	2:140793366_A_T	dpw	dl	0.504960867040452	6.49031618206603e-06	7.03515468399059e-05	0.624685138539043	4.25	-0.628388930050312	5.18773414560614	RE	71
9	2:145715007_C_T	si	be	9.67770999999936e-08	4.0057524196177e-06	4.23645e-05	0.079734219269103	4.25	-0.628388930050312	5.39731589630969	BE	336
9	2:145715007_C_T	si	dl	9.67770999999936e-08	4.0057524196177e-06	9.07100532173282e-05	0.079734219269103	4.25	-0.628388930050312	5.39731589630969	RE	71
9	2:145759899_T_C	si	be	3.53434000000032e-07	2.06165106691583e-06	4.72066e-05	0.0930232558139535	4.25	-0.628388930050312	5.68578483688775	BE	336
9	2:156251808_T_A	si	be	0.58776	9.86945074382684e-06	5.35083e-05	0.78405315614618	4.25	-0.628388930050312	5.00570701608038	BE	336
9	2:167169644_T_C	dpw	be	0.823072017218985	6.90013526562244e-06	3.75524e-05	0.876574307304786	4.25	-0.628388930050312	5.16114239556164	BE	336
9	2:168659727_A_G	sc	be	0.795454	7.54027936477427e-06	4.20615e-05	0.826219512195122	4.25	-0.628388930050312	5.12261256336997	BE	336
9	2:174705083_C_T	si	be	0.508387	8.24085721092634e-06	5.14685e-05	0.739202657807309	4.25	-0.628388930050312	5.08402761080141	BE	336
9	2:186176800_A_C	si	be	0.648106000000001	6.87118426256313e-06	5.21247e-05	0.817275747508306	4.25	-0.628388930050312	5.16296840495329	BE	336
9	2:187302586_G_A	dpw	be	0.567682076252261	9.90591705615841e-06	5.25164e-05	0.675062972292191	4.25	-0.628388930050312	5.0041053127561	BE	336
9	2:192807975_T_C	cpd	be	0.569177472123933	2.18554215068109e-06	4.63531e-05	0.73394495412844	4.25	-0.628388930050312	5.66044081322755	BE	336
9	2:200857954_C_T	cpd	be	0.0513897863219595	9.9626408975276e-06	7.33138e-05	0.281345565749235	4.25	-0.628388930050312	5.00162552350438	BE	336
9	2:206109886_G_A	sc	be	0.629564	7.50277736868254e-06	5.4609e-05	0.684451219512195	4.25	-0.628388930050312	5.12477794026011	BE	336
9	2:206351228_G_T	sc	dl	0.804285	3.2494481059165e-07	8.84699899158363e-05	0.838414634146341	4.25	-0.628388930050312	6.4881903943775	RE	71
9	2:206497495_C_A	si	be	0.266136	1.62211215853815e-06	3.34303e-05	0.584717607973422	4.25	-0.628388930050312	5.78991912043917	BE	336
9	2:208061670_C_A	sc	mamba	0.629129999999999	9.25776921387217e-06	4.9083426820285e-05	0.682926829268293	4.25	-0.628388930050312	5.03349364990783	MAMBA	67
9	2:208440724_A_T	sc	be	0.708915	5.49806635101073e-06	3.31679e-05	0.748475609756098	4.25	-0.628388930050312	5.25979002336779	BE	336
9	2:220424046_G_A	dpw	mamba	0.682322999060388	3.04322379577448e-06	5.62726554107958e-05	0.768261964735516	4.25	-0.628388930050312	5.5166661088656	MAMBA	67
9	2:222790610_G_A	sc	be	0.259793	3.66928607897351e-06	4.00872e-05	0.364329268292683	4.25	-0.628388930050312	5.43541842678967	BE	336
9	2:225628919_A_G	sc	be	0.821473000000001	1.30362185946874e-06	3.80091e-05	0.855182926829268	4.25	-0.628388930050312	5.88484836578356	BE	336
9	2:226350721_G_A	si	be	6.19666999999951e-10	7.32307796187727e-06	5.68066e-05	0.0498338870431894	4.25	-0.628388930050312	5.1353063423164	BE	336
9	2:228145420_T_C	sc	be	0.348093	5.63146411340419e-06	4.03207e-05	0.448170731707317	4.25	-0.628388930050312	5.24937867909046	BE	336
9	2:240597165_A_C	dpw	be	0.368586135445348	1.94946943702528e-06	3.67551e-05	0.513853904282116	4.25	-0.628388930050312	5.71008356911171	BE	336
9	2:25915531_A_C	sc	be	0.37172	9.76495583980336e-06	6.67154e-05	0.467987804878049	4.25	-0.628388930050312	5.01032971638771	BE	336
9	2:26209313_C_A	sc	dl	0.169604	2.57741928616716e-06	3.53957161978567e-05	0.286585365853659	4.25	-0.628388930050312	5.58881492609142	RE	71
9	2:28541135_A_G	dpw	be	0.037157508653603	7.00088596298999e-06	3.636e-05	0.269521410579345	4.25	-0.628388930050312	5.15484699648711	BE	336
9	2:32183767_C_T	si	be	7.80947999999982e-05	4.80535113433809e-06	3.95249e-05	0.186046511627907	4.25	-0.628388930050312	5.31827487227561	BE	336
9	2:32808804_T_C	si	be	1.80926000000006e-09	1.16341261338817e-06	4.25472e-05	0.0581395348837209	4.25	-0.628388930050312	5.93426623201506	BE	336
9	2:42939502_A_G	dpw	be	0.034899503832765	9.9341605532352e-06	9.43614e-05	0.267002518891688	4.25	-0.628388930050312	5.00286882533328	BE	336
9	2:51659403_G_C	si	be	0.00727900999999998	9.24112376752623e-06	3.69589e-05	0.318936877076412	4.25	-0.628388930050312	5.03427521315652	BE	336
9	2:5268715_C_A	sc	be	0.73384	5.73163087436452e-06	4.47941e-05	0.771341463414634	4.25	-0.628388930050312	5.24172178659092	BE	336
9	2:558764_C_T	sc	be	0.375945000000001	7.14605555269695e-06	6.45502e-05	0.471036585365854	4.25	-0.628388930050312	5.14593361196006	BE	336
9	2:58124453_T_C	si	be	0.0134846	9.40742541051314e-06	3.55319e-05	0.343853820598007	4.25	-0.628388930050312	5.02652921642356	BE	336
9	2:58881871_A_G	si	be	6.34216000000007e-05	8.63068522316029e-06	6.32632e-05	0.179401993355482	4.25	-0.628388930050312	5.06395472261344	BE	336
9	2:59053353_T_A	si	be	0.304019	6.9116222382356e-06	3.54231e-05	0.614617940199336	4.25	-0.628388930050312	5.16042000668847	BE	336
9	2:6969213_A_G	si	be	0.620989	2.21009979842306e-06	5.44472e-05	0.807308970099668	4.25	-0.628388930050312	5.65558811503622	BE	336
9	2:83259809_C_A	si	be	0.00283385000000001	7.25549095320759e-06	5.9594e-05	0.269102990033223	4.25	-0.628388930050312	5.13933319507257	BE	336
9	3:107699251_C_G	dpw	be	0.361633381091249	5.38429481934559e-06	3.42801e-05	0.511335012594459	4.25	-0.628388930050312	5.26887116815453	BE	336
9	3:1080991_G_C	sc	be	0.954329	5.08407491385566e-06	5.28145e-05	0.955792682926829	4.25	-0.628388930050312	5.29378805874068	BE	336
9	3:10857153_T_C	si	be	0.829088	4.08994186570289e-06	5.78485e-05	0.906976744186047	4.25	-0.628388930050312	5.38828286499605	BE	336
9	3:108917284_A_G	si	be	1.20051999999998e-05	5.92350548756745e-06	7.14125e-05	0.144518272425249	4.25	-0.628388930050312	5.22742120487484	BE	336
9	3:10917457_A_C	cpd	be	0.778926833974106	5.65160437613547e-06	4.82082e-05	0.847094801223242	4.25	-0.628388930050312	5.24782824726136	BE	336
9	3:116501247_G_A	dpw	be	0.514745970767645	8.63175440212681e-06	4.04103e-05	0.6272040302267	4.25	-0.628388930050312	5.06390092505806	BE	336
9	3:123290223_A_G	si	mamba	0.408963	9.13185642832685e-06	3.75471116601399e-05	0.682724252491694	4.25	-0.628388930050312	5.03944092513576	MAMBA	67
9	3:12941081_G_A	sc	be	0.267033000000001	6.40608287130953e-06	5.87154e-05	0.367378048780488	4.25	-0.628388930050312	5.19340744745183	BE	336
9	3:13157257_C_A	dpw	be	0.169756050138471	9.41577564999287e-06	5.03118e-05	0.365239294710328	4.25	-0.628388930050312	5.02614389799076	BE	336
9	3:13311799_C_T	sc	be	0.647150000000001	2.67542448248923e-06	4.95626e-05	0.69969512195122	4.25	-0.628388930050312	5.57260730307174	BE	336
9	3:135733384_G_A	cpd	be	0.957540254741507	9.39747548706272e-06	7.01615e-05	0.972477064220184	4.25	-0.628388930050312	5.02698879845238	BE	336
9	3:141247793_T_G	dpw	be	0.00853947574391629	9.46973679834961e-06	5.1222e-05	0.211586901763224	4.25	-0.628388930050312	5.02366209159999	BE	336
9	3:149644814_A_G	sc	be	0.172725	6.33077788081918e-06	4.03596e-05	0.292682926829268	4.25	-0.628388930050312	5.19854292369647	BE	336
9	3:158284861_A_C	si	be	9.95084e-06	4.76223214532475e-06	5.18471e-05	0.137873754152824	4.25	-0.628388930050312	5.32218943778957	BE	336
9	3:16857534_A_T	si	dl	1.64080000000005e-06	1.16477659700548e-07	3.82085436121688e-05	0.109634551495017	4.25	-0.628388930050312	6.93375736390113	RE	71
9	3:169988938_T_C	cpd	mamba	0.000333573113371046	4.80111961856498e-06	3.17645773223621e-05	0.122324159021407	4.25	-0.628388930050312	5.31865747356936	MAMBA	67
9	3:2272315_C_A	dpw	be	0.222498474419629	9.05839945743729e-06	6.3942e-05	0.403022670025189	4.25	-0.628388930050312	5.0429485317061	BE	336
9	3:2623693_C_T	si	be	0.0498528999999998	7.99144775876533e-06	4.93685e-05	0.401993355481728	4.25	-0.628388930050312	5.09737453524347	BE	336
9	3:28738383_A_G	sc	be	0.00887553000000022	8.92054394417287e-06	6.06993e-05	0.0838414634146342	4.25	-0.628388930050312	5.04960866302855	BE	336
9	3:28738383_A_G	sc	dl	0.00887553000000022	8.92054394417287e-06	7.21169783415995e-05	0.0838414634146342	4.25	-0.628388930050312	5.04960866302855	RE	71
9	3:32219424_A_T	cpd	be	0.348560756907492	5.77318274244213e-06	3.40252e-05	0.584097859327217	4.25	-0.628388930050312	5.23858469526802	BE	336
9	3:34602347_T_C	si	dl	0.013401	3.06519037244273e-07	8.01530086661901e-05	0.3421926910299	4.25	-0.628388930050312	6.51354254720303	RE	71
9	3:34915828_A_G	cpd	be	0.267734037801986	3.98070953753303e-06	3.27949e-05	0.498470948012232	4.25	-0.628388930050312	5.4000395106472	BE	336
9	3:40531136_G_A	sc	be	0.144839000000001	7.41813417928763e-06	9.60092e-05	0.263719512195122	4.25	-0.628388930050312	5.12970531541329	BE	336
9	3:48768680_C_T	cpd	be	2.9015811641963e-05	1.02227943737972e-06	3.40287e-05	0.073394495412844	4.25	-0.628388930050312	5.99043037472569	BE	336
9	3:55936417_A_G	si	be	0.00450037	2.94680482282139e-06	5.59222e-05	0.295681063122924	4.25	-0.628388930050312	5.53064862803834	BE	336
9	3:56110365_T_A	sc	dl	0.619037	8.80183432636244e-06	6.77160852125798e-05	0.673780487804878	4.25	-0.628388930050312	5.05542681025884	RE	71
9	3:61910192_A_G	si	be	0.721727	2.88776753274455e-06	3.28819e-05	0.857142857142857	4.25	-0.628388930050312	5.5394377706972	BE	336
9	3:66304719_A_T	si	be	0.0195274999999999	4.87555507497655e-06	5.01801e-05	0.357142857142857	4.25	-0.628388930050312	5.31197593334466	BE	336
9	3:68168558_T_G	si	dl	0.254667	8.00381157922026e-08	4.22852734394221e-05	0.571428571428571	4.25	-0.628388930050312	7.09670314380745	RE	71
9	3:7047952_T_G	cpd	be	0.222612311955562	5.16605047151007e-06	4.2882e-05	0.45565749235474	4.25	-0.628388930050312	5.2868413551524	BE	336
9	3:70932586_G_A	si	dl	1.05360999999987e-12	1.84315670664198e-06	4.19804516631635e-05	0.026578073089701	4.25	-0.628388930050312	5.7344377391506	RE	71
9	3:94175660_T_A	sc	be	0.340665	5.5702265697204e-06	8.52249e-05	0.442073170731707	4.25	-0.628388930050312	5.25412713948011	BE	336
9	3:9500848_G_A	si	be	0.933548	7.11004313877599e-06	4.66348e-05	0.966777408637874	4.25	-0.628388930050312	5.14812776426664	BE	336
9	4:101844278_G_A	dpw	be	0.312626958902748	6.08939196791212e-06	3.44367e-05	0.463476070528967	4.25	-0.628388930050312	5.21542606995559	BE	336
9	4:104582019_T_C	dpw	be	0.873713100691197	7.37316895255554e-06	4.83676e-05	0.916876574307305	4.25	-0.628388930050312	5.13234581433752	BE	336
9	4:10882136_T_C	si	mamba	0.274131	6.80960667334712e-06	5.45547672822336e-05	0.596345514950166	4.25	-0.628388930050312	5.16687797245258	MAMBA	67
9	4:121641676_A_G	sc	be	0.612867000000001	3.12121792892325e-06	4.46744e-05	0.663109756097561	4.25	-0.628388930050312	5.50567590707174	BE	336
9	4:143790335_T_C	dpw	be	0.0372242073149774	3.2498846625055e-06	4.06351e-05	0.272040302267003	4.25	-0.628388930050312	5.4881320517369	BE	336
9	4:148072705_A_G	sc	mamba	0.762033999999999	8.28651339815367e-06	8.21949000140961e-05	0.798780487804878	4.25	-0.628388930050312	5.08162816311134	MAMBA	67
9	4:16293502_G_T	sc	be	0.487451	7.21033704566329e-06	5.15187e-05	0.571646341463415	4.25	-0.628388930050312	5.14204443380339	BE	336
9	4:169170588_G_A	sc	be	0.466346000000001	6.82530133564587e-06	4.09258e-05	0.5625	4.25	-0.628388930050312	5.16587816985215	BE	336
9	4:184584409_C_T	cpd	mamba	0.159471482697068	4.50206668236534e-06	6.90645878341415e-05	0.385321100917431	4.25	-0.628388930050312	5.34658807673469	MAMBA	67
9	4:22013171_A_C	si	be	0.00367364999999999	5.80164399076066e-06	6.3819e-05	0.285714285714286	4.25	-0.628388930050312	5.23644892454953	BE	336
9	4:2306943_G_A	dpw	be	0.615866125011662	5.35840526155845e-06	4.41143e-05	0.71536523929471	4.25	-0.628388930050312	5.27096444335887	BE	336
9	4:28449360_A_G	si	dl	2.98618999999986e-07	2.33632585053377e-10	7.64816177021346e-05	0.0897009966777409	4.25	-0.628388930050312	9.63146658569507	RE	71
9	4:32985411_C_T	si	be	0.194393999999999	2.34815137706271e-06	6.34588e-05	0.53156146179402	4.25	-0.628388930050312	5.62927390908375	BE	336
9	4:37527776_A_G	si	mamba	0.874008	9.43999303103577e-06	3.558979456303e-05	0.935215946843854	4.25	-0.628388930050312	5.02502832631463	MAMBA	67
9	4:39346157_G_A	dpw	be	0.300879026129136	3.14240735547737e-06	4.57623e-05	0.45088161209068	4.25	-0.628388930050312	5.50273751733271	BE	336
9	4:39346157_G_A	dpw	dl	0.300879026129136	3.14240735547737e-06	8.21142359746213e-05	0.45088161209068	4.25	-0.628388930050312	5.50273751733271	RE	71
9	4:4314560_A_G	sc	be	0.851688	8.9624192746966e-06	4.2381e-05	0.871951219512195	4.25	-0.628388930050312	5.04757474303535	BE	336
9	4:43639475_T_C	dpw	be	0.0765841900638069	8.90471910273894e-06	6.46104e-05	0.314861460957179	4.25	-0.628388930050312	5.05037977570153	BE	336
9	4:58766276_G_A	cpd	be	0.781264600088512	6.47562616505199e-06	3.93098e-05	0.850152905198777	4.25	-0.628388930050312	5.18871823081757	BE	336
9	4:71656818_G_T	sc	be	0.198191000000002	7.86007272999632e-06	3.24247e-05	0.314024390243902	4.25	-0.628388930050312	5.10457343537409	BE	336
9	4:73905056_T_G	si	be	0.79775	7.04236868758246e-06	3.67104e-05	0.888704318936877	4.25	-0.628388930050312	5.15228124214695	BE	336
9	4:95192232_C_T	si	be	0.152853	9.35983920935738e-06	4.60803e-05	0.498338870431894	4.25	-0.628388930050312	5.02873161184829	BE	336
9	4:97368979_T_G	sc	mamba	0.602676637	9.01914743246594e-06	3.23999915689502e-05	0.650914634146341	4.25	-0.628388930050312	5.04483451377461	MAMBA	67
9	4:99833045_A_C	dpw	dl	3.35104186455719e-23	8.74026206934661e-11	7.10533124531022e-05	0.017632241813602	4.25	-0.628388930050312	10.0002971317722	RE	71
9	5:111898992_C_T	sc	dl	0.871685	6.47711025783821e-07	4.25460088165004e-05	0.894817073170732	4.25	-0.628388930050312	6.18861871002297	RE	71
9	5:120995797_G_T	sc	be	0.422212	8.55904088005211e-06	6.53686e-05	0.525914634146341	4.25	-0.628388930050312	5.06757489932268	BE	336
9	5:120995797_G_T	sc	mamba	0.422212	8.55904088005211e-06	4.1419721973419e-05	0.525914634146341	4.25	-0.628388930050312	5.06757489932268	MAMBA	67
9	5:125646563_A_C	sc	mamba	0.0521505000000003	2.88831430611835e-06	3.25218642511742e-05	0.152439024390244	4.25	-0.628388930050312	5.53935554864204	MAMBA	67
9	5:133861756_C_T	sc	dl	8.87407000000044e-05	1.0460161300909e-06	7.32099123707374e-05	0.0304878048780488	4.25	-0.628388930050312	5.9804616183794	RE	71
9	5:135418321_C_T	dpw	be	0.89188517815223	4.01260484269232e-06	3.6375e-05	0.931989924433249	4.25	-0.628388930050312	5.39657360704616	BE	336
9	5:140010935_T_A	si	be	0.415851	9.70556392615728e-06	8.78685e-05	0.686046511627907	4.25	-0.628388930050312	5.01297922556123	BE	336
9	5:140154911_G_A	sc	mamba	0.811216000000001	9.29295490846759e-06	4.26242354642032e-05	0.847560975609756	4.25	-0.628388930050312	5.03184617014059	MAMBA	67
9	5:142902766_G_A	sc	dl	0.0857640000000001	2.48585963530343e-06	5.79734121491741e-05	0.190548780487805	4.25	-0.628388930050312	5.60452339755044	RE	71
9	5:145228940_G_C	cpd	dl	0.987198325988377	1.29047975757903e-06	6.17760291602408e-05	0.990825688073395	4.25	-0.628388930050312	5.88924880339495	RE	71
9	5:154839642_A_G	si	dl	0.000280398999999998	2.61781769086981e-08	7.84752697655502e-05	0.212624584717608	4.25	-0.628388930050312	7.58206060171427	RE	71
9	5:159850028_G_A	sc	be	0.201697072	5.97086971738388e-06	3.59248e-05	0.321646341463415	4.25	-0.628388930050312	5.22396240489234	BE	336
9	5:166830968_G_A	dpw	dl	0.00402543271637755	1.72575724646126e-07	3.74392650119157e-05	0.183879093198992	4.25	-0.628388930050312	6.76302029433164	RE	71
9	5:17161215_C_A	si	be	0.605188000000001	3.92306514377659e-06	5.72825e-05	0.792358803986711	4.25	-0.628388930050312	5.40637448020903	BE	336
9	5:18267320_G_A	sc	mamba	0.296417	8.26078526068439e-06	5.10169746257965e-05	0.396341463414634	4.25	-0.628388930050312	5.08297866718659	MAMBA	67
9	5:26702113_G_A	sc	be	0.681228	4.32382875815425e-06	3.44401e-05	0.731707317073171	4.25	-0.628388930050312	5.36413151427038	BE	336
9	5:50643306_T_C	sc	mamba	0.693114	7.75434941704485e-06	3.43869173981949e-05	0.740853658536585	4.25	-0.628388930050312	5.11045463323912	MAMBA	67
9	5:50654946_C_T	dpw	be	0.00580253105995085	2.23819470297665e-06	5.30585e-05	0.19647355163728	4.25	-0.628388930050312	5.65010213641788	BE	336
9	5:5206392_A_G	dpw	be	0.280052746215913	6.93384501818118e-06	7.22664e-05	0.44080604534005	4.25	-0.628388930050312	5.15902586970312	BE	336
9	5:5639130_C_G	si	be	0.571914000000001	7.87409346100551e-06	4.31536e-05	0.775747508305648	4.25	-0.628388930050312	5.103799434687	BE	336
9	5:58890764_G_C	si	be	0.0593178	3.79378270759248e-06	3.36202e-05	0.421926910299003	4.25	-0.628388930050312	5.42092754735248	BE	336
9	5:59791348_T_C	sc	dl	0.673817	3.71517140064194e-07	4.20376742776257e-05	0.722560975609756	4.25	-0.628388930050312	6.43002114512391	RE	71
9	5:60942486_G_A	sc	mamba	0.161805	7.24134932871693e-06	3.16670482254563e-05	0.275914634146342	4.25	-0.628388930050312	5.14018050128691	MAMBA	67
9	5:75167377_G_C	si	be	0.264484	5.70115678916568e-06	5.93168e-05	0.579734219269103	4.25	-0.628388930050312	5.24403701517318	BE	336
9	5:75286673_G_C	sc	be	0.424412	8.2540856811716e-06	6.77148e-05	0.527439024390244	4.25	-0.628388930050312	5.08333102726053	BE	336
9	5:75286673_G_C	sc	mamba	0.424412	8.2540856811716e-06	3.80393131444439e-05	0.527439024390244	4.25	-0.628388930050312	5.08333102726053	MAMBA	67
9	5:78005938_G_T	cpd	dl	0.849894677907118	9.02327070477129e-06	9.55877149904835e-05	0.896024464831804	4.25	-0.628388930050312	5.04463601328236	RE	71
9	5:7965002_A_G	cpd	be	0.12931995805801	8.4193671818228e-06	6.31713e-05	0.36085626911315	4.25	-0.628388930050312	5.07472054980327	BE	336
9	5:94527798_C_G	cpd	mamba	0.459066303626957	7.3439536755442e-06	5.84942951250901e-05	0.666666666666667	4.25	-0.628388930050312	5.13407007125657	MAMBA	67
9	6:112458183_A_G	dpw	be	0.712106688210422	9.52482302003638e-06	5.56445e-05	0.801007556675063	4.25	-0.628388930050312	5.0211430851679	BE	336
9	6:11597239_G_A	si	be	0.787201	7.88032099393529e-06	3.70919e-05	0.880398671096346	4.25	-0.628388930050312	5.10345609176736	BE	336
9	6:158893181_G_C	dpw	be	0.427439167372925	6.00328999190448e-06	3.40813e-05	0.576826196473552	4.25	-0.628388930050312	5.22161067732678	BE	336
9	6:161068231_A_C	si	be	0.264707000000001	5.30445761588801e-06	4.51869e-05	0.581395348837209	4.25	-0.628388930050312	5.27535901637514	BE	336
9	6:19594857_G_T	cpd	be	0.0594281927194741	8.26915548781913e-06	4.57699e-05	0.293577981651376	4.25	-0.628388930050312	5.08253884180271	BE	336
9	6:22670088_A_G	dpw	be	0.526074015565688	4.85830621188433e-06	3.39686e-05	0.644836272040302	4.25	-0.628388930050312	5.31351511572673	BE	336
9	6:27301512_T_A	si	be	7.40709000000013e-05	8.77081299056603e-06	4.8316e-05	0.182724252491694	4.25	-0.628388930050312	5.05696014882868	BE	336
9	6:30270182_G_C	cpd	be	0.506023183773614	4.03511346268013e-06	3.66281e-05	0.688073394495413	4.25	-0.628388930050312	5.39414424891636	BE	336
9	6:33104095_A_G	dpw	be	0.00250375073072824	8.28515519972667e-06	4.31257e-05	0.173803526448363	4.25	-0.628388930050312	5.08169935184892	BE	336
9	6:40737595_T_C	cpd	be	0.326737827169606	3.57525472450573e-06	6.10493e-05	0.556574923547401	4.25	-0.628388930050312	5.44669301078421	BE	336
9	6:45126492_C_A	sc	be	0.171831	7.61430212569445e-06	6.34102e-05	0.291158536585366	4.25	-0.628388930050312	5.11836989493448	BE	336
9	6:46521199_G_A	sc	be	0.162315	2.53232315439876e-06	4.47503e-05	0.277439024390244	4.25	-0.628388930050312	5.59648087400341	BE	336
9	6:47476635_G_A	sc	be	0.898687	1.58083023424915e-06	3.75214e-05	0.908536585365854	4.25	-0.628388930050312	5.80111476655579	BE	336
9	6:55523207_C_A	dpw	be	0.534622951502817	8.99607403639657e-06	4.54738e-05	0.649874055415617	4.25	-0.628388930050312	5.04594697904052	BE	336
9	6:5857043_T_A	si	be	0.422191	7.31796521431836e-06	4.04517e-05	0.694352159468439	4.25	-0.628388930050312	5.13560965924754	BE	336
9	6:71876831_T_C	sc	be	0.407967	6.47721475449859e-06	6.43956e-05	0.509146341463415	4.25	-0.628388930050312	5.18861170351002	BE	336
9	6:72931320_G_A	sc	be	0.151331	6.35860296995178e-06	3.16433e-05	0.269817073170732	4.25	-0.628388930050312	5.19663829144069	BE	336
9	6:73659391_G_A	cpd	mamba	0.391386900371466	9.33776101290591e-06	3.52720498563226e-05	0.620795107033639	4.25	-0.628388930050312	5.02975724543031	MAMBA	67
9	6:77182129_G_A	sc	be	0.257041	6.71470278880677e-06	8.41908e-05	0.359756097560976	4.25	-0.628388930050312	5.17297320563678	BE	336
9	6:79819254_T_C	cpd	be	0.0652369951534936	3.58795703335616e-06	6.4712e-05	0.302752293577982	4.25	-0.628388930050312	5.44515276637713	BE	336
9	6:89955468_T_C	sc	be	0.760216000000001	7.51730984279577e-06	4.08567e-05	0.797256097560976	4.25	-0.628388930050312	5.12393754896326	BE	336
9	6:93962032_C_G	si	be	0.344025999999999	8.14855563312892e-06	4.30172e-05	0.644518272425249	4.25	-0.628388930050312	5.0889193650211	BE	336
9	6:94266217_G_T	dpw	be	0.86126208234741	9.17009591031462e-06	4.31048e-05	0.899244332493703	4.25	-0.628388930050312	5.03762612200691	BE	336
9	6:97375700_G_A	sc	be	0.860962	2.62114688814869e-06	6.20203e-05	0.884146341463415	4.25	-0.628388930050312	5.58150864066159	BE	336
9	6:98595522_T_C	si	dl	3.06919000000036e-12	3.23335930286647e-10	4.56905074825019e-05	0.0332225913621263	4.25	-0.628388930050312	9.49034603229476	RE	71
9	7:102469982_C_T	cpd	be	0.327683124271717	9.16247713187505e-06	3.8528e-05	0.562691131498471	4.25	-0.628388930050312	5.03798709628128	BE	336
9	7:105132754_T_C	sc	be	0.0123353000000001	5.01096417985155e-06	9.7223e-05	0.0899390243902439	4.25	-0.628388930050312	5.30007870173735	BE	336
9	7:106021522_A_G	cpd	be	0.0275473963825903	8.46831020728737e-06	6.03654e-05	0.253822629969419	4.25	-0.628388930050312	5.07220324148333	BE	336
9	7:107026006_C_T	dpw	be	0.370576282403289	6.37174297458287e-06	7.20596e-05	0.516372795969773	4.25	-0.628388930050312	5.19574175122805	BE	336
9	7:111574627_C_T	dpw	be	0.0669175762983236	8.45563564135005e-06	5.75363e-05	0.302267002518892	4.25	-0.628388930050312	5.07285373931941	BE	336
9	7:114567572_A_G	si	be	0.147339	7.61176429825043e-06	4.46872e-05	0.488372093023256	4.25	-0.628388930050312	5.11851466830331	BE	336
9	7:117647862_A_C	si	be	0.00120341	4.48390694651782e-06	4.70099e-05	0.247508305647841	4.25	-0.628388930050312	5.34834340879633	BE	336
9	7:133860067_A_G	si	be	0.00182335	7.3966533569273e-06	6.34858e-05	0.255813953488372	4.25	-0.628388930050312	5.13096473396826	BE	336
9	7:148898383_G_A	sc	be	0.568864000000001	9.46383037669037e-06	5.19224e-05	0.632621951219512	4.25	-0.628388930050312	5.02393305231161	BE	336
9	7:154714925_C_T	sc	dl	0.859819	5.59112916945809e-06	7.40302000410831e-05	0.879573170731707	4.25	-0.628388930050312	5.25250047430636	RE	71
9	7:17478912_G_T	cpd	be	0.322640856580734	4.98287571660292e-06	7.31216e-05	0.55045871559633	4.25	-0.628388930050312	5.30251994491136	BE	336
9	7:19715487_T_G	si	dl	0.90035	3.05116741024776e-06	9.97863940633532e-05	0.950166112956811	4.25	-0.628388930050312	5.51553396300584	RE	71
9	7:30920311_C_A	cpd	be	0.813524803600941	2.14970947358814e-06	4.27841e-05	0.865443425076453	4.25	-0.628388930050312	5.66762022963935	BE	336
9	7:32285666_G_A	cpd	dl	0.0594325437755945	1.29727614279507e-06	6.85402782934841e-05	0.296636085626911	4.25	-0.628388930050312	5.88696756861358	RE	71
9	7:33600638_A_T	sc	dl	0.561447	4.49646880607842e-07	4.66848915634078e-05	0.623475609756098	4.25	-0.628388930050312	6.34712841512609	RE	71
9	7:67309689_G_C	sc	be	0.166788	6.41057957132026e-06	4.07384e-05	0.282012195121951	4.25	-0.628388930050312	5.1931027047639	BE	336
9	7:67309689_G_C	sc	dl	0.166788	6.41057957132026e-06	5.52289395896571e-05	0.282012195121951	4.25	-0.628388930050312	5.1931027047639	RE	71
9	7:67477147_C_T	sc	be	0.529278	3.57497452197772e-06	3.71605e-05	0.597560975609756	4.25	-0.628388930050312	5.44672704896889	BE	336
9	7:69247003_C_T	si	dl	6.05514999999981e-12	1.19451799513881e-07	4.80730369174113e-05	0.0348837209302326	4.25	-0.628388930050312	6.92280730331836	RE	71
9	7:76080814_C_G	sc	be	0.517891	2.56913319697358e-06	4.15296e-05	0.588414634146341	4.25	-0.628388930050312	5.59021337910809	BE	336
9	7:78142981_T_G	si	be	0.0150932000000001	4.57634086306762e-06	4.25526e-05	0.348837209302326	4.25	-0.628388930050312	5.33948163512497	BE	336
9	7:91981169_G_A	si	be	0.801044	8.64133926833387e-06	5.51159e-05	0.89202657807309	4.25	-0.628388930050312	5.06341894365853	BE	336
9	7:94502609_T_C	sc	dl	0.0903700000000003	2.72055000652152e-06	6.13165061968846e-05	0.192073170731707	4.25	-0.628388930050312	5.56534328690318	RE	71
9	7:97898047_C_T	cpd	be	0.172962545721286	9.44483319726144e-06	7.18524e-05	0.391437308868502	4.25	-0.628388930050312	5.02480570763612	BE	336
9	7:98885722_G_T	si	be	0.322084000000001	3.48842825379756e-06	5.82978e-05	0.634551495016611	4.25	-0.628388930050312	5.45737020469007	BE	336
9	7:98930539_A_T	dpw	be	0.313321733901457	4.20569398742097e-06	5.41668e-05	0.465994962216625	4.25	-0.628388930050312	5.37616233041559	BE	336
9	7:9972091_C_G	sc	be	0.402868	5.24112403477621e-06	4.65159e-05	0.504573170731707	4.25	-0.628388930050312	5.28057556230056	BE	336
9	8:10669464_G_A	si	be	2.7545599999999e-06	3.51801391310412e-06	4.38451e-05	0.112956810631229	4.25	-0.628388930050312	5.4537024473196	BE	336
9	8:11054884_A_G	sc	dl	0.430555999999999	6.45776950550406e-06	3.22846977627152e-05	0.535060975609756	4.25	-0.628388930050312	5.18991746013554	RE	71
9	8:114094766_C_T	sc	dl	0.141791	3.36319279055426e-06	6.05742869747895e-05	0.26219512195122	4.25	-0.628388930050312	5.47324823661815	RE	71
9	8:117417941_T_C	sc	be	0.467275	2.91725431823622e-06	6.97151e-05	0.564024390243902	4.25	-0.628388930050312	5.53502570862521	BE	336
9	8:124422134_C_T	sc	be	0.71339	6.36754019837137e-06	4.18643e-05	0.753048780487805	4.25	-0.628388930050312	5.19602830464848	BE	336
9	8:124982521_C_A	dpw	be	0.0904364092826343	4.3177083223512e-06	3.51889e-05	0.340050377833753	4.25	-0.628388930050312	5.36474669925791	BE	336
9	8:131531895_A_G	dpw	be	0.321840774046361	8.46226133591377e-06	6.13224e-05	0.476070528967254	4.25	-0.628388930050312	5.07251356669171	BE	336
9	8:143667088_G_C	sc	be	0.00793396000000025	6.82787697137202e-06	3.91318e-05	0.0807926829268293	4.25	-0.628388930050312	5.16571431285543	BE	336
9	8:145688482_C_T	si	be	6.15844000000028e-06	7.41804483594062e-06	6.74971e-05	0.12624584717608	4.25	-0.628388930050312	5.12971054604883	BE	336
9	8:15660542_A_G	si	be	0.431272	9.0098270272335e-06	4.30234e-05	0.700996677740864	4.25	-0.628388930050312	5.04528354662794	BE	336
9	8:22171168_T_C	dpw	be	0.165693479499082	7.83154898246856e-06	5.67004e-05	0.360201511335013	4.25	-0.628388930050312	5.10615233142775	BE	336
9	8:24988586_A_T	sc	be	0.0671775000000007	7.36213935854078e-06	3.44017e-05	0.17530487804878	4.25	-0.628388930050312	5.13299596601562	BE	336
9	8:25891748_T_C	si	be	0.00314124000000002	8.14707922449022e-06	4.31637e-05	0.280730897009967	4.25	-0.628388930050312	5.08899806046711	BE	336
9	8:26292144_T_C	si	dl	0.765856	3.17862254454799e-06	6.49221816456194e-05	0.870431893687708	4.25	-0.628388930050312	5.49776104067679	RE	71
9	8:3484935_C_T	si	be	0.42645	9.792183552047e-06	5.93631e-05	0.697674418604651	4.25	-0.628388930050312	5.00912045438009	BE	336
9	8:3711369_T_C	sc	be	0.844977	5.80100812299672e-06	4.16334e-05	0.86890243902439	4.25	-0.628388930050312	5.23649652640102	BE	336
9	8:3711369_T_C	sc	dl	0.844977	5.80100812299672e-06	8.80544642632767e-05	0.86890243902439	4.25	-0.628388930050312	5.23649652640102	RE	71
9	8:38326404_T_C	si	be	0.00140635999999999	2.5979795548198e-06	3.3942e-05	0.249169435215947	4.25	-0.628388930050312	5.58536427099351	BE	336
9	8:5072187_T_C	sc	be	0.787754	9.53583091315431e-06	3.20343e-05	0.820121951219512	4.25	-0.628388930050312	5.02064145833109	BE	336
9	8:50965427_C_T	cpd	be	0.290505133971933	7.3843042151639e-06	8.212e-05	0.516819571865444	4.25	-0.628388930050312	5.13169041974955	BE	336
9	8:52527171_A_G	dpw	be	0.649629368556495	3.69572555827904e-06	3.43698e-05	0.7455919395466	4.25	-0.628388930050312	5.4323002866268	BE	336
9	8:55044991_C_G	sc	be	0.181057000000001	8.50758362354807e-06	5.94374e-05	0.297256097560976	4.25	-0.628388930050312	5.07019377340265	BE	336
9	8:5672887_G_C	dpw	be	0.7462440695056	2.18039465165621e-06	3.69139e-05	0.821158690176322	4.25	-0.628388930050312	5.66146489193468	BE	336
9	8:5672887_G_C	dpw	dl	0.7462440695056	2.18039465165621e-06	7.98891977196719e-05	0.821158690176322	4.25	-0.628388930050312	5.66146489193468	RE	71
9	8:58823875_T_A	cpd	dl	0.372227885430134	1.83774119008878e-07	5.21088603033326e-05	0.608562691131499	4.25	-0.628388930050312	6.73571565052912	RE	71
9	8:59798998_C_T	si	dl	4.48083999999997e-05	2.43032261918007e-10	3.32373885850633e-05	0.176079734219269	4.25	-0.628388930050312	9.6143360710809	RE	71
9	8:59888604_C_T	dpw	be	0.715931222548562	6.04345098113381e-06	3.32841e-05	0.806045340050378	4.25	-0.628388930050312	5.21871499613548	BE	336
9	8:59888604_C_T	dpw	mamba	0.715931222548562	6.04345098113381e-06	9.84313691247784e-05	0.806045340050378	4.25	-0.628388930050312	5.21871499613548	MAMBA	67
9	8:63913725_C_T	dpw	be	0.842432434409807	5.95491187284018e-06	4.33048e-05	0.886649874055416	4.25	-0.628388930050312	5.22512466128824	BE	336
9	8:64741053_G_A	sc	be	0.583444	4.18089249358232e-06	5.05654e-05	0.640243902439024	4.25	-0.628388930050312	5.37873099964505	BE	336
9	8:6502226_C_T	si	be	0.704126	9.86816796249354e-06	4.94066e-05	0.848837209302326	4.25	-0.628388930050312	5.00576346715116	BE	336
9	8:66492160_G_A	si	be	0.344110999999999	6.90601438738313e-06	4.76744e-05	0.646179401993356	4.25	-0.628388930050312	5.16077252121469	BE	336
9	8:67923177_G_T	dpw	be	0.262947322414246	8.4777654557332e-06	3.21124e-05	0.428211586901763	4.25	-0.628388930050312	5.07171860271116	BE	336
9	8:68847632_G_A	si	be	0.640476999999999	4.19771127574204e-06	3.16246e-05	0.813953488372093	4.25	-0.628388930050312	5.37698743608812	BE	336
9	8:83576776_A_G	sc	be	0.798742000000001	6.81474678647767e-06	7.29292e-05	0.827743902439024	4.25	-0.628388930050312	5.16655027648059	BE	336
9	8:89907380_T_C	sc	be	0.667263	7.80249938475549e-06	3.30906e-05	0.714939024390244	4.25	-0.628388930050312	5.10776625690772	BE	336
9	8:93030411_G_T	dpw	be	0.0124542654124284	1.03494483047054e-06	4.38485e-05	0.221662468513854	4.25	-0.628388930050312	5.98508280041075	BE	336
9	8:98998641_A_G	si	be	0.649276907	9.78086149243294e-06	9.18211e-05	0.818936877076412	4.25	-0.628388930050312	5.00962289112935	BE	336
9	8:98998641_A_G	si	dl	0.649276907	9.78086149243294e-06	5.21071084177923e-05	0.818936877076412	4.25	-0.628388930050312	5.00962289112935	RE	71
9	9:103060719_G_A	si	mamba	0.630803030999999	2.20813955856773e-06	5.88165094969658e-05	0.810631229235881	4.25	-0.628388930050312	5.65597348184841	MAMBA	67
9	9:104781745_G_T	dpw	be	0.463678870232399	2.31287301744508e-06	5.60589e-05	0.594458438287154	4.25	-0.628388930050312	5.63584821043593	BE	336
9	9:106197795_T_C	si	mamba	0.165359	2.10152920673507e-06	5.45283132784629e-05	0.514950166112957	4.25	-0.628388930050312	5.67746456985758	MAMBA	67
9	9:107924923_A_G	cpd	be	0.441442678045723	6.15559277985553e-06	3.69234e-05	0.660550458715596	4.25	-0.628388930050312	5.2107301184233	BE	336
9	9:118359565_G_C	si	be	0.947015	2.9430227253552e-06	4.34669e-05	0.975083056478405	4.25	-0.628388930050312	5.53120638436377	BE	336
9	9:120193990_G_T	cpd	dl	0.00961836099977327	1.18391774324899e-06	9.43350539130447e-05	0.201834862385321	4.25	-0.628388930050312	5.9266784706655	RE	71
9	9:122053536_G_C	si	mamba	0.000148624	6.51199709033947e-06	3.83988479565941e-05	0.199335548172757	4.25	-0.628388930050312	5.18628580216827	MAMBA	67
9	9:123099659_C_T	cpd	mamba	0.212927888194368	3.85282812582609e-06	5.35356121449288e-05	0.446483180428135	4.25	-0.628388930050312	5.41422036437662	MAMBA	67
9	9:123170505_C_T	sc	be	0.221185	9.89013531832651e-06	3.93988e-05	0.333841463414634	4.25	-0.628388930050312	5.00479776627942	BE	336
9	9:127821554_A_G	sc	dl	3.64116000000019e-05	5.66071977047162e-09	8.49922166575796e-05	0.024390243902439	4.25	-0.628388930050312	8.24712834399373	RE	71
9	9:128009296_C_T	cpd	be	0.435700810949449	6.57629109974801e-06	5.24401e-05	0.654434250764526	4.25	-0.628388930050312	5.18201897098258	BE	336
9	9:138647520_G_A	si	mamba	0.0530624999999999	5.40266597846467e-06	4.62442978563551e-05	0.415282392026578	4.25	-0.628388930050312	5.26739188202472	MAMBA	67
9	9:15111928_C_T	sc	be	0.354376	2.04608611656443e-06	3.34465e-05	0.451219512195122	4.25	-0.628388930050312	5.68907609146371	BE	336
9	9:17363422_G_C	si	mamba	0.0520738000000002	2.32690238719176e-06	4.62442978563551e-05	0.410299003322259	4.25	-0.628388930050312	5.63322183484526	MAMBA	67
9	9:20904128_A_T	sc	be	0.552805	3.5562153079237e-06	9.58726e-05	0.614329268292683	4.25	-0.628388930050312	5.44901195292892	BE	336
9	9:3154874_A_C	si	be	0.302094999999999	9.34413246660412e-06	4.0212e-05	0.612956810631229	4.25	-0.628388930050312	5.02946101343508	BE	336
9	9:32219255_T_C	si	mamba	0.272562	5.95040275253457e-06	8.36198262608064e-05	0.593023255813954	4.25	-0.628388930050312	5.22545363808932	MAMBA	67
9	9:32235591_A_C	cpd	be	0.262387403610968	9.05188079153238e-06	6.32939e-05	0.495412844036697	4.25	-0.628388930050312	5.04326117410756	BE	336
9	9:4171298_A_G	cpd	be	0.447605302076565	9.39382853332429e-06	5.15643e-05	0.663608562691132	4.25	-0.628388930050312	5.02715737130954	BE	336
9	9:4252839_T_C	si	mamba	0.203246	7.67352873604695e-06	6.26661401931218e-05	0.538205980066445	4.25	-0.628388930050312	5.11500487618526	MAMBA	67
9	9:76028620_A_C	dpw	mamba	0.214450572274912	3.7298356728507e-06	4.06590847339207e-05	0.400503778337531	4.25	-0.628388930050312	5.42831030168897	MAMBA	67
9	9:76480905_A_G	sc	be	0.928991	5.63731463830987e-06	5.22387e-05	0.940548780487805	4.25	-0.628388930050312	5.24892772500448	BE	336
9	9:80865785_A_G	si	be	0.482142000000001	6.05999738581539e-06	6.17339e-05	0.725913621262459	4.25	-0.628388930050312	5.21752756318127	BE	336
9	9:81007158_C_T	dpw	be	0.609255918073055	3.60973229137279e-06	3.87645e-05	0.712846347607053	4.25	-0.628388930050312	5.44252500548789	BE	336
9	9:92836157_A_G	dpw	be	0.344908000780117	7.9914525684056e-06	3.91148e-05	0.501259445843829	4.25	-0.628388930050312	5.0973742738641	BE	336
9	9:99172856_A_C	cpd	mamba	0.570182218139254	8.48005130699538e-06	3.1651830203149e-05	0.737003058103976	4.25	-0.628388930050312	5.07160152011621	MAMBA	67
10	10:100168845_C_T	dpw	be	0.198640816143933	9.35469277309987e-06	3.12257e-05	0.390428211586902	4.75	-0.676693609624867	5.02897047103285	BE	503
10	10:100168845_C_T	dpw	mamba	0.198640816143933	9.35469277309987e-06	1.67948889322566e-05	0.390428211586902	4.75	-0.676693609624867	5.02897047103285	MAMBA	399
10	10:100168845_C_T	dpw	re2	0.198640816143933	9.35469277309987e-06	2.01222e-05	0.390428211586902	4.75	-0.676693609624867	5.02897047103285	RE2	668
10	10:103479018_G_A	dpw	be	0.392193713690423	5.00715327577562e-06	1.02464e-05	0.544080604534005	4.75	-0.676693609624867	5.30040911405252	BE	503
10	10:103479018_G_A	dpw	re2	0.392193713690423	5.00715327577562e-06	1.14394e-05	0.544080604534005	4.75	-0.676693609624867	5.30040911405252	RE2	668
10	10:112170567_G_A	sc	mamba	0.772137	8.92882221098387e-06	1.44150096026976e-05	0.80640243902439	4.75	-0.676693609624867	5.04920582453869	MAMBA	399
10	10:112170567_G_A	sc	re2	0.772137	8.92882221098387e-06	2.05562e-05	0.80640243902439	4.75	-0.676693609624867	5.04920582453869	RE2	668
10	10:114311336_G_T	si	re2	0.00403175999999998	7.25334150318736e-06	1.67416e-05	0.289036544850498	4.75	-0.676693609624867	5.13946187452249	RE2	668
10	10:116087487_A_G	cpd	be	0.25754779763276	4.93894061536811e-06	2.54789e-05	0.489296636085627	4.75	-0.676693609624867	5.30636619565926	BE	503
10	10:116087487_A_G	cpd	re2	0.25754779763276	4.93894061536811e-06	1.11713e-05	0.489296636085627	4.75	-0.676693609624867	5.30636619565926	RE2	668
10	10:119336288_T_C	sc	mamba	0.801853607000001	7.25524569108432e-06	1.15059564599845e-05	0.832317073170732	4.75	-0.676693609624867	5.13934787606216	MAMBA	399
10	10:119336288_T_C	sc	re2	0.801853607000001	7.25524569108432e-06	1.64073e-05	0.832317073170732	4.75	-0.676693609624867	5.13934787606216	RE2	668
10	10:124948512_G_A	sc	mamba	0.245103000000002	8.0425923683856e-06	2.52696855083434e-05	0.353658536585366	4.75	-0.676693609624867	5.09460394256776	MAMBA	399
10	10:126797001_G_C	cpd	mamba	0.76355843772196	8.41780941875814e-06	1.0565475142314e-05	0.831804281345566	4.75	-0.676693609624867	5.07480091100884	MAMBA	399
10	10:126797001_G_C	cpd	re2	0.76355843772196	8.41780941875814e-06	1.92475e-05	0.831804281345566	4.75	-0.676693609624867	5.07480091100884	RE2	668
10	10:130177774_G_A	cpd	be	0.778593453978692	5.40765860249078e-06	1.13374e-05	0.844036697247707	4.75	-0.676693609624867	5.26699073417709	BE	503
10	10:130177774_G_A	cpd	re2	0.778593453978692	5.40765860249078e-06	1.20473e-05	0.844036697247707	4.75	-0.676693609624867	5.26699073417709	RE2	668
10	10:131292271_A_G	sc	re2	0.910832	5.41892895785828e-06	1.24827e-05	0.925304878048781	4.75	-0.676693609624867	5.26608654254959	RE2	668
10	10:132222558_G_C	cpd	mamba	0.844016649098618	9.33184857520519e-06	1.13095226875474e-05	0.886850152905199	4.75	-0.676693609624867	5.03003231697284	MAMBA	399
10	10:132222558_G_C	cpd	re2	0.844016649098618	9.33184857520519e-06	2.05307e-05	0.886850152905199	4.75	-0.676693609624867	5.03003231697284	RE2	668
10	10:134780983_C_T	sc	be	0.413214000000001	5.9472658244457e-06	2.16171e-05	0.51219512195122	4.75	-0.676693609624867	5.22568264944257	BE	503
10	10:134780983_C_T	sc	re2	0.413214000000001	5.9472658244457e-06	1.38046e-05	0.51219512195122	4.75	-0.676693609624867	5.22568264944257	RE2	668
10	10:18475810_T_G	sc	be	0.319055	9.10896457949105e-06	1.95805e-05	0.420731707317073	4.75	-0.676693609624867	5.04053098669002	BE	503
10	10:18475810_T_G	sc	mamba	0.319055	9.10896457949105e-06	1.55873146005073e-05	0.420731707317073	4.75	-0.676693609624867	5.04053098669002	MAMBA	399
10	10:18475810_T_G	sc	re2	0.319055	9.10896457949105e-06	1.96002e-05	0.420731707317073	4.75	-0.676693609624867	5.04053098669002	RE2	668
10	10:20500301_C_T	si	re2	0.174942	7.70338488858415e-06	1.72872e-05	0.519933554817276	4.75	-0.676693609624867	5.11331840269542	RE2	668
10	10:21654145_G_A	si	be	0.501439	8.87726836559498e-06	2.98809e-05	0.735880398671096	4.75	-0.676693609624867	5.05172065091667	BE	503
10	10:21654145_G_A	si	re2	0.501439	8.87726836559498e-06	2.01156e-05	0.735880398671096	4.75	-0.676693609624867	5.05172065091667	RE2	668
10	10:22412223_C_T	si	be	0.12873	2.74754248236682e-06	1.65891e-05	0.478405315614618	4.75	-0.676693609624867	5.56105558381262	BE	503
10	10:26026019_G_A	cpd	mamba	0.937466488879328	6.70860582719813e-06	1.11607131785007e-05	0.960244648318043	4.75	-0.676693609624867	5.17336772490783	MAMBA	399
10	10:26026019_G_A	cpd	re2	0.937466488879328	6.70860582719813e-06	1.47511e-05	0.960244648318043	4.75	-0.676693609624867	5.17336772490783	RE2	668
10	10:32577436_G_A	si	be	0.603455	9.69471825568887e-06	2.34219e-05	0.790697674418605	4.75	-0.676693609624867	5.01346480770726	BE	503
10	10:32577436_G_A	si	mamba	0.603455	9.69471825568887e-06	1.17354866117089e-05	0.790697674418605	4.75	-0.676693609624867	5.01346480770726	MAMBA	399
10	10:32577436_G_A	si	re2	0.603455	9.69471825568887e-06	2.16268e-05	0.790697674418605	4.75	-0.676693609624867	5.01346480770726	RE2	668
10	10:36608920_C_A	si	re2	1.01257000000006e-06	7.81825507625204e-06	1.80135e-05	0.10797342192691	4.75	-0.676693609624867	5.10689016449963	RE2	668
10	10:58519637_C_T	sc	be	0.383729	4.74528474337144e-06	2.21985e-05	0.484756097560976	4.75	-0.676693609624867	5.32373772238006	BE	503
10	10:58519637_C_T	sc	mamba	0.383729	4.74528474337144e-06	1.13322816454942e-05	0.484756097560976	4.75	-0.676693609624867	5.32373772238006	MAMBA	399
10	10:58519637_C_T	sc	re2	0.383729	4.74528474337144e-06	1.04988e-05	0.484756097560976	4.75	-0.676693609624867	5.32373772238006	RE2	668
10	10:63306414_C_G	si	be	0.547960000000001	1.1147362536361e-06	1.58057e-05	0.764119601328904	4.75	-0.676693609624867	5.95282787444532	BE	503
10	10:63582056_G_A	si	re2	1.47904000000005e-05	6.33393719999727e-06	1.46605e-05	0.147840531561462	4.75	-0.676693609624867	5.19832624690504	RE2	668
10	10:63603576_A_C	sc	be	0.803798020000001	5.07512561713368e-06	2.47816e-05	0.833841463414634	4.75	-0.676693609624867	5.29455320382799	BE	503
10	10:63603576_A_C	sc	re2	0.803798020000001	5.07512561713368e-06	1.18158e-05	0.833841463414634	4.75	-0.676693609624867	5.29455320382799	RE2	668
10	10:63678484_C_T	si	be	0.0107594	3.18613902028282e-06	1.9968e-05	0.32890365448505	4.75	-0.676693609624867	5.49673527862136	BE	503
10	10:63678484_C_T	si	dl	0.0107594	3.18613902028282e-06	1.94562949241557e-05	0.32890365448505	4.75	-0.676693609624867	5.49673527862136	RE	53
10	10:63816443_A_G	si	re2	0.18505	5.1135099807946e-06	1.17375e-05	0.524916943521595	4.75	-0.676693609624867	5.29128089203775	RE2	668
10	10:64955256_T_C	dpw	mamba	0.0535465399634802	8.78900067129759e-06	1.09510533096293e-05	0.292191435768262	4.75	-0.676693609624867	5.05606050235668	MAMBA	399
10	10:64955256_T_C	dpw	re2	0.0535465399634802	8.78900067129759e-06	1.89269e-05	0.292191435768262	4.75	-0.676693609624867	5.05606050235668	RE2	668
10	10:65845198_A_G	dpw	mamba	0.628753252862529	4.27003773509907e-06	1.09510533096293e-05	0.727959697732998	4.75	-0.676693609624867	5.3695682870188	MAMBA	399
10	10:66185250_T_G	sc	be	0.933367	5.64638583015879e-06	2.10211e-05	0.945121951219512	4.75	-0.676693609624867	5.24822944886289	BE	503
10	10:66185250_T_G	sc	mamba	0.933367	5.64638583015879e-06	1.41979160845847e-05	0.945121951219512	4.75	-0.676693609624867	5.24822944886289	MAMBA	399
10	10:66185250_T_G	sc	re2	0.933367	5.64638583015879e-06	1.17921e-05	0.945121951219512	4.75	-0.676693609624867	5.24822944886289	RE2	668
10	10:70327511_A_C	sc	be	0.923928	1.84858319366606e-06	1.9912e-05	0.934451219512195	4.75	-0.676693609624867	5.73316099965562	BE	503
10	10:71332809_G_A	si	mamba	0.702699	8.17135572861823e-06	1.00311628299254e-05	0.847176079734219	4.75	-0.676693609624867	5.08770588268279	MAMBA	399
10	10:71332809_G_A	si	re2	0.702699	8.17135572861823e-06	1.83087e-05	0.847176079734219	4.75	-0.676693609624867	5.08770588268279	RE2	668
10	10:73031977_G_A	sc	mamba	0.405801	7.86512973547407e-06	1.66727821910719e-05	0.507621951219512	4.75	-0.676693609624867	5.10429410928535	MAMBA	399
10	10:73031977_G_A	sc	re2	0.405801	7.86512973547407e-06	1.72768e-05	0.507621951219512	4.75	-0.676693609624867	5.10429410928535	RE2	668
10	10:73564481_G_C	sc	mamba	0.663671	6.04837400138718e-06	1.05941636839103e-05	0.708841463414634	4.75	-0.676693609624867	5.21836136206427	MAMBA	399
10	10:73564481_G_C	sc	re2	0.663671	6.04837400138718e-06	1.32409e-05	0.708841463414634	4.75	-0.676693609624867	5.21836136206427	RE2	668
10	10:74085361_C_T	sc	mamba	0.00815503000000014	7.24114273146596e-06	1.00731392404393e-05	0.0823170731707317	4.75	-0.676693609624867	5.14019289197847	MAMBA	399
10	10:74085361_C_T	sc	re2	0.00815503000000014	7.24114273146596e-06	1.63761e-05	0.0823170731707317	4.75	-0.676693609624867	5.14019289197847	RE2	668
10	10:74089601_G_A	sc	be	0.783089	1.15068579121482e-06	1.22125e-05	0.817073170731707	4.75	-0.676693609624867	5.93904324958549	BE	503
10	10:77987364_G_A	si	be	0.340312999999999	6.40722136833395e-07	1.26001e-05	0.642857142857143	4.75	-0.676693609624867	6.1933302709535	BE	503
10	10:85504247_T_C	sc	be	0.378478	4.38154685026532e-06	2.9622e-05	0.475609756097561	4.75	-0.676693609624867	5.35837254019514	BE	503
10	10:85504247_T_C	sc	re2	0.378478	4.38154685026532e-06	1.00433e-05	0.475609756097561	4.75	-0.676693609624867	5.35837254019514	RE2	668
10	10:86684819_C_A	sc	mamba	0.899704	6.0783562514651e-06	1.36768916411137e-05	0.911585365853659	4.75	-0.676693609624867	5.21621384958162	MAMBA	399
10	10:86684819_C_A	sc	re2	0.899704	6.0783562514651e-06	1.22166e-05	0.911585365853659	4.75	-0.676693609624867	5.21621384958162	RE2	668
10	10:8799133_A_G	si	dl	0.0137962	7.79858019615326e-08	1.10128626211129e-05	0.347176079734219	4.75	-0.676693609624867	7.10798445745089	RE	53
10	10:97379437_A_G	cpd	be	0.764296911175172	7.41221420635939e-06	2.18795e-05	0.834862385321101	4.75	-0.676693609624867	5.13005203844979	BE	503
10	10:97379437_A_G	cpd	re2	0.764296911175172	7.41221420635939e-06	1.67517e-05	0.834862385321101	4.75	-0.676693609624867	5.13005203844979	RE2	668
10	11:112165933_G_A	si	be	0.510108	2.81018000390171e-06	1.96143e-05	0.742524916943522	4.75	-0.676693609624867	5.55126586080756	BE	503
10	11:113722396_T_C	sc	be	0.946557	9.37516102438099e-06	1.15755e-05	0.949695121951219	4.75	-0.676693609624867	5.02802126425096	BE	503
10	11:113722396_T_C	sc	mamba	0.946557	9.37516102438099e-06	1.95284776737967e-05	0.949695121951219	4.75	-0.676693609624867	5.02802126425096	MAMBA	399
10	11:113722396_T_C	sc	re2	0.946557	9.37516102438099e-06	2.08436e-05	0.949695121951219	4.75	-0.676693609624867	5.02802126425096	RE2	668
10	11:116266520_C_T	sc	be	0.0985993000000002	7.71656169510486e-06	1.93662e-05	0.205792682926829	4.75	-0.676693609624867	5.11257616721193	BE	503
10	11:116266520_C_T	sc	mamba	0.0985993000000002	7.71656169510486e-06	1.06683350255e-05	0.205792682926829	4.75	-0.676693609624867	5.11257616721193	MAMBA	399
10	11:116266520_C_T	sc	re2	0.0985993000000002	7.71656169510486e-06	1.74279e-05	0.205792682926829	4.75	-0.676693609624867	5.11257616721193	RE2	668
10	11:11967162_G_A	sc	re2	0.738705000000001	6.08097241826994e-06	1.38119e-05	0.774390243902439	4.75	-0.676693609624867	5.21602696643116	RE2	668
10	11:124455623_G_A	cpd	mamba	0.920612231747828	7.08467518156245e-06	1.14970684705435e-05	0.941896024464832	4.75	-0.676693609624867	5.1496800565088	MAMBA	399
10	11:124455623_G_A	cpd	re2	0.920612231747828	7.08467518156245e-06	1.47442e-05	0.941896024464832	4.75	-0.676693609624867	5.1496800565088	RE2	668
10	11:124525217_G_A	dpw	be	0.57405321540542	5.71546066407834e-06	2.61301e-05	0.682619647355164	4.75	-0.676693609624867	5.24294875987859	BE	503
10	11:124525217_G_A	dpw	re2	0.57405321540542	5.71546066407834e-06	1.28347e-05	0.682619647355164	4.75	-0.676693609624867	5.24294875987859	RE2	668
10	11:128280154_G_A	sc	mamba	0.129818	2.88876179241055e-06	1.05327205972098e-05	0.239329268292683	4.75	-0.676693609624867	5.53928826864624	MAMBA	399
10	11:13056750_C_T	si	be	0.976486	7.10603456080222e-06	1.15346e-05	0.988372093023256	4.75	-0.676693609624867	5.14837268461348	BE	503
10	11:13056750_C_T	si	re2	0.976486	7.10603456080222e-06	1.59826e-05	0.988372093023256	4.75	-0.676693609624867	5.14837268461348	RE2	668
10	11:131798043_C_T	cpd	be	0.254096077576456	6.18769170576957e-06	1.73661e-05	0.483180428134557	4.75	-0.676693609624867	5.20847133262918	BE	503
10	11:131798043_C_T	cpd	re2	0.254096077576456	6.18769170576957e-06	1.40253e-05	0.483180428134557	4.75	-0.676693609624867	5.20847133262918	RE2	668
10	11:132712221_G_A	si	re2	0.495584	6.82062941659906e-06	1.47344e-05	0.732558139534884	4.75	-0.676693609624867	5.16617554623168	RE2	668
10	11:13673408_G_A	si	be	0.608087999999999	2.75259594835623e-06	1.18801e-05	0.79734219269103	4.75	-0.676693609624867	5.56025753371301	BE	503
10	11:17774473_A_G	sc	mamba	0.790583000000001	7.62258992879079e-06	1.08491542632204e-05	0.821646341463415	4.75	-0.676693609624867	5.11789744326993	MAMBA	399
10	11:17774473_A_G	sc	re2	0.790583000000001	7.62258992879079e-06	1.76262e-05	0.821646341463415	4.75	-0.676693609624867	5.11789744326993	RE2	668
10	11:28058958_A_C	sc	be	0.801046000000001	9.73796919231361e-06	3.07326e-05	0.830792682926829	4.75	-0.676693609624867	5.01153160375083	BE	503
10	11:28058958_A_C	sc	re2	0.801046000000001	9.73796919231361e-06	2.08732e-05	0.830792682926829	4.75	-0.676693609624867	5.01153160375083	RE2	668
10	11:30377640_T_C	si	re2	0.608361000000001	7.20425563534372e-06	1.6378e-05	0.799003322259136	4.75	-0.676693609624867	5.14241088510162	RE2	668
10	11:30908714_A_G	cpd	be	0.312770074168007	7.06713646126116e-06	2.47561e-05	0.541284403669725	4.75	-0.676693609624867	5.15075652269398	BE	503
10	11:30908714_A_G	cpd	re2	0.312770074168007	7.06713646126116e-06	1.58989e-05	0.541284403669725	4.75	-0.676693609624867	5.15075652269398	RE2	668
10	11:33978570_G_C	sc	be	0.272549	2.02252228587231e-06	2.13501e-05	0.375	4.75	-0.676693609624867	5.69410668426301	BE	503
10	11:34590455_C_A	dpw	mamba	0.924884085674687	9.75405967718534e-06	1.37900781403891e-05	0.952141057934509	4.75	-0.676693609624867	5.01081459164039	MAMBA	399
10	11:34590455_C_A	dpw	re2	0.924884085674687	9.75405967718534e-06	1.00978e-05	0.952141057934509	4.75	-0.676693609624867	5.01081459164039	RE2	668
10	11:35272147_A_T	sc	mamba	0.709057	5.17415532509649e-06	1.71778275834323e-05	0.75	4.75	-0.676693609624867	5.28616053815914	MAMBA	399
10	11:45922296_G_A	dpw	mamba	0.628994382138875	7.41598915533632e-06	1.21449460113602e-05	0.732997481108312	4.75	-0.676693609624867	5.1298309139473	MAMBA	399
10	11:45922296_G_A	dpw	re2	0.628994382138875	7.41598915533632e-06	1.60015e-05	0.732997481108312	4.75	-0.676693609624867	5.1298309139473	RE2	668
10	11:47863255_T_G	cpd	be	0.231289967177104	1.50617477383797e-06	1.65042e-05	0.46177370030581	4.75	-0.676693609624867	5.82212463045312	BE	503
10	11:48632550_A_T	si	re2	0.391366999999999	8.00998272394395e-06	1.84475e-05	0.677740863787375	4.75	-0.676693609624867	5.09636842060789	RE2	668
10	11:48824651_C_T	dpw	re2	0.974782879434489	5.90436838532043e-06	1.27865e-05	0.982367758186398	4.75	-0.676693609624867	5.22882655384071	RE2	668
10	11:55249430_C_T	si	mamba	0.135001	9.82553333501536e-06	1.35058078630618e-05	0.480066445182724	4.75	-0.676693609624867	5.00764386658432	MAMBA	399
10	11:55565983_T_C	cpd	be	0.327346931062713	1.57480400858658e-06	1.56943e-05	0.559633027522936	4.75	-0.676693609624867	5.80277348840504	BE	503
10	11:64275655_G_A	dpw	mamba	0.979831927302849	5.24922423981786e-06	2.75317700416891e-05	0.987405541561713	4.75	-0.676693609624867	5.2799048743579	MAMBA	399
10	11:64275655_G_A	dpw	re2	0.979831927302849	5.24922423981786e-06	1.14089e-05	0.987405541561713	4.75	-0.676693609624867	5.2799048743579	RE2	668
10	11:64601768_G_A	sc	be	0.732012	5.26737517151172e-06	1.12319e-05	0.769817073170732	4.75	-0.676693609624867	5.27840574769253	BE	503
10	11:64601768_G_A	sc	re2	0.732012	5.26737517151172e-06	1.19423e-05	0.769817073170732	4.75	-0.676693609624867	5.27840574769253	RE2	668
10	11:66515442_A_G	sc	mamba	0.971552	2.37223079724293e-06	1.05327205972098e-05	0.974085365853659	4.75	-0.676693609624867	5.62484306020957	MAMBA	399
10	11:66769343_G_A	sc	mamba	0.272547000000001	6.20407634848012e-06	1.00354676934788e-05	0.373475609756098	4.75	-0.676693609624867	5.20732286631949	MAMBA	399
10	11:67324263_G_A	dpw	be	0.4387686165101	5.58934379704079e-06	2.5748e-05	0.581863979848867	4.75	-0.676693609624867	5.25263917638058	BE	503
10	11:67324263_G_A	dpw	re2	0.4387686165101	5.58934379704079e-06	1.25595e-05	0.581863979848867	4.75	-0.676693609624867	5.25263917638058	RE2	668
10	11:68360680_G_A	dpw	be	0.618677917524714	1.76886299706195e-06	2.30561e-05	0.717884130982368	4.75	-0.676693609624867	5.75230580299991	BE	503
10	11:69410233_T_A	sc	mamba	0.908583	6.65916874366713e-06	1.05779254066399e-05	0.919207317073171	4.75	-0.676693609624867	5.17657997992425	MAMBA	399
10	11:69410233_T_A	sc	re2	0.908583	6.65916874366713e-06	1.50868e-05	0.919207317073171	4.75	-0.676693609624867	5.17657997992425	RE2	668
10	11:69458772_C_T	cpd	re2	0.308843356120974	5.66650452623315e-06	1.21201e-05	0.532110091743119	4.75	-0.676693609624867	5.24668475999486	RE2	668
10	11:69532353_C_T	cpd	be	0.675269953922467	6.19322959018818e-06	2.39596e-05	0.792048929663609	4.75	-0.676693609624867	5.20808281989296	BE	503
10	11:69532353_C_T	cpd	re2	0.675269953922467	6.19322959018818e-06	1.34236e-05	0.792048929663609	4.75	-0.676693609624867	5.20808281989296	RE2	668
10	11:7678742_G_C	sc	re2	0.424637	6.42713069427525e-06	1.46365e-05	0.528963414634146	4.75	-0.676693609624867	5.19198286871797	RE2	668
10	11:78593326_T_A	sc	be	0.0324381000000002	5.2545564829212e-06	1.65966e-05	0.126524390243902	4.75	-0.676693609624867	5.27946393523017	BE	503
10	11:78593326_T_A	sc	re2	0.0324381000000002	5.2545564829212e-06	1.21979e-05	0.126524390243902	4.75	-0.676693609624867	5.27946393523017	RE2	668
10	11:81196051_G_A	cpd	re2	0.99014129098215	6.17668269424368e-06	1.38334e-05	0.99388379204893	4.75	-0.676693609624867	5.20924470846943	RE2	668
10	11:8376444_G_A	dpw	re2	0.00579908027120109	8.11912123900665e-06	1.84288e-05	0.193954659949622	4.75	-0.676693609624867	5.09049097343158	RE2	668
10	11:86216708_T_C	sc	mamba	0.963731	7.52114772477149e-06	1.08491542632204e-05	0.967987804878049	4.75	-0.676693609624867	5.1237158811502	MAMBA	399
10	11:86216708_T_C	sc	re2	0.963731	7.52114772477149e-06	1.64407e-05	0.967987804878049	4.75	-0.676693609624867	5.1237158811502	RE2	668
10	11:89403728_T_C	dpw	re2	0.884837502227258	7.15423227176165e-06	1.62654e-05	0.926952141057935	4.75	-0.676693609624867	5.14543696400437	RE2	668
10	11:9124049_G_A	sc	mamba	0.28445	9.81704007120245e-06	1.36518524478856e-05	0.390243902439024	4.75	-0.676693609624867	5.00801943629822	MAMBA	399
10	11:9124049_G_A	sc	re2	0.28445	9.81704007120245e-06	2.21077e-05	0.390243902439024	4.75	-0.676693609624867	5.00801943629822	RE2	668
10	11:95979018_G_A	sc	mamba	0.551887000000001	9.37080190487876e-06	1.18436600706822e-05	0.612804878048781	4.75	-0.676693609624867	5.02822324284091	MAMBA	399
10	11:95979018_G_A	sc	re2	0.551887000000001	9.37080190487876e-06	2.15337e-05	0.612804878048781	4.75	-0.676693609624867	5.02822324284091	RE2	668
10	11:96176835_T_A	sc	mamba	0.400521	9.43272808423461e-06	1.48723823024979e-05	0.498475609756098	4.75	-0.676693609624867	5.0253626847194	MAMBA	399
10	12:105648754_G_A	sc	be	0.269652	7.79924026385608e-07	1.19169e-05	0.371951219512195	4.75	-0.676693609624867	6.10794770055118	BE	503
10	12:109014086_T_G	sc	mamba	0.685173	6.3567916702889e-06	2.72506869005078e-05	0.737804878048781	4.75	-0.676693609624867	5.1967620213722	MAMBA	399
10	12:112479140_C_T	si	be	9.31163999999956e-07	5.47220032182639e-06	2.64892e-05	0.106312292358804	4.75	-0.676693609624867	5.26183801270033	BE	503
10	12:112479140_C_T	si	re2	9.31163999999956e-07	5.47220032182639e-06	1.26935e-05	0.106312292358804	4.75	-0.676693609624867	5.26183801270033	RE2	668
10	12:112991832_A_T	si	be	3.04224000000016e-06	3.21440946899393e-06	2.05308e-05	0.114617940199336	4.75	-0.676693609624867	5.49289880125108	BE	503
10	12:11412539_A_G	si	be	0.125434	8.70007131118144e-07	1.54517e-05	0.475083056478405	4.75	-0.676693609624867	6.06047718761981	BE	503
10	12:114674518_C_T	dpw	be	0.55913030224376	2.67066617744533e-06	1.6832e-05	0.662468513853904	4.75	-0.676693609624867	5.5733803936536	BE	503
10	12:116051598_G_C	sc	be	0.831134	2.8544712586425e-06	1.81466e-05	0.861280487804878	4.75	-0.676693609624867	5.54447432549871	BE	503
10	12:117290402_G_A	cpd	be	0.300218477571259	1.2205582383866e-06	1.10005e-05	0.525993883792049	4.75	-0.676693609624867	5.91344149358681	BE	503
10	12:125235369_C_T	sc	be	0.0256990999999999	2.12676121117994e-06	1.77424e-05	0.114329268292683	4.75	-0.676693609624867	5.6722812691422	BE	503
10	12:126940407_G_T	sc	be	0.662618000000001	4.10821505450636e-06	1.79987e-05	0.704268292682927	4.75	-0.676693609624867	5.38634683027904	BE	503
10	12:129593637_A_G	sc	mamba	0.04843	4.03544651176841e-06	1.44268342414453e-05	0.150914634146341	4.75	-0.676693609624867	5.39410840471676	MAMBA	399
10	12:14467788_C_T	sc	be	0.835316	2.32179570676878e-06	1.30694e-05	0.862804878048781	4.75	-0.676693609624867	5.63417599619359	BE	503
10	12:18615714_G_A	si	re2	0.786917	8.97412428279082e-06	2.03304e-05	0.878737541528239	4.75	-0.676693609624867	5.04700792021007	RE2	668
10	12:21736747_G_A	si	dl	0.180808	4.05767025065535e-06	2.44282355391382e-05	0.521594684385382	4.75	-0.676693609624867	5.39172324910642	RE	53
10	12:23368686_C_G	si	re2	0.82571	8.48997663911523e-06	1.2741e-05	0.90531561461794	4.75	-0.676693609624867	5.0710935047522	RE2	668
10	12:23389243_C_T	cpd	re2	0.878932747323167	7.6719451992719e-06	1.68535e-05	0.914373088685015	4.75	-0.676693609624867	5.11509450799313	RE2	668
10	12:23820065_G_A	cpd	re2	0.397319735039172	4.75759291217666e-06	1.08786e-05	0.62691131498471	4.75	-0.676693609624867	5.3226127215167	RE2	668
10	12:28620315_A_G	sc	be	0.178001	4.61792993559817e-06	2.78986e-05	0.294207317073171	4.75	-0.676693609624867	5.33555266059466	BE	503
10	12:28620315_A_G	sc	re2	0.178001	4.61792993559817e-06	1.00528e-05	0.294207317073171	4.75	-0.676693609624867	5.33555266059466	RE2	668
10	12:28855007_C_T	si	be	0.271731	7.12885641782946e-06	1.35104e-05	0.591362126245847	4.75	-0.676693609624867	5.14698013231637	BE	503
10	12:28855007_C_T	si	re2	0.271731	7.12885641782946e-06	1.64556e-05	0.591362126245847	4.75	-0.676693609624867	5.14698013231637	RE2	668
10	12:39124891_C_T	dpw	re2	0.345388872884927	5.16344601465978e-06	1.18086e-05	0.503778337531486	4.75	-0.676693609624867	5.28706035929532	RE2	668
10	12:43259565_G_T	cpd	be	0.61145385939774	4.84321195110185e-06	2.05775e-05	0.758409785932722	4.75	-0.676693609624867	5.31486652472183	BE	503
10	12:46477051_T_C	sc	be	0.0841661000000003	9.23887095182322e-06	1.37606e-05	0.189024390243902	4.75	-0.676693609624867	5.0343810990562	BE	503
10	12:46477051_T_C	sc	mamba	0.0841661000000003	9.23887095182322e-06	1.93273779361585e-05	0.189024390243902	4.75	-0.676693609624867	5.0343810990562	MAMBA	399
10	12:46477051_T_C	sc	re2	0.0841661000000003	9.23887095182322e-06	2.09226e-05	0.189024390243902	4.75	-0.676693609624867	5.0343810990562	RE2	668
10	12:47646843_G_A	sc	re2	0.531872999999999	4.70368957745264e-06	1.07587e-05	0.603658536585366	4.75	-0.676693609624867	5.32756134748631	RE2	668
10	12:47779305_C_T	dpw	mamba	0.332567946600496	9.73576333418242e-06	2.19821843653874e-05	0.486146095717884	4.75	-0.676693609624867	5.01162999187617	MAMBA	399
10	12:47779305_C_T	dpw	re2	0.332567946600496	9.73576333418242e-06	2.13397e-05	0.486146095717884	4.75	-0.676693609624867	5.01162999187617	RE2	668
10	12:4825865_G_A	dpw	be	0.744289743629489	7.83930926909199e-06	2.02341e-05	0.818639798488665	4.75	-0.676693609624867	5.10572220183562	BE	503
10	12:4825865_G_A	dpw	mamba	0.744289743629489	7.83930926909199e-06	3.10979066076215e-05	0.818639798488665	4.75	-0.676693609624867	5.10572220183562	MAMBA	399
10	12:4825865_G_A	dpw	re2	0.744289743629489	7.83930926909199e-06	1.60911e-05	0.818639798488665	4.75	-0.676693609624867	5.10572220183562	RE2	668
10	12:50207126_T_C	dpw	be	0.106569666032797	9.59887591106656e-07	2.68124e-05	0.342569269521411	4.75	-0.676693609624867	6.01777962260675	BE	503
10	12:54821927_T_G	dpw	re2	0.903121897221671	6.30461823526461e-06	1.43612e-05	0.939546599496222	4.75	-0.676693609624867	5.20034120621028	RE2	668
10	12:5506563_G_A	dpw	be	0.331813510727036	2.55091009386311e-06	1.73657e-05	0.483627204030227	4.75	-0.676693609624867	5.59330484771213	BE	503
10	12:5691835_T_C	sc	mamba	0.868157	7.7624199510016e-06	1.62588131927399e-05	0.890243902439024	4.75	-0.676693609624867	5.11000286540055	MAMBA	399
10	12:5691835_T_C	sc	re2	0.868157	7.7624199510016e-06	1.07585e-05	0.890243902439024	4.75	-0.676693609624867	5.11000286540055	RE2	668
10	12:69183158_C_T	sc	be	0.947376	5.00410782220776e-06	1.79674e-05	0.951219512195122	4.75	-0.676693609624867	5.30067334124773	BE	503
10	12:69183158_C_T	sc	mamba	0.947376	5.00410782220776e-06	1.02132826534676e-05	0.951219512195122	4.75	-0.676693609624867	5.30067334124773	MAMBA	399
10	12:69183158_C_T	sc	re2	0.947376	5.00410782220776e-06	1.08884e-05	0.951219512195122	4.75	-0.676693609624867	5.30067334124773	RE2	668
10	12:70723260_G_A	cpd	re2	0.206347846211738	7.39526791988004e-06	1.24235e-05	0.434250764525994	4.75	-0.676693609624867	5.13104608751999	RE2	668
10	12:72522320_G_A	dpw	be	0.600161891431524	5.02748220037408e-06	2.10208e-05	0.702770780856423	4.75	-0.676693609624867	5.29864945833301	BE	503
10	12:72522320_G_A	dpw	mamba	0.600161891431524	5.02748220037408e-06	1.8516310804538e-05	0.702770780856423	4.75	-0.676693609624867	5.29864945833301	MAMBA	399
10	12:72522320_G_A	dpw	re2	0.600161891431524	5.02748220037408e-06	1.10544e-05	0.702770780856423	4.75	-0.676693609624867	5.29864945833301	RE2	668
10	12:82871954_T_A	sc	be	0.959999	9.34485859632941e-06	2.41982e-05	0.963414634146341	4.75	-0.676693609624867	5.02942726585267	BE	503
10	12:82871954_T_A	sc	mamba	0.959999	9.34485859632941e-06	1.65794095092165e-05	0.963414634146341	4.75	-0.676693609624867	5.02942726585267	MAMBA	399
10	12:82871954_T_A	sc	re2	0.959999	9.34485859632941e-06	2.08618e-05	0.963414634146341	4.75	-0.676693609624867	5.02942726585267	RE2	668
10	12:83949710_G_A	sc	be	0.00363469999999999	9.13443750989358e-07	1.61793e-05	0.0640243902439024	4.75	-0.676693609624867	6.03931819093549	BE	503
10	12:88716097_C_T	dpw	re2	0.391961440553532	8.43399721382031e-06	1.90324e-05	0.53904282115869	4.75	-0.676693609624867	5.07396654679076	RE2	668
10	12:9608241_C_T	cpd	be	0.40119098736884	8.37391575209371e-06	2.26147e-05	0.636085626911315	4.75	-0.676693609624867	5.07707141275275	BE	503
10	12:9608241_C_T	cpd	mamba	0.40119098736884	8.37391575209371e-06	1.00831265680547e-05	0.636085626911315	4.75	-0.676693609624867	5.07707141275275	MAMBA	399
10	12:9608241_C_T	cpd	re2	0.40119098736884	8.37391575209371e-06	1.85464e-05	0.636085626911315	4.75	-0.676693609624867	5.07707141275275	RE2	668
10	12:97751692_G_A	sc	be	0.744387000000001	6.33355300399127e-06	1.98306e-05	0.780487804878049	4.75	-0.676693609624867	5.19835259059313	BE	503
10	12:97751692_G_A	sc	re2	0.744387000000001	6.33355300399127e-06	1.39969e-05	0.780487804878049	4.75	-0.676693609624867	5.19835259059313	RE2	668
10	12:98069121_A_T	cpd	re2	0.107147834080625	5.47791321105146e-06	1.15537e-05	0.348623853211009	4.75	-0.676693609624867	5.26138485274289	RE2	668
10	13:100548839_A_C	si	re2	0.00679760999999998	6.67694542243303e-06	1.54287e-05	0.31063122923588	4.75	-0.676693609624867	5.17542217368909	RE2	668
10	13:100669697_C_T	si	mamba	0.0338814999999998	1.42078281337898e-07	2.91158575921711e-05	0.387043189368771	4.75	-0.676693609624867	6.84747230501411	MAMBA	399
10	13:101791910_G_A	si	re2	0.605568	6.09840229691828e-06	1.37632e-05	0.794019933554817	4.75	-0.676693609624867	5.21478392966418	RE2	668
10	13:104761577_G_A	si	be	0.873907	5.53937009854547e-06	2.12608e-05	0.933554817275748	4.75	-0.676693609624867	5.25653961763243	BE	503
10	13:104761577_G_A	si	re2	0.873907	5.53937009854547e-06	1.20303e-05	0.933554817275748	4.75	-0.676693609624867	5.25653961763243	RE2	668
10	13:111477816_C_T	sc	be	0.855496	7.72434576021502e-06	1.68277e-05	0.878048780487805	4.75	-0.676693609624867	5.11213829439645	BE	503
10	13:111477816_C_T	sc	mamba	0.855496	7.72434576021502e-06	1.78474407158001e-05	0.878048780487805	4.75	-0.676693609624867	5.11213829439645	MAMBA	399
10	13:111477816_C_T	sc	re2	0.855496	7.72434576021502e-06	1.60333e-05	0.878048780487805	4.75	-0.676693609624867	5.11213829439645	RE2	668
10	13:114782092_C_T	sc	re2	0.402428000000001	5.95205956957885e-06	1.35817e-05	0.503048780487805	4.75	-0.676693609624867	5.22533273092153	RE2	668
10	13:20389534_T_C	dpw	be	0.372336421782362	1.60679963343843e-06	1.30952e-05	0.518891687657431	4.75	-0.676693609624867	5.7940382760166	BE	503
10	13:25981295_C_T	sc	mamba	0.744842	8.35887668666305e-06	1.19135090200098e-05	0.782012195121951	4.75	-0.676693609624867	5.07785208159952	MAMBA	399
10	13:25981295_C_T	sc	re2	0.744842	8.35887668666305e-06	1.92992e-05	0.782012195121951	4.75	-0.676693609624867	5.07785208159952	RE2	668
10	13:36082762_G_A	sc	re2	0.397895	6.87279568117658e-06	1.58474e-05	0.496951219512195	4.75	-0.676693609624867	5.16286656688048	RE2	668
10	13:38320677_G_C	dpw	be	0.606787236197601	2.57599645955637e-06	2.05966e-05	0.707808564231738	4.75	-0.676693609624867	5.58905473820516	BE	503
10	13:39501070_C_G	sc	be	0.855332	3.48778275005435e-06	1.81187e-05	0.876524390243903	4.75	-0.676693609624867	5.45745057459699	BE	503
10	13:43452319_A_G	sc	mamba	0.996557	2.92412970124065e-06	1.15026983641474e-05	0.996951219512195	4.75	-0.676693609624867	5.53400336793721	MAMBA	399
10	13:48796452_C_T	si	be	0.690867000000001	3.33016768282572e-06	1.04291e-05	0.838870431893688	4.75	-0.676693609624867	5.47753389805751	BE	503
10	13:56205644_A_G	sc	be	0.461273	8.93299394422652e-06	1.94673e-05	0.554878048780488	4.75	-0.676693609624867	5.04900296042404	BE	503
10	13:56205644_A_G	sc	mamba	0.461273	8.93299394422652e-06	1.28720672170221e-05	0.554878048780488	4.75	-0.676693609624867	5.04900296042404	MAMBA	399
10	13:56205644_A_G	sc	re2	0.461273	8.93299394422652e-06	1.85325e-05	0.554878048780488	4.75	-0.676693609624867	5.04900296042404	RE2	668
10	13:56868531_A_C	sc	mamba	0.754233	3.62972952545998e-06	1.40588535561802e-05	0.788109756097561	4.75	-0.676693609624867	5.44012573583901	MAMBA	399
10	13:66775613_C_T	sc	be	0.567446	1.22831347118245e-06	1.1948e-05	0.629573170731707	4.75	-0.676693609624867	5.91069078512346	BE	503
10	13:70668843_A_G	sc	be	0.0746325000000003	6.42081273490528e-06	2.19159e-05	0.178353658536585	4.75	-0.676693609624867	5.19240999623882	BE	503
10	13:70668843_A_G	sc	mamba	0.0746325000000003	6.42081273490528e-06	1.17765721347223e-05	0.178353658536585	4.75	-0.676693609624867	5.19240999623882	MAMBA	399
10	13:70668843_A_G	sc	re2	0.0746325000000003	6.42081273490528e-06	1.48862e-05	0.178353658536585	4.75	-0.676693609624867	5.19240999623882	RE2	668
10	13:70927196_A_G	cpd	be	0.641959656085709	8.81769165407101e-06	1.88084e-05	0.764525993883792	4.75	-0.676693609624867	5.05464509209133	BE	503
10	13:70927196_A_G	cpd	mamba	0.641959656085709	8.81769165407101e-06	1.41452120481285e-05	0.764525993883792	4.75	-0.676693609624867	5.05464509209133	MAMBA	399
10	13:70927196_A_G	cpd	re2	0.641959656085709	8.81769165407101e-06	2.01514e-05	0.764525993883792	4.75	-0.676693609624867	5.05464509209133	RE2	668
10	13:79557226_A_G	dpw	mamba	0.563107592799691	9.22124579109794e-06	1.14726103595586e-05	0.670025188916877	4.75	-0.676693609624867	5.03521040176085	MAMBA	399
10	13:79557226_A_G	dpw	re2	0.563107592799691	9.22124579109794e-06	2.02918e-05	0.670025188916877	4.75	-0.676693609624867	5.03521040176085	RE2	668
10	13:79595059_T_C	sc	re2	0.851786	5.05179252800273e-06	1.15402e-05	0.873475609756098	4.75	-0.676693609624867	5.29655449378452	RE2	668
10	13:83293683_C_T	dpw	re2	0.0775776005994285	5.32698337962867e-06	1.11341e-05	0.322418136020151	4.75	-0.676693609624867	5.27351865822678	RE2	668
10	13:86076499_C_T	dpw	be	0.26166418441502	7.94084382867147e-06	2.12063e-05	0.423173803526448	4.75	-0.676693609624867	5.10013334509637	BE	503
10	13:86076499_C_T	dpw	re2	0.26166418441502	7.94084382867147e-06	1.4088e-05	0.423173803526448	4.75	-0.676693609624867	5.10013334509637	RE2	668
10	13:87285437_A_C	dpw	be	0.225024812025675	4.68079626339338e-06	1.57611e-05	0.408060453400504	4.75	-0.676693609624867	5.32968026158771	BE	503
10	13:87285437_A_C	dpw	re2	0.225024812025675	4.68079626339338e-06	1.05623e-05	0.408060453400504	4.75	-0.676693609624867	5.32968026158771	RE2	668
10	13:89463358_T_G	si	mamba	0.552883	9.8664458694989e-06	1.47672584911927e-05	0.767441860465116	4.75	-0.676693609624867	5.00583926245105	MAMBA	399
10	13:89463358_T_G	si	re2	0.552883	9.8664458694989e-06	2.20016e-05	0.767441860465116	4.75	-0.676693609624867	5.00583926245105	RE2	668
10	13:90901659_T_C	dpw	mamba	0.487644389731221	9.11999557716502e-06	1.49988239332757e-05	0.614609571788413	4.75	-0.676693609624867	5.04000537228708	MAMBA	399
10	13:90901659_T_C	dpw	re2	0.487644389731221	9.11999557716502e-06	1.82639e-05	0.614609571788413	4.75	-0.676693609624867	5.04000537228708	RE2	668
10	13:95858246_C_T	sc	mamba	0.279421	8.82395677757862e-06	1.41957904414676e-05	0.382621951219512	4.75	-0.676693609624867	5.05433662786899	MAMBA	399
10	13:95858246_C_T	sc	re2	0.279421	8.82395677757862e-06	1.97201e-05	0.382621951219512	4.75	-0.676693609624867	5.05433662786899	RE2	668
10	13:97555605_C_T	sc	be	0.152408000000001	4.16296123181698e-06	1.81769e-05	0.271341463414634	4.75	-0.676693609624867	5.38059763352503	BE	503
10	13:97555605_C_T	sc	mamba	0.152408000000001	4.16296123181698e-06	1.96276202245372e-05	0.271341463414634	4.75	-0.676693609624867	5.38059763352503	MAMBA	399
10	14:101820930_A_T	dpw	be	0.930905635473279	3.13399403802623e-06	1.08282e-05	0.957178841309824	4.75	-0.676693609624867	5.50390183404955	BE	503
10	14:103133478_G_A	si	be	0.81012	1.61769910621388e-06	2.03926e-05	0.895348837209302	4.75	-0.676693609624867	5.79110225445625	BE	503
10	14:103237334_C_T	sc	be	0.109443000000001	8.21927360877575e-06	1.60931e-05	0.219512195121951	4.75	-0.676693609624867	5.0851665622215	BE	503
10	14:103237334_C_T	sc	mamba	0.109443000000001	8.21927360877575e-06	1.32144045602324e-05	0.219512195121951	4.75	-0.676693609624867	5.0851665622215	MAMBA	399
10	14:103237334_C_T	sc	re2	0.109443000000001	8.21927360877575e-06	1.89821e-05	0.219512195121951	4.75	-0.676693609624867	5.0851665622215	RE2	668
10	14:104586393_A_C	si	be	0.00440573999999999	3.36464156797472e-06	1.64084e-05	0.292358803986711	4.75	-0.676693609624867	5.47306119394873	BE	503
10	14:104609797_A_T	dpw	re2	0.00014609333589242	9.22243573434187e-06	2.08857e-05	0.105793450881612	4.75	-0.676693609624867	5.03515436243002	RE2	668
10	14:104620077_G_A	sc	be	0.00553244999999996	5.38478769795093e-06	2.87328e-05	0.0716463414634146	4.75	-0.676693609624867	5.26883141463637	BE	503
10	14:104620077_G_A	sc	re2	0.00553244999999996	5.38478769795093e-06	1.25177e-05	0.0716463414634146	4.75	-0.676693609624867	5.26883141463637	RE2	668
10	14:104985929_G_A	cpd	be	0.516281684507231	4.58082321295992e-06	1.05401e-05	0.700305810397554	4.75	-0.676693609624867	5.33905646856391	BE	503
10	14:105020591_G_A	sc	be	0.714272000000001	3.18707710995015e-06	1.746e-05	0.754573170731707	4.75	-0.676693609624867	5.49660742883228	BE	503
10	14:29791660_G_C	si	be	0.0208548000000001	6.05092787169365e-07	2.05106e-05	0.36046511627907	4.75	-0.676693609624867	6.21817802391638	BE	503
10	14:33164907_T_C	sc	be	0.495537999999999	7.33422867041967e-06	1.7289e-05	0.577743902439024	4.75	-0.676693609624867	5.13464555350369	BE	503
10	14:33164907_T_C	sc	mamba	0.495537999999999	7.33422867041967e-06	1.10662501243326e-05	0.577743902439024	4.75	-0.676693609624867	5.13464555350369	MAMBA	399
10	14:33164907_T_C	sc	re2	0.495537999999999	7.33422867041967e-06	1.56235e-05	0.577743902439024	4.75	-0.676693609624867	5.13464555350369	RE2	668
10	14:37176713_C_T	dpw	be	0.443709557525943	1.06836536720728e-06	1.36993e-05	0.584382871536524	4.75	-0.676693609624867	5.9712801987811	BE	503
10	14:39135781_C_A	si	re2	0.109132	6.41006419483168e-06	1.41966e-05	0.465116279069768	4.75	-0.676693609624867	5.19313762113305	RE2	668
10	14:47146620_A_G	dpw	be	0.884991380808244	1.10405472384983e-06	2.27129e-05	0.929471032745592	4.75	-0.676693609624867	5.95700939972548	BE	503
10	14:47666737_A_C	sc	be	0.00405531000000011	1.66139261107384e-06	1.42684e-05	0.0670731707317073	4.75	-0.676693609624867	5.77952772536049	BE	503
10	14:48640786_G_A	dpw	mamba	0.16152099726509	8.21735794089609e-06	1.01014998707008e-05	0.357682619647355	4.75	-0.676693609624867	5.08526779512808	MAMBA	399
10	14:48640786_G_A	dpw	re2	0.16152099726509	8.21735794089609e-06	1.83158e-05	0.357682619647355	4.75	-0.676693609624867	5.08526779512808	RE2	668
10	14:51980599_C_T	cpd	mamba	0.130831051798138	9.53130386669457e-06	1.38397124965644e-05	0.363914373088685	4.75	-0.676693609624867	5.02084768452674	MAMBA	399
10	14:51980599_C_T	cpd	re2	0.130831051798138	9.53130386669457e-06	2.12699e-05	0.363914373088685	4.75	-0.676693609624867	5.02084768452674	RE2	668
10	14:52042490_C_T	si	re2	0.450758	5.65266691474644e-06	1.27708e-05	0.715946843853821	4.75	-0.676693609624867	5.24774660473085	RE2	668
10	14:53360936_C_A	si	be	0.32197716	7.75201382877107e-06	2.14825e-05	0.632890365448505	4.75	-0.676693609624867	5.11058546122127	BE	503
10	14:53360936_C_A	si	mamba	0.32197716	7.75201382877107e-06	1.07098016455162e-05	0.632890365448505	4.75	-0.676693609624867	5.11058546122127	MAMBA	399
10	14:53360936_C_A	si	re2	0.32197716	7.75201382877107e-06	1.75063e-05	0.632890365448505	4.75	-0.676693609624867	5.11058546122127	RE2	668
10	14:54326176_T_C	sc	be	0.912653	4.63430006663982e-06	1.25184e-05	0.926829268292683	4.75	-0.676693609624867	5.33401584946991	BE	503
10	14:54326176_T_C	sc	re2	0.912653	4.63430006663982e-06	1.06043e-05	0.926829268292683	4.75	-0.676693609624867	5.33401584946991	RE2	668
10	14:57080459_A_T	dpw	be	0.259907170134409	1.8489989233823e-06	1.17811e-05	0.420654911838791	4.75	-0.676693609624867	5.73306334171766	BE	503
10	14:58706692_T_C	dpw	dl	0.0771932344842239	2.25264055601737e-07	2.9702042999771e-05	0.319899244332494	4.75	-0.676693609624867	6.64730810121536	RE	53
10	14:59249820_G_A	dpw	re2	0.636631517553471	6.55224972240049e-06	1.43568e-05	0.738035264483627	4.75	-0.676693609624867	5.18360955889816	RE2	668
10	14:60696191_G_C	cpd	mamba	0.312107903816698	5.40728351449535e-06	1.11688907867011e-05	0.535168195718654	4.75	-0.676693609624867	5.26702085891469	MAMBA	399
10	14:60696191_G_C	cpd	re2	0.312107903816698	5.40728351449535e-06	1.08079e-05	0.535168195718654	4.75	-0.676693609624867	5.26702085891469	RE2	668
10	14:61944043_T_C	sc	be	0.202525	4.70656668754785e-06	1.66526e-05	0.323170731707317	4.75	-0.676693609624867	5.32729578339498	BE	503
10	14:61944043_T_C	sc	re2	0.202525	4.70656668754785e-06	1.06842e-05	0.323170731707317	4.75	-0.676693609624867	5.32729578339498	RE2	668
10	14:62491544_T_C	sc	be	0.824807	4.37813814694685e-06	1.02602e-05	0.858231707317073	4.75	-0.676693609624867	5.35871053890556	BE	503
10	14:62812821_T_C	si	re2	0.0231366000000001	5.75438392928582e-06	1.33381e-05	0.367109634551495	4.75	-0.676693609624867	5.24000116559345	RE2	668
10	14:63635997_G_C	sc	mamba	0.745787	2.29113851417779e-06	1.09686067408826e-05	0.783536585365854	4.75	-0.676693609624867	5.63994865409972	MAMBA	399
10	14:67104466_A_G	sc	be	0.321611	8.34845745478647e-06	2.45023e-05	0.423780487804878	4.75	-0.676693609624867	5.07839376173328	BE	503
10	14:67104466_A_G	sc	mamba	0.321611	8.34845745478647e-06	1.46790553119823e-05	0.423780487804878	4.75	-0.676693609624867	5.07839376173328	MAMBA	399
10	14:67104466_A_G	sc	re2	0.321611	8.34845745478647e-06	1.69572e-05	0.423780487804878	4.75	-0.676693609624867	5.07839376173328	RE2	668
10	14:67583600_G_A	si	be	0.536115999999999	6.07608888779813e-06	1.53585e-05	0.759136212624585	4.75	-0.676693609624867	5.21637588141921	BE	503
10	14:67583600_G_A	si	re2	0.536115999999999	6.07608888779813e-06	1.3969e-05	0.759136212624585	4.75	-0.676693609624867	5.21637588141921	RE2	668
10	14:69803439_A_T	si	be	0.00105087999999999	5.66720738727662e-06	2.7875e-05	0.245847176079734	4.75	-0.676693609624867	5.24663089438129	BE	503
10	14:69803439_A_T	si	re2	0.00105087999999999	5.66720738727662e-06	1.31411e-05	0.245847176079734	4.75	-0.676693609624867	5.24663089438129	RE2	668
10	14:70449688_C_T	sc	be	0.377848	3.52229310478888e-06	1.1166e-05	0.474085365853659	4.75	-0.676693609624867	5.45317450739885	BE	503
10	14:70449688_C_T	sc	mamba	0.377848	3.52229310478888e-06	1.11964413022659e-05	0.474085365853659	4.75	-0.676693609624867	5.45317450739885	MAMBA	399
10	14:71023018_A_C	sc	mamba	0.925038	8.44702953339662e-06	2.11886142086485e-05	0.935975609756098	4.75	-0.676693609624867	5.07329598738847	MAMBA	399
10	14:71023018_A_C	sc	re2	0.925038	8.44702953339662e-06	1.37259e-05	0.935975609756098	4.75	-0.676693609624867	5.07329598738847	RE2	668
10	14:72259455_A_G	cpd	mamba	0.506384172276375	6.38592950265495e-06	1.37587785053564e-05	0.694189602446483	4.75	-0.676693609624867	5.19477588015563	MAMBA	399
10	14:72943708_A_C	cpd	be	0.901181796633013	5.22707224313199e-06	2.11989e-05	0.932721712538226	4.75	-0.676693609624867	5.28174149749613	BE	503
10	14:72943708_A_C	cpd	mamba	0.901181796633013	5.22707224313199e-06	2.78008259799407e-05	0.932721712538226	4.75	-0.676693609624867	5.28174149749613	MAMBA	399
10	14:72943708_A_C	cpd	re2	0.901181796633013	5.22707224313199e-06	1.01409e-05	0.932721712538226	4.75	-0.676693609624867	5.28174149749613	RE2	668
10	14:73233825_T_C	sc	mamba	0.892202	6.27575908029655e-06	1.30842133822991e-05	0.903963414634146	4.75	-0.676693609624867	5.20233373686746	MAMBA	399
10	14:73233825_T_C	sc	re2	0.892202	6.27575908029655e-06	1.22158e-05	0.903963414634146	4.75	-0.676693609624867	5.20233373686746	RE2	668
10	14:74474025_C_T	cpd	re2	0.58446680508248	8.00245014630664e-06	1.75768e-05	0.746177370030581	4.75	-0.676693609624867	5.09677702274476	RE2	668
10	14:75753091_G_A	si	be	0.403921000000001	4.99685861713528e-06	1.86835e-05	0.681063122923588	4.75	-0.676693609624867	5.30130293846348	BE	503
10	14:75753091_G_A	si	re2	0.403921000000001	4.99685861713528e-06	1.14161e-05	0.681063122923588	4.75	-0.676693609624867	5.30130293846348	RE2	668
10	14:79012872_A_C	sc	mamba	0.275304	3.45243714159554e-06	1.00572684953493e-05	0.378048780487805	4.75	-0.676693609624867	5.46187421986206	MAMBA	399
10	14:80102233_A_G	si	be	0.000216351999999999	3.42050781989471e-06	2.72972e-05	0.204318936877076	4.75	-0.676693609624867	5.46590941236317	BE	503
10	14:89366992_T_G	dpw	be	0.876538534016021	6.12616660726642e-06	2.89974e-05	0.919395465994962	4.75	-0.676693609624867	5.21281119629332	BE	503
10	14:89366992_T_G	dpw	re2	0.876538534016021	6.12616660726642e-06	1.34311e-05	0.919395465994962	4.75	-0.676693609624867	5.21281119629332	RE2	668
10	14:89446111_T_C	sc	dl	0.00328196000000004	1.70014446670576e-06	1.93039903684026e-05	0.0579268292682927	4.75	-0.676693609624867	5.76951417366443	RE	53
10	14:91556695_G_A	sc	be	0.992738	7.615561991225e-06	2.44549e-05	0.995426829268293	4.75	-0.676693609624867	5.11829804233686	BE	503
10	14:91556695_G_A	sc	mamba	0.992738	7.615561991225e-06	1.15870148360659e-05	0.995426829268293	4.75	-0.676693609624867	5.11829804233686	MAMBA	399
10	14:91556695_G_A	sc	re2	0.992738	7.615561991225e-06	1.76102e-05	0.995426829268293	4.75	-0.676693609624867	5.11829804233686	RE2	668
10	14:93512587_T_G	sc	be	0.707793	2.43727368373374e-06	2.74803e-05	0.746951219512195	4.75	-0.676693609624867	5.61309570074483	BE	503
10	14:96735187_G_A	dpw	be	0.274599107860484	4.84781469333149e-06	2.91235e-05	0.433249370277078	4.75	-0.676693609624867	5.31445398933717	BE	503
10	14:96735187_G_A	dpw	mamba	0.274599107860484	4.84781469333149e-06	3.04257176105508e-05	0.433249370277078	4.75	-0.676693609624867	5.31445398933717	MAMBA	399
10	14:96735187_G_A	dpw	re2	0.274599107860484	4.84781469333149e-06	1.0374e-05	0.433249370277078	4.75	-0.676693609624867	5.31445398933717	RE2	668
10	14:97467904_T_C	si	be	0.570485999999999	4.76493023172255e-06	3.06421e-05	0.774086378737542	4.75	-0.676693609624867	5.32194345393431	BE	503
10	14:97767620_G_A	si	be	0.367718000000001	8.96562915714811e-06	1.09335e-05	0.661129568106312	4.75	-0.676693609624867	5.04741922870188	BE	503
10	14:97767620_G_A	si	mamba	0.367718000000001	8.96562915714811e-06	1.94723666282113e-05	0.661129568106312	4.75	-0.676693609624867	5.04741922870188	MAMBA	399
10	14:97767620_G_A	si	re2	0.367718000000001	8.96562915714811e-06	1.99515e-05	0.661129568106312	4.75	-0.676693609624867	5.04741922870188	RE2	668
10	14:97908582_C_T	si	re2	0.143993	9.72785939195894e-06	1.3465e-05	0.48671096345515	4.75	-0.676693609624867	5.01198271538812	RE2	668
10	14:98811932_A_G	si	be	0.0272368	1.3759256228071e-06	1.44073e-05	0.378737541528239	4.75	-0.676693609624867	5.86140504173822	BE	503
10	15:29216560_G_T	si	mamba	0.0800874999999998	8.93748334964007e-06	1.58251529436061e-05	0.448504983388704	4.75	-0.676693609624867	5.04878475427239	MAMBA	399
10	15:29216560_G_T	si	re2	0.0800874999999998	8.93748334964007e-06	2.01343e-05	0.448504983388704	4.75	-0.676693609624867	5.04878475427239	RE2	668
10	15:31190781_T_C	si	mamba	0.610433	2.48744974535532e-06	1.78207000889875e-05	0.800664451827243	4.75	-0.676693609624867	5.6042456846668	MAMBA	399
10	15:31386606_C_T	dpw	re2	0.41359052918228	8.28402822312083e-06	1.53594e-05	0.569269521410579	4.75	-0.676693609624867	5.0817584301643	RE2	668
10	15:35074099_A_G	si	mamba	0.373323000000001	8.82943766879049e-06	2.38537495982801e-05	0.666112956810631	4.75	-0.676693609624867	5.05406695498619	MAMBA	399
10	15:35074099_A_G	si	re2	0.373323000000001	8.82943766879049e-06	1.97321e-05	0.666112956810631	4.75	-0.676693609624867	5.05406695498619	RE2	668
10	15:38497053_T_A	dpw	re2	0.570207715020202	6.17067024945251e-06	1.40129e-05	0.680100755667506	4.75	-0.676693609624867	5.20966766095387	RE2	668
10	15:38532213_A_G	si	mamba	0.0693033999999999	8.05126342036775e-07	1.98626553075173e-05	0.438538205980066	4.75	-0.676693609624867	6.09413596392524	MAMBA	399
10	15:39568031_A_G	cpd	be	0.928853395299445	3.21846835092445e-06	2.2091e-05	0.948012232415902	4.75	-0.676693609624867	5.49235075718483	BE	503
10	15:40572192_T_C	cpd	be	0.425750907406179	8.01711388355091e-06	1.89563e-05	0.648318042813456	4.75	-0.676693609624867	5.0959819471814	BE	503
10	15:40572192_T_C	cpd	re2	0.425750907406179	8.01711388355091e-06	1.8349e-05	0.648318042813456	4.75	-0.676693609624867	5.0959819471814	RE2	668
10	15:46464198_C_T	cpd	be	1.00198301951122e-08	5.99483482947343e-06	2.32724e-05	0.0336391437308868	4.75	-0.676693609624867	5.22222277814252	BE	503
10	15:46464198_C_T	cpd	mamba	1.00198301951122e-08	5.99483482947343e-06	1.6793788091057e-05	0.0336391437308868	4.75	-0.676693609624867	5.22222277814252	MAMBA	399
10	15:46464198_C_T	cpd	re2	1.00198301951122e-08	5.99483482947343e-06	1.20496e-05	0.0336391437308868	4.75	-0.676693609624867	5.22222277814252	RE2	668
10	15:50564402_G_A	si	re2	0.806093	8.16819867676744e-06	1.65986e-05	0.893687707641196	4.75	-0.676693609624867	5.08787370735915	RE2	668
10	15:50606676_G_A	dpw	re2	0.658412441025968	9.56125425211933e-06	1.9598e-05	0.755667506297229	4.75	-0.676693609624867	5.01948513292843	RE2	668
10	15:60839670_C_T	sc	re2	0.0234914999999996	7.32004323197411e-06	1.68948e-05	0.108231707317073	4.75	-0.676693609624867	5.13548635400276	RE2	668
10	15:60905458_G_A	sc	be	0.00264442000000008	4.20423024380058e-06	2.81617e-05	0.0564024390243903	4.75	-0.676693609624867	5.37631350794494	BE	503
10	15:61350964_C_T	sc	mamba	0.194161	4.44900011176049e-06	1.91569157186922e-05	0.310975609756098	4.75	-0.676693609624867	5.35173758334232	MAMBA	399
10	15:61527541_A_G	si	re2	0.25115	6.15355720622728e-06	1.42483e-05	0.568106312292359	4.75	-0.676693609624867	5.21087375765157	RE2	668
10	15:66385548_G_C	sc	re2	0.250455	8.00541038889728e-06	1.721e-05	0.358231707317073	4.75	-0.676693609624867	5.09661639952668	RE2	668
10	15:72777509_G_A	cpd	be	0.860386642774585	5.90959304382104e-06	1.03821e-05	0.90519877675841	4.75	-0.676693609624867	5.22844242519458	BE	503
10	15:72777509_G_A	cpd	re2	0.860386642774585	5.90959304382104e-06	1.2958e-05	0.90519877675841	4.75	-0.676693609624867	5.22844242519458	RE2	668
10	15:76667396_C_T	sc	be	0.132444000000001	1.87091530012461e-06	1.15347e-05	0.240853658536585	4.75	-0.676693609624867	5.72794587338783	BE	503
10	15:77313860_C_A	sc	be	0.355578	3.21693456525783e-06	1.73761e-05	0.454268292682927	4.75	-0.676693609624867	5.49255777286753	BE	503
10	15:78573619_C_T	cpd	dl	0.0056330272968275	1.57530798693493e-06	2.02321309154702e-05	0.180428134556575	4.75	-0.676693609624867	5.80263452508065	RE	53
10	15:78734296_T_C	cpd	re2	3.05610757504746e-05	9.1886512212504e-06	2.08098e-05	0.0764525993883792	4.75	-0.676693609624867	5.03674823291833	RE2	668
10	15:78816130_A_G	cpd	dl	0.000100578530040423	1.77233058268894e-18	1.46681199395177e-05	0.0948012232415902	4.75	-0.676693609624867	10.0393874675693	RE	53
10	15:78851724_A_G	cpd	dl	2.251134705076e-08	5.90493192159463e-13	2.26187105816648e-05	0.0397553516819572	4.75	-0.676693609624867	10.0113251251544	RE	53
10	15:78852044_G_C	cpd	re2	0.00193759456165189	9.04041117313506e-06	2.03783e-05	0.155963302752294	4.75	-0.676693609624867	5.04381181663053	RE2	668
10	15:78879990_G_A	cpd	re2	0.477899853763992	8.47499351860419e-06	1.9125e-05	0.675840978593272	4.75	-0.676693609624867	5.07186062525886	RE2	668
10	15:78880752_G_A	sc	re2	0.00102268999999998	8.32161949008347e-06	1.92146e-05	0.0426829268292683	4.75	-0.676693609624867	5.07979214640598	RE2	668
10	15:78980925_G_C	cpd	re2	0.000119198667000054	4.55765665918501e-06	1.03572e-05	0.100917431192661	4.75	-0.676693609624867	5.34125839452153	RE2	668
10	15:79096231_A_G	cpd	be	0.0139907940207809	8.97705428260625e-07	2.17827e-05	0.217125382262997	4.75	-0.676693609624867	6.04686614870927	BE	503
10	15:80772627_A_G	dpw	re2	0.344540747772023	4.64022083319623e-06	1.05396e-05	0.498740554156171	4.75	-0.676693609624867	5.3334613504028	RE2	668
10	15:83935878_A_G	cpd	re2	0.208356792871354	8.18732364213208e-06	1.75882e-05	0.440366972477064	4.75	-0.676693609624867	5.08685804175726	RE2	668
10	15:84192426_T_C	si	mamba	0.359418	1.88113256733023e-06	1.09058971898752e-05	0.654485049833887	4.75	-0.676693609624867	5.72558059773442	MAMBA	399
10	15:92553986_C_G	dpw	mamba	0.575562737611204	8.07185984117057e-06	1.37150849428146e-05	0.685138539042821	4.75	-0.676693609624867	5.09302638774422	MAMBA	399
10	15:92553986_C_G	dpw	re2	0.575562737611204	8.07185984117057e-06	1.80922e-05	0.685138539042821	4.75	-0.676693609624867	5.09302638774422	RE2	668
10	15:93323159_G_T	sc	mamba	0.531631	9.01838186343586e-07	1.02183760408295e-05	0.602134146341463	4.75	-0.676693609624867	6.04487137940072	MAMBA	399
10	15:93726192_G_A	sc	mamba	0.523717	6.40609566854068e-06	1.09090813795734e-05	0.592987804878049	4.75	-0.676693609624867	5.19340657987621	MAMBA	399
10	15:93726192_G_A	sc	re2	0.523717	6.40609566854068e-06	1.45363e-05	0.592987804878049	4.75	-0.676693609624867	5.19340657987621	RE2	668
10	15:94274731_T_C	cpd	re2	0.208201600800389	6.08140899819386e-06	1.26914e-05	0.437308868501529	4.75	-0.676693609624867	5.21599578762736	RE2	668
10	15:95709621_C_T	sc	re2	0.721127	6.42181887064607e-06	1.31457e-05	0.760670731707317	4.75	-0.676693609624867	5.19234194800469	RE2	668
10	15:96057405_T_C	sc	re2	0.0450359000000006	8.80034473188138e-06	1.84724e-05	0.146341463414634	4.75	-0.676693609624867	5.0555003150974	RE2	668
10	15:96779336_T_C	cpd	be	0.135800407440107	7.52306506569849e-06	2.95192e-05	0.36697247706422	4.75	-0.676693609624867	5.12360518202614	BE	503
10	15:96779336_T_C	cpd	re2	0.135800407440107	7.52306506569849e-06	1.70926e-05	0.36697247706422	4.75	-0.676693609624867	5.12360518202614	RE2	668
10	15:96850534_G_A	si	mamba	1.22511000000009e-05	5.48172597170489e-06	1.18340586528433e-05	0.146179401993356	4.75	-0.676693609624867	5.26108267838262	MAMBA	399
10	15:96850534_G_A	si	re2	1.22511000000009e-05	5.48172597170489e-06	1.27154e-05	0.146179401993356	4.75	-0.676693609624867	5.26108267838262	RE2	668
10	16:12074590_A_G	cpd	be	0.952097877609672	6.1681991205773e-06	2.58729e-05	0.966360856269113	4.75	-0.676693609624867	5.20984161492271	BE	503
10	16:12074590_A_G	cpd	re2	0.952097877609672	6.1681991205773e-06	1.41769e-05	0.966360856269113	4.75	-0.676693609624867	5.20984161492271	RE2	668
10	16:1254635_G_A	dpw	re2	0.212136363917793	6.64753728696399e-06	1.10735e-05	0.397984886649874	4.75	-0.676693609624867	5.17733921797123	RE2	668
10	16:23774682_T_C	cpd	be	0.568254211685343	5.26922576838436e-06	1.8824e-05	0.72782874617737	4.75	-0.676693609624867	5.27825319298862	BE	503
10	16:23774682_T_C	cpd	re2	0.568254211685343	5.26922576838436e-06	1.14079e-05	0.72782874617737	4.75	-0.676693609624867	5.27825319298862	RE2	668
10	16:24599791_G_A	sc	be	0.221032	1.12518641002995e-06	1.9568e-05	0.332317073170732	4.75	-0.676693609624867	5.94877552187179	BE	503
10	16:30563172_C_T	dpw	mamba	0.32781627109216	8.61216839152351e-06	1.43689658464204e-05	0.481108312342569	4.75	-0.676693609624867	5.06488748711672	MAMBA	399
10	16:30563172_C_T	dpw	re2	0.32781627109216	8.61216839152351e-06	1.94079e-05	0.481108312342569	4.75	-0.676693609624867	5.06488748711672	RE2	668
10	16:30909706_C_G	dpw	be	0.652302114610157	1.31383411188111e-06	2.21084e-05	0.748110831234257	4.75	-0.676693609624867	5.8814594664678	BE	503
10	16:31090407_G_C	cpd	be	0.882630650473101	1.47113406797654e-06	1.18784e-05	0.920489296636086	4.75	-0.676693609624867	5.83234774717102	BE	503
10	16:47833976_C_A	cpd	re2	0.214559910481592	7.88763878070084e-06	1.80594e-05	0.452599388379205	4.75	-0.676693609624867	5.10305298639601	RE2	668
10	16:52107549_T_C	cpd	re2	0.049384709702941	6.15648366564667e-06	1.41505e-05	0.2782874617737	4.75	-0.676693609624867	5.2106672684588	RE2	668
10	16:52342919_C_T	cpd	re2	0.849339818810031	5.13627049797482e-06	1.17483e-05	0.892966360856269	4.75	-0.676693609624867	5.28935211253181	RE2	668
10	16:52442689_A_G	cpd	be	0.896835667316791	3.62634948893023e-06	1.82797e-05	0.929663608562691	4.75	-0.676693609624867	5.44053034315289	BE	503
10	16:60499707_C_T	dpw	be	0.0457380290106613	2.63932224203779e-06	1.19091e-05	0.287153652392947	4.75	-0.676693609624867	5.57850758234714	BE	503
10	16:61369897_T_G	si	mamba	0.49063	2.36398431999088e-06	1.30162465141124e-05	0.729235880398671	4.75	-0.676693609624867	5.62635540840162	MAMBA	399
10	16:62487479_A_G	sc	be	0.0556965000000002	3.83665818171863e-06	2.55475e-05	0.158536585365854	4.75	-0.676693609624867	5.41604689155126	BE	503
10	16:64960717_C_T	cpd	be	0.0328224520583207	1.78766321350836e-06	2.5788e-05	0.269113149847095	4.75	-0.676693609624867	5.74771429666525	BE	503
10	16:66129958_T_C	si	mamba	0.700542000000001	9.99726411025352e-06	1.46329140747824e-05	0.845514950166113	4.75	-0.676693609624867	5.00011883443864	MAMBA	399
10	16:66129958_T_C	si	re2	0.700542000000001	9.99726411025352e-06	2.22869e-05	0.845514950166113	4.75	-0.676693609624867	5.00011883443864	RE2	668
10	16:69113369_T_A	dpw	dl	0.559207188866528	1.16058286961907e-07	1.89420093137837e-05	0.664987405541562	4.75	-0.676693609624867	6.93532384397726	RE	53
10	16:69543573_G_T	si	re2	0.245723999999999	9.40991566467034e-06	1.25289e-05	0.56312292358804	4.75	-0.676693609624867	5.02641426887162	RE2	668
10	16:71885423_A_G	cpd	be	0.240977596869564	4.5401903578308e-06	1.94503e-05	0.467889908256881	4.75	-0.676693609624867	5.34292593797497	BE	503
10	16:71885423_A_G	cpd	re2	0.240977596869564	4.5401903578308e-06	1.05042e-05	0.467889908256881	4.75	-0.676693609624867	5.34292593797497	RE2	668
10	16:74350241_T_C	dpw	re2	0.3920724244339	6.01240187643081e-06	1.36583e-05	0.541561712846348	4.75	-0.676693609624867	5.22095199833077	RE2	668
10	16:75426968_C_T	dpw	re2	0.993395238766415	6.92969947405361e-06	1.49654e-05	0.992443324937028	4.75	-0.676693609624867	5.1592855993839	RE2	668
10	16:75593753_C_T	sc	re2	0.685119000000001	4.6516898182386e-06	1.08249e-05	0.736280487804878	4.75	-0.676693609624867	5.33238925239557	RE2	668
10	16:76234319_C_T	sc	mamba	0.243427	6.82438673669917e-06	2.49181996340425e-05	0.350609756097561	4.75	-0.676693609624867	5.16593636975741	MAMBA	399
10	16:76234319_C_T	sc	re2	0.243427	6.82438673669917e-06	1.53686e-05	0.350609756097561	4.75	-0.676693609624867	5.16593636975741	RE2	668
10	16:82090698_T_C	sc	mamba	0.954651	6.84370048264862e-06	2.41212422896701e-05	0.957317073170732	4.75	-0.676693609624867	5.16470900579069	MAMBA	399
10	16:82090698_T_C	sc	re2	0.954651	6.84370048264862e-06	1.52969e-05	0.957317073170732	4.75	-0.676693609624867	5.16470900579069	RE2	668
10	16:85737459_G_A	si	be	0.0711353999999998	2.05364707441444e-06	2.39112e-05	0.441860465116279	4.75	-0.676693609624867	5.68747418917294	BE	503
10	16:87651920_G_A	si	be	0.296481	2.32151396975054e-06	2.10262e-05	0.606312292358804	4.75	-0.676693609624867	5.63422869861537	BE	503
10	16:87925812_A_G	dpw	be	0.524740298136169	5.40254138403227e-06	1.99304e-05	0.634760705289673	4.75	-0.676693609624867	5.26740189769081	BE	503
10	16:87925812_A_G	dpw	dl	0.524740298136169	5.40254138403227e-06	1.10978732231883e-05	0.634760705289673	4.75	-0.676693609624867	5.26740189769081	RE	53
10	16:87925812_A_G	dpw	re2	0.524740298136169	5.40254138403227e-06	1.23399e-05	0.634760705289673	4.75	-0.676693609624867	5.26740189769081	RE2	668
10	16:88444853_A_G	dpw	mamba	0.816402112633433	3.24535060358006e-06	1.54389952179623e-05	0.871536523929471	4.75	-0.676693609624867	5.48873837837823	MAMBA	399
10	16:89564055_T_A	cpd	be	0.258049742611991	5.36350306008126e-06	1.6435e-05	0.492354740061162	4.75	-0.676693609624867	5.27055146726008	BE	503
10	16:89564055_T_A	cpd	re2	0.258049742611991	5.36350306008126e-06	1.23575e-05	0.492354740061162	4.75	-0.676693609624867	5.27055146726008	RE2	668
10	16:89895532_G_A	sc	be	0.136422	7.20799894591398e-06	1.3808e-05	0.246951219512195	4.75	-0.676693609624867	5.14218528553951	BE	503
10	16:89895532_G_A	sc	mamba	0.136422	7.20799894591398e-06	2.42009380241074e-05	0.246951219512195	4.75	-0.676693609624867	5.14218528553951	MAMBA	399
10	16:89895532_G_A	sc	re2	0.136422	7.20799894591398e-06	1.60763e-05	0.246951219512195	4.75	-0.676693609624867	5.14218528553951	RE2	668
10	16:90080723_T_C	cpd	be	0.554082685091937	8.29162050170346e-07	1.12648e-05	0.718654434250765	4.75	-0.676693609624867	6.08136058330125	BE	503
10	17:13428872_C_T	cpd	be	0.36129371926118	4.10934645947964e-06	1.91481e-05	0.596330275229358	4.75	-0.676693609624867	5.38622724177606	BE	503
10	17:13428872_C_T	cpd	mamba	0.36129371926118	4.10934645947964e-06	1.11658351716301e-05	0.596330275229358	4.75	-0.676693609624867	5.38622724177606	MAMBA	399
10	17:17015304_G_T	dpw	be	0.58082170624072	4.37159722605293e-06	1.9972e-05	0.690176322418136	4.75	-0.676693609624867	5.35935985828697	BE	503
10	17:1719245_T_C	cpd	dl	0.213013243055206	3.6678372222955e-06	1.79805611549158e-05	0.44954128440367	4.75	-0.676693609624867	5.43558994645553	RE	53
10	17:17696755_C_A	sc	be	0.00228375000000007	2.02943261382758e-06	1.56547e-05	0.0518292682926829	4.75	-0.676693609624867	5.69262536461213	BE	503
10	17:19357712_T_C	sc	re2	0.418572	6.27845636289133e-06	1.40556e-05	0.519817073170732	4.75	-0.676693609624867	5.20214711987489	RE2	668
10	17:19956695_C_T	dpw	be	0.0529704499804974	8.44480228216196e-06	2.7521e-05	0.289672544080605	4.75	-0.676693609624867	5.0734105140943	BE	503
10	17:19956695_C_T	dpw	re2	0.0529704499804974	8.44480228216196e-06	1.88126e-05	0.289672544080605	4.75	-0.676693609624867	5.0734105140943	RE2	668
10	17:2171197_A_C	dpw	be	0.000252448594194731	3.84090732259739e-06	2.41104e-05	0.115869017632242	4.75	-0.676693609624867	5.4155661718169	BE	503
10	17:2269769_C_T	sc	mamba	0.312093000000001	8.21016687371556e-06	1.11346714303696e-05	0.417682926829268	4.75	-0.676693609624867	5.08564801564581	MAMBA	399
10	17:2269769_C_T	sc	re2	0.312093000000001	8.21016687371556e-06	1.89614e-05	0.417682926829268	4.75	-0.676693609624867	5.08564801564581	RE2	668
10	17:26327030_G_A	cpd	mamba	0.649540433028582	9.9488098269409e-06	1.30893613986757e-05	0.770642201834862	4.75	-0.676693609624867	5.00222887066214	MAMBA	399
10	17:26327030_G_A	cpd	re2	0.649540433028582	9.9488098269409e-06	1.45636e-05	0.770642201834862	4.75	-0.676693609624867	5.00222887066214	RE2	668
10	17:27564013_C_T	cpd	dl	0.760466227251522	2.93991390339004e-07	1.6560743454108e-05	0.825688073394496	4.75	-0.676693609624867	6.53166538789741	RE	53
10	17:28063045_G_A	sc	re2	0.970198	7.45351360861063e-06	1.71954e-05	0.971036585365854	4.75	-0.676693609624867	5.12763895126404	RE2	668
10	17:40645525_T_C	cpd	re2	0.0594615995436348	4.73693403571449e-06	1.06879e-05	0.299694189602447	4.75	-0.676693609624867	5.32450266300788	RE2	668
10	17:43193103_G_A	si	mamba	0.466724000000001	3.41917986613938e-06	3.07782082054524e-05	0.722591362126246	4.75	-0.676693609624867	5.46607805251807	MAMBA	399
10	17:44886127_A_G	si	mamba	0.875281	8.73907699780282e-06	1.13181492383422e-05	0.93687707641196	4.75	-0.676693609624867	5.05853443417669	MAMBA	399
10	17:44886127_A_G	si	re2	0.875281	8.73907699780282e-06	1.8822e-05	0.93687707641196	4.75	-0.676693609624867	5.05853443417669	RE2	668
10	17:46097878_G_A	dpw	re2	0.723586079534731	7.04419947495847e-06	1.09047e-05	0.811083123425693	4.75	-0.676693609624867	5.15216835434486	RE2	668
10	17:46860463_C_T	cpd	be	0.395975321510737	4.27655051579052e-06	2.01986e-05	0.623853211009174	4.75	-0.676693609624867	5.36890639359873	BE	503
10	17:47231334_T_A	si	be	0.0346567	7.7544696265822e-06	1.2084e-05	0.388704318936877	4.75	-0.676693609624867	5.11044790076793	BE	503
10	17:47231334_T_A	si	mamba	0.0346567	7.7544696265822e-06	1.28839011092591e-05	0.388704318936877	4.75	-0.676693609624867	5.11044790076793	MAMBA	399
10	17:47231334_T_A	si	re2	0.0346567	7.7544696265822e-06	1.64596e-05	0.388704318936877	4.75	-0.676693609624867	5.11044790076793	RE2	668
10	17:47461511_A_G	si	mamba	0.000363686000000003	7.94425780226774e-06	1.51654252640238e-05	0.219269102990033	4.75	-0.676693609624867	5.09994667082113	MAMBA	399
10	17:47461511_A_G	si	re2	0.000363686000000003	7.94425780226774e-06	1.53727e-05	0.219269102990033	4.75	-0.676693609624867	5.09994667082113	RE2	668
10	17:52975258_T_C	si	re2	0.501206000000001	5.55076071234329e-06	1.15947e-05	0.73421926910299	4.75	-0.676693609624867	5.25564749425863	RE2	668
10	17:53290416_A_G	dpw	be	0.477679019904475	5.32665435127667e-06	1.11592e-05	0.612090680100756	4.75	-0.676693609624867	5.27354548384284	BE	503
10	17:53290416_A_G	dpw	re2	0.477679019904475	5.32665435127667e-06	1.21456e-05	0.612090680100756	4.75	-0.676693609624867	5.27354548384284	RE2	668
10	17:6183032_C_T	sc	re2	0.683442	4.40822325151324e-06	1.02867e-05	0.733231707317073	4.75	-0.676693609624867	5.35573641904623	RE2	668
10	17:61863114_T_C	si	be	0.246528000000001	7.71813643937523e-06	1.95959e-05	0.564784053156146	4.75	-0.676693609624867	5.11248754834249	BE	503
10	17:61863114_T_C	si	re2	0.246528000000001	7.71813643937523e-06	1.58389e-05	0.564784053156146	4.75	-0.676693609624867	5.11248754834249	RE2	668
10	17:62474527_T_A	sc	be	0.381948	6.12801680136856e-07	1.1122e-05	0.480182926829268	4.75	-0.676693609624867	6.21268005265554	BE	503
10	17:63196978_G_T	sc	mamba	0.677448	9.42165446990185e-06	1.21029037286626e-05	0.728658536585366	4.75	-0.676693609624867	5.02587282713733	MAMBA	399
10	17:63196978_G_T	sc	re2	0.677448	9.42165446990185e-06	2.09447e-05	0.728658536585366	4.75	-0.676693609624867	5.02587282713733	RE2	668
10	17:64157375_T_C	sc	be	0.598642	8.03315815806755e-06	2.18376e-05	0.647865853658537	4.75	-0.676693609624867	5.0951136824951	BE	503
10	17:64157375_T_C	sc	mamba	0.598642	8.03315815806755e-06	1.07250346887841e-05	0.647865853658537	4.75	-0.676693609624867	5.0951136824951	MAMBA	399
10	17:64157375_T_C	sc	re2	0.598642	8.03315815806755e-06	1.81014e-05	0.647865853658537	4.75	-0.676693609624867	5.0951136824951	RE2	668
10	17:66324235_C_T	sc	be	0.371452	2.79176038702456e-06	2.42018e-05	0.466463414634146	4.75	-0.676693609624867	5.55412185935069	BE	503
10	17:68971863_G_T	si	be	0.89171	2.49542983144423e-06	2.32172e-05	0.946843853820598	4.75	-0.676693609624867	5.60285463747689	BE	503
10	17:70615494_G_A	si	re2	0.312949000000001	5.29803100953359e-06	1.19719e-05	0.622923588039867	4.75	-0.676693609624867	5.27588550409279	RE2	668
10	17:70703698_T_C	sc	re2	0.60644	5.13331250973809e-06	1.14366e-05	0.655487804878049	4.75	-0.676693609624867	5.28960229562168	RE2	668
10	17:70789732_T_A	sc	mamba	0.860786	8.5014772601542e-06	1.15070684681746e-05	0.88109756097561	4.75	-0.676693609624867	5.07050560249874	MAMBA	399
10	17:70789732_T_A	sc	re2	0.860786	8.5014772601542e-06	1.94353e-05	0.88109756097561	4.75	-0.676693609624867	5.07050560249874	RE2	668
10	17:7594710_G_T	dpw	be	0.279006368942299	7.8440169808451e-07	1.74376e-05	0.438287153652393	4.75	-0.676693609624867	6.10546147483606	BE	503
10	17:7594960_G_A	dpw	re2	0.393637632101206	7.83794965241671e-06	1.72174e-05	0.546599496221663	4.75	-0.676693609624867	5.10579753056802	RE2	668
10	17:76736466_C_T	si	re2	0.225360000000001	4.95680426381375e-06	1.13257e-05	0.551495016611296	4.75	-0.676693609624867	5.30479823034318	RE2	668
10	17:78564245_G_T	dpw	be	0.0146593516090728	9.68621391910457e-07	1.48727e-05	0.226700251889169	4.75	-0.676693609624867	6.01384594383162	BE	503
10	17:79638371_C_T	sc	be	0.225206999999999	4.0485299882846e-06	1.05011e-05	0.336890243902439	4.75	-0.676693609624867	5.39270263946838	BE	503
10	17:80133622_A_G	dpw	re2	0.764370910512841	6.49931827127797e-06	1.36801e-05	0.836272040302267	4.75	-0.676693609624867	5.18713219513397	RE2	668
10	18:11699437_G_C	dpw	be	0.00109663508215702	1.46720242790444e-06	2.23833e-05	0.151133501259446	4.75	-0.676693609624867	5.8335099630095	BE	503
10	18:11959069_C_G	cpd	re2	0.54902103035004	6.54781923960241e-06	1.41705e-05	0.715596330275229	4.75	-0.676693609624867	5.18390331831428	RE2	668
10	18:19644506_C_T	cpd	be	0.0535851424952492	4.85395182169934e-06	2.54678e-05	0.284403669724771	4.75	-0.676693609624867	5.31390453860853	BE	503
10	18:19644506_C_T	cpd	mamba	0.0535851424952492	4.85395182169934e-06	1.02826248434181e-05	0.284403669724771	4.75	-0.676693609624867	5.31390453860853	MAMBA	399
10	18:19644506_C_T	cpd	re2	0.0535851424952492	4.85395182169934e-06	1.05693e-05	0.284403669724771	4.75	-0.676693609624867	5.31390453860853	RE2	668
10	18:23239709_C_T	si	be	0.00237376999999999	5.29511872922111e-06	2.92429e-05	0.26578073089701	4.75	-0.676693609624867	5.27612429752676	BE	503
10	18:23239709_C_T	si	re2	0.00237376999999999	5.29511872922111e-06	1.20766e-05	0.26578073089701	4.75	-0.676693609624867	5.27612429752676	RE2	668
10	18:33491972_G_A	cpd	be	0.746788397860412	3.07023929369438e-06	1.20425e-05	0.819571865443425	4.75	-0.676693609624867	5.5128277743987	BE	503
10	18:34178759_G_A	sc	be	0.382271	4.87056525569257e-06	1.60607e-05	0.481707317073171	4.75	-0.676693609624867	5.31242063361442	BE	503
10	18:34178759_G_A	sc	mamba	0.382271	4.87056525569257e-06	1.13421028397882e-05	0.481707317073171	4.75	-0.676693609624867	5.31242063361442	MAMBA	399
10	18:34178759_G_A	sc	re2	0.382271	4.87056525569257e-06	1.11435e-05	0.481707317073171	4.75	-0.676693609624867	5.31242063361442	RE2	668
10	18:37070215_C_T	sc	dl	0.248511000000001	3.88643160797793e-07	1.55112017779685e-05	0.356707317073171	4.75	-0.676693609624867	6.41044897044894	RE	53
10	18:37701023_T_C	sc	re2	0.0271616000000003	6.50321713786315e-06	1.50743e-05	0.117378048780488	4.75	-0.676693609624867	5.18687174496159	RE2	668
10	18:37947965_C_T	dpw	mamba	0.4638181216514	6.14258143771028e-06	1.22962695880839e-05	0.596977329974811	4.75	-0.676693609624867	5.21164907697833	MAMBA	399
10	18:40751232_G_T	dpw	be	0.663765288089211	2.79927344114312e-06	1.03404e-05	0.758186397984887	4.75	-0.676693609624867	5.55295467631795	BE	503
10	18:42731310_C_T	si	dl	3.83054999999985e-06	2.05487774170059e-08	2.43381173002269e-05	0.116279069767442	4.75	-0.676693609624867	7.6872140120771	RE	53
10	18:42965249_C_T	si	be	0.658103000000001	8.14400925045631e-06	1.46227e-05	0.825581395348837	4.75	-0.676693609624867	5.0891617417092	BE	503
10	18:42965249_C_T	si	mamba	0.658103000000001	8.14400925045631e-06	1.09565381308017e-05	0.825581395348837	4.75	-0.676693609624867	5.0891617417092	MAMBA	399
10	18:42965249_C_T	si	re2	0.658103000000001	8.14400925045631e-06	1.77733e-05	0.825581395348837	4.75	-0.676693609624867	5.0891617417092	RE2	668
10	18:43348386_T_C	dpw	be	0.021312134029674	5.59847392569865e-07	1.45135e-05	0.241813602015113	4.75	-0.676693609624867	6.25193034013142	BE	503
[truncated: 5,857 more rows]
