# Supplementary material for: Model-based assessment of replicability for genome-wide association meta-analysis
Source: Nat Commun. 2021 Mar 30;12:1964. doi: 10.1038/s41467-021-21226-z (PMC8009871; doi:10.1038/s41467-021-21226-z)
Supplement: Supplementary file 5 — Source Data [file 41467_2021_21226_MOESM5_ESM.zip › source_data/source_data_figure_2a.csv]

dgp	meth	pow	thresh
be	mamba	0.248000521167415	1e-06
fe	mamba	0.574585404639726	1e-06
mamba	mamba	0.634479567564678	1e-06
re	mamba	0.618964814517853	1e-06
re2	mamba	0.662939985567672	1e-06
be	screen	0.35308090121873	1e-06
fe	screen	0.427766530361343	1e-06
mamba	screen	0.262644991447509	1e-06
re	screen	0.405927611182382	1e-06
re2	screen	0.515576558156938	1e-06
be	be	0.450589320076973	1e-06
fe	be	0.554725919392773	1e-06
mamba	be	0.153296717981612	1e-06
re	be	0.566001175967501	1e-06
re2	be	0.643553225892666	1e-06
be	fe	0.383038005131495	1e-06
fe	fe	0.572514098246739	1e-06
mamba	fe	0.410815226106479	1e-06
re	fe	0.601044673401753	1e-06
re2	fe	0.662801341672012	1e-06
be	re	0.155698765234124	1e-06
fe	re	0.545488561043404	1e-06
mamba	re	0.611660118665811	1e-06
re	re	0.561853551956382	1e-06
re2	re	0.614067177143468	1e-06
be	re2	0.445673308210391	1e-06
fe	re2	0.569919954030361	1e-06
mamba	re2	0.140599943874278	1e-06
re	re2	0.574630505666025	1e-06
re2	re2	0.655603551956382	1e-06
