# Supplementary material for: Model-based assessment of replicability for genome-wide association meta-analysis
Source: Nat Commun. 2021 Mar 30;12:1964. doi: 10.1038/s41467-021-21226-z (PMC8009871; doi:10.1038/s41467-021-21226-z)
Supplement: Supplementary file 5 — Source Data [file 41467_2021_21226_MOESM5_ESM.zip › source_data/source_data_figure_3.csv]

snp	CHR	BP	plotpos	p_fe	p_mamba	prunesnp
1:54676_C_T	1	54676	249293196	0.12263307832331		1
1:55326_T_C	1	55326	249293846	0.051179595197122		1
1:91536_G_T	1	91536	249330056	0.00130803347295562		1
1:234313_C_T	1	234313	249472833	0.970518850806324		1
1:534192_C_T	1	534192	249772712	0.405233498717379		1
1:568800_G_A	1	568800	249807320	0.656762895823487		1
1:569004_T_C	1	569004	249807524	0.780744608068188		1
1:724849_C_A	1	724849	249963369	0.716019422293732		1
1:725060_A_T	1	725060	249963580	0.502045421396471		1
1:731453_G_A	1	731453	249969973	0.0321273604631518		1
1:787173_G_T	1	787173	250025693	0.240055867704638		1
1:814495_C_A	1	814495	250053015	0.16028269392958		1
1:821452_G_A	1	821452	250059972	0.0737846022301239		1
1:884101_A_C	1	884101	250122621	0.289318369122477		1
1:905894_C_T	1	905894	250144414	0.146357004915669		1
1:1074837_C_A	1	1074837	250313357	0.937097073928642		1
1:1080927_T_C	1	1080927	250319447	0.0747940200245064		1
1:1097335_T_A	1	1097335	250335855	0.224726675421787		1
1:1226539_C_T	1	1226539	250465059	0.371672690275267		1
1:1238730_C_T	1	1238730	250477250	0.627594301165744		1
1:1245535_G_A	1	1245535	250484055	0.435490676431963		1
1:1285434_C_G	1	1285434	250523954	0.0253672332184473		1
1:1285434_C_T	1	1285434	250523954	0.417376727429205		1
1:1310668_A_T	1	1310668	250549188	0.54603750800529		1
1:1393206_C_T	1	1393206	250631726	0.819155026761439		1
1:1417649_T_G	1	1417649	250656169	0.331563426536606		1
1:1494453_G_A	1	1494453	250732973	0.441202705919542		1
1:1498377_C_T	1	1498377	250736897	0.204312513997377		1
1:1518224_C_T	1	1518224	250756744	0.179936599743016		1
1:1528383_G_A	1	1528383	250766903	0.268823506096659		1
1:1541167_G_A	1	1541167	250779687	0.274014004375572		1
1:1541381_A_G	1	1541381	250779901	0.875517490713203		1
1:1583601_G_C	1	1583601	250822121	0.0538360266581104		1
1:1598493_G_A	1	1598493	250837013	0.466111968842064		1
1:1666585_G_A	1	1666585	250905105	0.0960698386879281		1
1:1695075_G_A	1	1695075	250933595	0.77336312699373		1
1:1695075_G_T	1	1695075	250933595	0.57081850486145		1
1:1721556_G_A	1	1721556	250960076	0.434970903452987		1
1:1786337_C_T	1	1786337	251024857	0.610183683087104		1
1:1787704_T_C	1	1787704	251026224	0.777085370578463		1
1:1828377_A_C	1	1828377	251066897	0.213230915723803		1
1:1866613_C_T	1	1866613	251105133	0.131416061614735		1
1:1874340_C_T	1	1874340	251112860	0.680940939383426		1
1:1900375_G_A	1	1900375	251138895	0.601888205882893		1
1:1914389_G_A	1	1914389	251152909	0.587597482781638		1
1:1923206_T_C	1	1923206	251161726	0.923881857431743		1
1:1933468_T_C	1	1933468	251171988	0.584120803292944		1
1:1969703_G_C	1	1969703	251208223	0.5789919019592		1
1:2073831_C_T	1	2073831	251312351	0.268413329167189		1
1:2159722_C_G	1	2159722	251398242	0.819726508056761		1
1:2403854_G_A	1	2403854	251642374	0.412500363885812		1
1:2456816_T_C	1	2456816	251695336	0.352081979277967		1
1:2566482_T_G	1	2566482	251805002	0.105608687612363		1
1:2692196_G_C	1	2692196	251930716	0.614411107425724		1
1:2726864_C_G	1	2726864	251965384	0.0152615328577144		1
1:2802562_G_A	1	2802562	252041082	0.622767947443271		1
1:2841206_G_A	1	2841206	252079726	0.80028700081597		1
1:2893830_T_G	1	2893830	252132350	0.915017186721474		1
1:2897169_C_A	1	2897169	252135689	0.762076698003249		1
1:2940239_G_A	1	2940239	252178759	0.840461672787253		1
1:2985964_G_A	1	2985964	252224484	0.593794538248284		1
1:2993475_G_C	1	2993475	252231995	0.752723192829812		1
1:3006496_C_T	1	3006496	252245016	0.899486986631427		1
1:3052929_G_A	1	3052929	252291449	0.500193441926803		1
1:3098153_T_C	1	3098153	252336673	0.0350028639928594		1
1:3101776_C_T	1	3101776	252340296	0.0199227197816488		1
1:3117444_A_G	1	3117444	252355964	0.505223826534345		1
1:3147949_T_G	1	3147949	252386469	0.0503017371829681		1
1:3148697_T_C	1	3148697	252387217	0.0751439975936426		1
1:3153294_G_A	1	3153294	252391814	0.0184890851130953		1
1:3156250_C_T	1	3156250	252394770	0.745902927146043		1
1:3180766_G_A	1	3180766	252419286	0.967280750227508		1
1:3222650_A_G	1	3222650	252461170	0.860115384168822		1
1:3267281_C_A	1	3267281	252505801	0.626676842079298		1
1:3368050_A_C	1	3368050	252606570	0.379328109301071		1
1:3414527_G_A	1	3414527	252653047	0.273432267017802		1
1:3448387_G_A	1	3448387	252686907	0.272730178417417		1
1:3476837_C_G	1	3476837	252715357	0.744035218773366		1
1:3512622_G_A	1	3512622	252751142	0.0879509345986596		1
1:3542312_T_G	1	3542312	252780832	0.50894807539185		1
1:3575833_C_A	1	3575833	252814353	0.635415266575422		1
1:3623064_C_T	1	3623064	252861584	0.231124274577645		1
1:3631899_C_T	1	3631899	252870419	0.989561490951541		1
1:3679783_T_C	1	3679783	252918303	0.451208595813541		1
1:3835119_T_C	1	3835119	253073639	0.729812919987017		1
1:4002379_T_G	1	4002379	253240899	0.523324576954823		1
1:4038238_C_T	1	4038238	253276758	0.782652472398992		1
1:4055230_T_C	1	4055230	253293750	0.99209389389298		1
1:4063327_C_G	1	4063327	253301847	0.244742597599142		1
1:4068246_A_G	1	4068246	253306766	0.264945608798896		1
1:4096749_C_G	1	4096749	253335269	0.0297626580766895		1
1:4112530_C_T	1	4112530	253351050	0.945729779269112		1
1:4113918_A_G	1	4113918	253352438	0.923581620829293		1
1:4153087_T_G	1	4153087	253391607	0.902293623757025		1
1:4210040_A_G	1	4210040	253448560	0.0416839970242216		1
1:4263530_C_A	1	4263530	253502050	0.8981403675485		1
1:4277763_T_A	1	4277763	253516283	0.197830689161197		1
1:4284488_G_A	1	4284488	253523008	0.718599969568135		1
1:4287710_G_T	1	4287710	253526230	0.41092594921541		1
1:4293972_C_T	1	4293972	253532492	0.91548202062718		1
1:4331175_G_A	1	4331175	253569695	0.831722365412481		1
1:4423326_C_A	1	4423326	253661846	0.498789473776628		1
1:4502114_G_T	1	4502114	253740634	0.83736320641377		1
1:4538274_C_T	1	4538274	253776794	0.340377871944659		1
1:4696880_C_T	1	4696880	253935400	0.512646719168597		1
1:4830725_C_A	1	4830725	254069245	0.0561501609759128		1
1:5391897_A_T	1	5391897	254630417	6.86067954766562e-06	0.00071904132648697	0
1:5695474_A_C	1	5695474	254933994	9.14394359941349e-06	1.83403956898799e-05	0
1:6211008_G_A	1	6211008	255449528	0.190583699317915		1
1:6220337_C_T	1	6220337	255458857	0.870152971173119		1
1:6221034_G_T	1	6221034	255459554	0.372824407600272		1
1:6334111_C_T	1	6334111	255572631	0.87605993620062		1
1:6539626_G_A	1	6539626	255778146	0.574201876746371		1
1:6550826_T_C	1	6550826	255789346	0.905811321126783		1
1:6682197_G_T	1	6682197	255920717	0.312625593122457		1
1:6802691_A_G	1	6802691	256041211	0.287318454704113		1
1:7037881_G_T	1	7037881	256276401	0.492756366839271		1
1:7363250_C_T	1	7363250	256601770	0.879243874923054		1
1:7426778_T_C	1	7426778	256665298	0.619331478258675		1
1:7426778_T_G	1	7426778	256665298	0.191895964058065		1
1:7501799_C_G	1	7501799	256740319	0.514944724100534		1
1:7625468_G_A	1	7625468	256863988	0.300194873171276		1
1:7657976_C_T	1	7657976	256896496	0.041788313305326		1
1:7757998_T_C	1	7757998	256996518	0.921126407790802		1
1:8476441_C_G	1	8476441	257714961	4.30452962759741e-06	5.18421851500604e-06	0
1:9102486_G_A	1	9102486	258341006	3.98009269278473e-06	6.06455750812027e-06	0
1:9780836_T_G	1	9780836	259019356	0.155886322758471		1
1:9905833_T_C	1	9905833	259144353	0.560586941998061		1
1:10001239_G_T	1	10001239	259239759	0.00773538334590248		1
1:10429705_G_T	1	10429705	259668225	0.814034165146424		1
1:10465836_T_C	1	10465836	259704356	0.77283637644482		1
1:10554794_T_G	1	10554794	259793314	0.417343339131472		1
1:10772696_G_A	1	10772696	260011216	0.025086239439792		1
1:10799524_C_T	1	10799524	260038044	0.201526909328426		1
1:10805744_C_T	1	10805744	260044264	0.317826848855862		1
1:10811280_C_G	1	10811280	260049800	0.687313867841704		1
1:10845099_G_T	1	10845099	260083619	0.648516571581924		1
1:10847784_T_C	1	10847784	260086304	0.254770210687695		1
1:10885424_C_T	1	10885424	260123944	0.00699136547962391		1
1:10889506_C_T	1	10889506	260128026	0.535994357432412		1
1:10935694_G_A	1	10935694	260174214	0.682346856912419		1
1:11021799_G_C	1	11021799	260260319	0.537251040918533		1
1:11030575_A_G	1	11030575	260269095	0.531100431677381		1
1:11048823_C_T	1	11048823	260287343	0.665086058039957		1
1:11054193_C_T	1	11054193	260292713	0.269391362400854		1
1:11079958_A_T	1	11079958	260318478	0.220163187213705		1
1:11097047_T_C	1	11097047	260335567	0.0451385545059861		1
1:11324940_C_T	1	11324940	260563460	0.247206299512745		1
1:11330739_G_A	1	11330739	260569259	0.265726988479615		1
1:11364224_G_C	1	11364224	260602744	0.0755426754403155		1
1:11372541_G_A	1	11372541	260611061	0.689496022445904		1
1:11372963_G_A	1	11372963	260611483	0.688977120601581		1
1:11378708_C_T	1	11378708	260617228	0.428205293427351		1
1:11390167_A_G	1	11390167	260628687	0.844982296877379		1
1:11397793_C_T	1	11397793	260636313	0.6723015032896		1
1:11400567_C_G	1	11400567	260639087	0.000569764464069183		1
1:11424681_C_T	1	11424681	260663201	0.972771885058151		1
1:11442394_G_A	1	11442394	260680914	0.0318989261573038		1
1:11456007_T_C	1	11456007	260694527	0.585027373515634		1
1:11459008_A_G	1	11459008	260697528	0.518440817642772		1
1:11459178_G_A	1	11459178	260697698	0.192549245095274		1
1:11473727_G_A	1	11473727	260712247	0.0512228114890143		1
1:11477341_C_A	1	11477341	260715861	0.77833867025914		1
1:11478123_G_A	1	11478123	260716643	0.2302621680431		1
1:11484025_T_C	1	11484025	260722545	0.132546403390234		1
1:11493143_C_T	1	11493143	260731663	0.980849746798564		1
1:11497096_T_A	1	11497096	260735616	0.510146974726601		1
1:11501431_T_C	1	11501431	260739951	0.864550982963374		1
1:11505881_C_A	1	11505881	260744401	0.03961520533423		1
1:11582938_A_G	1	11582938	260821458	0.717425581703691		1
1:11590200_G_A	1	11590200	260828720	0.39667115619213		1
1:11608422_G_A	1	11608422	260846942	0.0443345643666372		1
1:11619457_C_T	1	11619457	260857977	0.467937001716168		1
1:11624178_C_G	1	11624178	260862698	0.0872243650477614		1
1:11626956_C_T	1	11626956	260865476	0.442995410622979		1
1:11628395_C_T	1	11628395	260866915	0.536852368774284		1
1:11635202_A_G	1	11635202	260873722	0.0379106270940989		1
1:11635367_C_T	1	11635367	260873887	0.375532205910458		1
1:11636539_G_A	1	11636539	260875059	0.0636808914815592		1
1:11646361_T_C	1	11646361	260884881	0.826654746312069		1
1:11650224_T_C	1	11650224	260888744	0.762885762956403		1
1:11651579_T_C	1	11651579	260890099	0.524773675478997		1
1:11659459_G_A	1	11659459	260897979	0.29390212762871		1
1:11664146_G_A	1	11664146	260902666	0.904340569834031		1
1:11664213_C_T	1	11664213	260902733	0.351342242812558		1
1:11672089_C_T	1	11672089	260910609	0.548937148420145		1
1:11680661_G_A	1	11680661	260919181	0.653736158737191		1
1:11685077_C_T	1	11685077	260923597	0.606725266926799		1
1:11697570_G_A	1	11697570	260936090	0.779788078267557		1
1:11704153_T_C	1	11704153	260942673	0.945466885477745		1
1:11705815_A_T	1	11705815	260944335	0.679762351563413		1
1:11710221_G_C	1	11710221	260948741	0.309055081356037		1
1:11710991_G_A	1	11710991	260949511	0.835338949203588		1
1:11711185_G_A	1	11711185	260949705	0.91688116570345		1
1:11711204_C_T	1	11711204	260949724	0.617085384684996		1
1:11716066_T_C	1	11716066	260954586	0.534336644361206		1
1:11720582_C_G	1	11720582	260959102	0.268183498729632		1
1:11724948_G_C	1	11724948	260963468	0.231837540626572		1
1:11725747_A_T	1	11725747	260964267	0.276794909987226		1
1:11727191_T_C	1	11727191	260965711	0.315517492976802		1
1:11736864_A_C	1	11736864	260975384	0.771908368718657		1
1:11741293_G_A	1	11741293	260979813	0.712208813324188		1
1:11747399_C_T	1	11747399	260985919	0.223158887344065		1
1:11748433_A_G	1	11748433	260986953	0.0988911861212329		1
1:11756158_C_A	1	11756158	260994678	0.30492661001514		1
1:11765067_C_T	1	11765067	261003587	0.434165868749519		1
1:11767137_A_T	1	11767137	261005657	0.969124106081757		1
1:11771496_G_A	1	11771496	261010016	0.997154672123361		1
1:11773863_C_T	1	11773863	261012383	0.47259981496274		1
1:11774824_G_A	1	11774824	261013344	0.694731985314486		1
1:11781934_T_A	1	11781934	261020454	0.0891311682258621		1
1:11792319_T_C	1	11792319	261030839	0.311099168279261		1
1:11793834_T_C	1	11793834	261032354	0.0868731342486313		1
1:11795327_A_G	1	11795327	261033847	0.584388551181239		1
1:11795368_T_C	1	11795368	261033888	0.213507584920376		1
1:11796240_C_T	1	11796240	261034760	0.0518116298243404		1
1:11797024_G_T	1	11797024	261035544	0.299731498580522		1
1:11801405_G_A	1	11801405	261039925	0.497340828283453		1
1:11801417_T_C	1	11801417	261039937	0.530006693820341		1
1:11807615_G_C	1	11807615	261046135	0.11601755945106		1
1:11809735_A_T	1	11809735	261048255	0.255189679395325		1
1:11813172_G_C	1	11813172	261051692	0.0257739474150476		1
1:11818743_C_T	1	11818743	261057263	0.711042225582632		1
1:11820672_G_A	1	11820672	261059192	0.194311766879027		1
1:11822595_G_T	1	11822595	261061115	0.323182433735932		1
1:11823156_A_G	1	11823156	261061676	0.0096900457562935		1
1:11823327_T_C	1	11823327	261061847	0.34817076152855		1
1:11908167_C_T	1	11908167	261146687	0.968649862969554		1
1:11915380_G_A	1	11915380	261153900	0.213528501337492		1
1:11921355_A_G	1	11921355	261159875	0.769154231624831		1
1:11925732_C_T	1	11925732	261164252	0.893688247912833		1
1:11937175_A_G	1	11937175	261175695	0.844020483900014		1
1:11938203_A_G	1	11938203	261176723	0.103848599695371		1
1:11941254_A_C	1	11941254	261179774	0.102898686204209		1
1:11945695_C_T	1	11945695	261184215	0.264509223312723		1
1:11947791_T_C	1	11947791	261186311	0.8996142233464		1
1:11958622_T_G	1	11958622	261197142	0.45382019873017		1
1:11964024_A_G	1	11964024	261202544	0.0786426697185739		1
1:11975137_G_C	1	11975137	261213657	0.791738649250521		1
1:11995176_A_G	1	11995176	261233696	0.300945894701054		1
1:11996537_G_T	1	11996537	261235057	0.550804703326102		1
1:12021485_G_C	1	12021485	261260005	0.785529060329582		1
1:12063613_C_T	1	12063613	261302133	0.972674340755119		1
1:12099345_A_G	1	12099345	261337865	0.664528137488875		1
1:12110791_C_T	1	12110791	261349311	0.386395651712676		1
1:12111103_A_G	1	12111103	261349623	0.448393244009948		1
1:12132632_G_A	1	12132632	261371152	0.266824343672675		1
1:12134255_C_T	1	12134255	261372775	0.786048776536433		1
1:12138466_T_C	1	12138466	261376986	0.0834359837452489		1
1:12141420_C_T	1	12141420	261379940	0.00158195486394362		1
1:12146497_C_T	1	12146497	261385017	0.367733501090307		1
1:12156468_A_G	1	12156468	261394988	0.810338795941361		1
1:12157288_T_C	1	12157288	261395808	0.0610576476979933		1
1:12158488_A_G	1	12158488	261397008	0.327364351156235		1
1:12161669_T_C	1	12161669	261400189	0.467628757513882		1
1:12161920_C_T	1	12161920	261400440	0.639464013494101		1
1:12167392_T_C	1	12167392	261405912	0.865032520401398		1
1:12169988_G_A	1	12169988	261408508	0.615748112968203		1
1:12170898_G_A	1	12170898	261409418	0.303561954893127		1
1:12171544_C_G	1	12171544	261410064	0.169871049245469		1
1:12174693_A_G	1	12174693	261413213	0.395063271662403		1
1:12176031_G_A	1	12176031	261414551	0.0358064921277127		1
1:12177334_T_C	1	12177334	261415854	0.764646057746722		1
1:12188028_C_A	1	12188028	261426548	0.269350387092638		1
1:12188345_G_A	1	12188345	261426865	0.0199804254292866		1
1:12190001_A_G	1	12190001	261428521	0.213886070525907		1
1:12190257_C_T	1	12190257	261428777	0.200556025660522		1
1:12192000_G_A	1	12192000	261430520	0.650718768412558		1
1:12192253_A_G	1	12192253	261430773	0.442109334089342		1
1:12192765_C_T	1	12192765	261431285	0.863819656514905		1
1:12194789_G_C	1	12194789	261433309	0.134286169754174		1
1:12198297_T_C	1	12198297	261436817	0.0484654852498855		1
1:12199076_A_G	1	12199076	261437596	0.0861128313693934		1
1:12206755_G_A	1	12206755	261445275	0.261705294318726		1
1:12209101_A_G	1	12209101	261447621	0.235921166830676		1
1:12211256_C_T	1	12211256	261449776	0.827037653157541		1
1:12219419_C_T	1	12219419	261457939	0.0842323937220742		1
1:12223309_G_A	1	12223309	261461829	0.329561369998795		1
1:12240146_A_T	1	12240146	261478666	0.0430034991078177		1
1:12241672_G_A	1	12241672	261480192	0.10977345005199		1
1:12251500_C_T	1	12251500	261490020	0.24534607337149		1
1:12251808_T_G	1	12251808	261490328	0.110541264360096		1
1:12259029_T_G	1	12259029	261497549	0.207886875516842		1
1:12262426_C_T	1	12262426	261500946	0.563827626028305		1
1:12263517_C_A	1	12263517	261502037	0.715296232136277		1
1:12264868_C_A	1	12264868	261503388	0.445455560644575		1
1:12267464_C_A	1	12267464	261505984	0.799379338361018		1
1:12268630_C_A	1	12268630	261507150	0.418360884106504		1
1:12271183_G_A	1	12271183	261509703	0.609979467788245		1
1:12275520_G_C	1	12275520	261514040	0.539297998610546		1
1:12277452_A_G	1	12277452	261515972	0.47923525080345		1
1:12295211_A_C	1	12295211	261533731	0.809143774956724		1
1:12317102_T_G	1	12317102	261555622	0.218009935527314		1
1:12365362_C_G	1	12365362	261603882	0.148081730012796		1
1:12379058_A_G	1	12379058	261617578	0.21285030095598		1
1:12391361_A_G	1	12391361	261629881	0.671992446916198		1
1:12450439_A_G	1	12450439	261688959	0.428378545449886		1
1:12495121_G_A	1	12495121	261733641	0.000944367965966624		1
1:12502427_T_C	1	12502427	261740947	0.574485181253375		1
1:12504914_C_T	1	12504914	261743434	0.00492804950494025		1
1:12563598_A_G	1	12563598	261802118	0.858684861350404		1
1:12588206_C_T	1	12588206	261826726	0.121218165831782		1
1:12590060_C_T	1	12590060	261828580	0.627551421996917		1
1:12592287_A_G	1	12592287	261830807	0.126482663705074		1
1:12593086_T_C	1	12593086	261831606	0.543051530312082		1
1:12594302_T_C	1	12594302	261832822	0.633237475442928		1
1:12598018_G_A	1	12598018	261836538	0.409159664755589		1
1:12600845_G_A	1	12600845	261839365	0.879868419396891		1
1:12602900_T_G	1	12602900	261841420	0.641859255379065		1
1:12602979_A_G	1	12602979	261841499	0.406991461859673		1
1:12603808_G_A	1	12603808	261842328	0.55074290407717		1
1:12617294_G_A	1	12617294	261855814	0.051618512806493		1
1:12620339_G_A	1	12620339	261858859	0.844919571511928		1
1:12620749_G_A	1	12620749	261859269	0.889688907395443		1
1:12634036_C_T	1	12634036	261872556	0.236520443588132		1
1:12639289_C_T	1	12639289	261877809	0.548111111680539		1
1:12641576_A_G	1	12641576	261880096	0.563508306283716		1
1:12649614_C_T	1	12649614	261888134	0.919481165595819		1
1:12657022_C_G	1	12657022	261895542	0.859137033922493		1
1:12663841_T_C	1	12663841	261902361	0.398475391249639		1
1:12664783_C_T	1	12664783	261903303	0.618231203533222		1
1:12669198_A_G	1	12669198	261907718	0.568128066032693		1
1:12673602_C_T	1	12673602	261912122	0.0439515277420036		1
1:12673959_C_G	1	12673959	261912479	0.111700147350985		1
1:12676455_T_A	1	12676455	261914975	0.616085732472314		1
1:12680280_C_T	1	12680280	261918800	0.571242563665983		1
1:12682761_G_T	1	12682761	261921281	0.784047157798493		1
1:12686012_A_G	1	12686012	261924532	0.914060910324315		1
1:12686296_G_C	1	12686296	261924816	0.633668425550888		1
1:12687861_G_A	1	12687861	261926381	0.118917844981991		1
1:12689028_C_T	1	12689028	261927548	0.558168373231789		1
1:12691042_C_G	1	12691042	261929562	0.842725148741328		1
1:12697776_C_T	1	12697776	261936296	0.525167309722981		1
1:12704216_G_T	1	12704216	261942736	0.0523722186897527		1
1:12709554_G_A	1	12709554	261948074	0.667477965524803		1
1:12712832_C_T	1	12712832	261951352	0.394173030601276		1
1:12721355_C_T	1	12721355	261959875	0.516794412928172		1
1:12725281_T_C	1	12725281	261963801	0.992173917989833		1
1:12751429_C_T	1	12751429	261989949	0.691140031229386		1
1:12751921_G_A	1	12751921	261990441	0.545753239520256		1
1:12753335_T_C	1	12753335	261991855	0.853097932050654		1
1:12755946_A_T	1	12755946	261994466	0.0281761584608124		1
1:12768069_G_A	1	12768069	262006589	0.288519560847082		1
1:12775704_C_T	1	12775704	262014224	0.119514336091211		1
1:12792443_T_C	1	12792443	262030963	0.386406499051508		1
1:12792926_G_A	1	12792926	262031446	0.00715905061289766		1
1:12793596_T_C	1	12793596	262032116	0.291321583531109		1
1:12797420_T_A	1	12797420	262035940	0.57464099356283		1
1:12805857_G_T	1	12805857	262044377	0.40859024709399		1
1:12838246_C_T	1	12838246	262076766	0.402947876370429		1
1:12853230_G_A	1	12853230	262091750	0.0252366186449519		1
1:12856893_G_A	1	12856893	262095413	0.465113575853196		1
1:12866899_G_T	1	12866899	262105419	0.595858025355058		1
1:12873376_A_C	1	12873376	262111896	0.0229422297347353		1
1:12880714_A_G	1	12880714	262119234	0.912077872489407		1
1:12882444_C_T	1	12882444	262120964	0.794668290583012		1
1:12897763_C_G	1	12897763	262136283	0.932406941088512		1
1:12901323_C_A	1	12901323	262139843	0.375372267196794		1
1:12902000_C_T	1	12902000	262140520	0.216613725921301		1
1:12906910_T_A	1	12906910	262145430	0.0521015907752149		1
1:12909273_G_A	1	12909273	262147793	0.637347499545849		1
1:12910363_C_T	1	12910363	262148883	0.446550068173334		1
1:12914293_T_C	1	12914293	262152813	0.928199274634747		1
1:12920519_G_A	1	12920519	262159039	0.394772128964246		1
1:12923962_C_T	1	12923962	262162482	0.594257800061439		1
1:12938454_C_G	1	12938454	262176974	0.943630455973217		1
1:12948902_T_A	1	12948902	262187422	0.30386408371068		1
1:12965251_T_C	1	12965251	262203771	0.990360325732927		1
1:12979729_G_A	1	12979729	262218249	0.898469769608433		1
1:12984349_A_C	1	12984349	262222869	0.42277984522902		1
1:12987602_T_C	1	12987602	262226122	0.925528338625264		1
1:12990243_C_G	1	12990243	262228763	0.171078943700814		1
1:13039933_C_A	1	13039933	262278453	0.192835183460905		1
1:13106275_G_A	1	13106275	262344795	0.811604569031617		1
1:13174952_C_G	1	13174952	262413472	0.279507681989451		1
1:13174962_G_A	1	13174962	262413482	0.359050934482271		1
1:13182899_A_G	1	13182899	262421419	0.241150995775868		1
1:13183249_C_A	1	13183249	262421769	0.809129224438726		1
1:13185210_C_G	1	13185210	262423730	0.0955145290545898		1
1:13374849_C_A	1	13374849	262613369	0.0192131878448753		1
1:13386039_A_C	1	13386039	262624559	0.749451482277211		1
1:13703662_G_A	1	13703662	262942182	0.963577697062737		1
1:13733314_C_T	1	13733314	262971834	0.67822439238264		1
1:13769450_G_A	1	13769450	263007970	0.764337394251475		1
1:13785094_A_T	1	13785094	263023614	0.38822431273719		1
1:13789550_G_A	1	13789550	263028070	0.348769059376179		1
1:13794594_A_G	1	13794594	263033114	0.126321914392199		1
1:13796030_C_T	1	13796030	263034550	0.813702006086208		1
1:13799270_G_C	1	13799270	263037790	0.694619125195815		1
1:13806851_C_G	1	13806851	263045371	0.165241482510296		1
1:13807892_C_T	1	13807892	263046412	0.0252777812269536		1
1:13808018_C_G	1	13808018	263046538	0.801575588284684		1
1:13808732_C_G	1	13808732	263047252	0.552580431955489		1
1:13808914_C_G	1	13808914	263047434	0.0108886914426772		1
1:13809149_G_A	1	13809149	263047669	0.199330819603412		1
1:13810098_C_T	1	13810098	263048618	0.574309497180753		1
1:13810535_C_T	1	13810535	263049055	0.0204137695039449		1
1:13812000_C_T	1	13812000	263050520	0.00297739890345318		1
1:13814969_G_A	1	13814969	263053489	0.574435686888813		1
1:13814991_G_A	1	13814991	263053511	0.685407071203686		1
1:13815757_A_G	1	13815757	263054277	0.533731588017945		1
1:13822650_G_A	1	13822650	263061170	0.388349873447705		1
1:13824069_G_A	1	13824069	263062589	0.215914697786668		1
1:13831066_C_A	1	13831066	263069586	0.141370631835355		1
1:13834945_A_C	1	13834945	263073465	0.844950898010359		1
1:13835765_C_T	1	13835765	263074285	0.862181705911237		1
1:13835979_T_C	1	13835979	263074499	0.989680701056294		1
1:13836679_C_T	1	13836679	263075199	0.301294047335752		1
1:13842681_A_G	1	13842681	263081201	0.126554858284367		1
1:13843302_T_C	1	13843302	263081822	0.484365828181674		1
1:13854483_G_A	1	13854483	263093003	0.138580999817833		1
1:13890612_A_T	1	13890612	263129132	0.881201167657195		1
1:13895974_C_T	1	13895974	263134494	0.285378640067169		1
1:13896437_T_C	1	13896437	263134957	0.52287063030203		1
1:13897293_G_C	1	13897293	263135813	0.521008926883279		1
1:13901300_G_A	1	13901300	263139820	0.815581042528445		1
1:13901615_G_A	1	13901615	263140135	0.00477551157795614		1
1:13906611_G_A	1	13906611	263145131	0.698680787797578		1
1:13912425_C_T	1	13912425	263150945	0.407255834292966		1
1:13914831_G_T	1	13914831	263153351	0.297518047116046		1
1:13927707_A_G	1	13927707	263166227	0.533170427495805		1
1:13928955_G_A	1	13928955	263167475	0.20071788953325		1
1:13930604_T_C	1	13930604	263169124	0.813138809459533		1
1:13931159_T_C	1	13931159	263169679	0.814108224557139		1
1:13932007_C_G	1	13932007	263170527	0.0318425999509034		1
1:13935348_C_T	1	13935348	263173868	0.448617925838676		1
1:13939177_G_A	1	13939177	263177697	0.92956372825112		1
1:13941112_T_C	1	13941112	263179632	0.222473314710677		1
1:13944568_T_C	1	13944568	263183088	0.658548424205042		1
1:13948263_A_G	1	13948263	263186783	0.416383091379156		1
1:13948337_C_T	1	13948337	263186857	0.899131283894429		1
1:13948609_G_A	1	13948609	263187129	0.535309998231151		1
1:13973250_G_T	1	13973250	263211770	0.97796837576581		1
1:13992846_A_G	1	13992846	263231366	0.109723325430477		1
1:14002474_T_C	1	14002474	263240994	0.858569051592362		1
1:14039269_A_C	1	14039269	263277789	0.773156896270065		1
1:14049497_C_G	1	14049497	263288017	0.288601803619537		1
1:14060514_T_C	1	14060514	263299034	0.876245831005515		1
1:14079495_C_G	1	14079495	263318015	0.613577917738585		1
1:14082862_C_T	1	14082862	263321382	0.603960473986988		1
1:14086496_G_A	1	14086496	263325016	0.713978846405403		1
1:14096523_T_C	1	14096523	263335043	0.450022987725778		1
1:14119919_C_T	1	14119919	263358439	0.904468327256192		1
1:14122145_T_C	1	14122145	263360665	0.817944565115363		1
1:14126453_C_T	1	14126453	263364973	0.285838795041006		1
1:14128113_G_A	1	14128113	263366633	0.150045120420341		1
1:14129498_T_C	1	14129498	263368018	0.603389401268494		1
1:14133465_A_G	1	14133465	263371985	0.580846275793531		1
1:14148982_C_T	1	14148982	263387502	0.916862374471986		1
1:14160957_G_A	1	14160957	263399477	0.632499331457304		1
1:14163899_G_A	1	14163899	263402419	0.295658428305999		1
1:14167758_A_G	1	14167758	263406278	0.0171520040766796		1
1:14169833_A_C	1	14169833	263408353	0.355697215759287		1
1:14171179_A_T	1	14171179	263409699	0.709580507598921		1
1:14177680_G_A	1	14177680	263416200	0.774496113667502		1
1:14191412_T_C	1	14191412	263429932	0.465736293441613		1
1:14194221_G_T	1	14194221	263432741	0.587258815856812		1
1:14194816_G_A	1	14194816	263433336	0.323515225850352		1
1:14198978_G_C	1	14198978	263437498	0.650005008632546		1
1:14203845_C_G	1	14203845	263442365	0.539473298854959		1
1:14204056_G_T	1	14204056	263442576	0.456583881496751		1
1:14208024_C_T	1	14208024	263446544	0.119616527539476		1
1:14212675_T_C	1	14212675	263451195	0.658892321986845		1
1:14230131_A_C	1	14230131	263468651	0.974635624211138		1
1:14232853_A_G	1	14232853	263471373	0.108562826328205		1
1:14233453_C_A	1	14233453	263471973	0.624680533295		1
1:14235500_G_T	1	14235500	263474020	0.402862970584863		1
1:14250304_C_T	1	14250304	263488824	0.0942095720913446		1
1:14284999_G_A	1	14284999	263523519	0.648919872408216		1
1:14285215_G_A	1	14285215	263523735	0.0698763220172869		1
1:14292910_C_T	1	14292910	263531430	0.0913673702455938		1
1:14310181_G_C	1	14310181	263548701	0.18976673225513		1
1:14310538_G_A	1	14310538	263549058	0.311720478433922		1
1:14328175_A_G	1	14328175	263566695	0.982664065921082		1
1:14338059_C_T	1	14338059	263576579	0.658756817916902		1
1:14346651_G_A	1	14346651	263585171	0.856931366511044		1
1:14348554_G_A	1	14348554	263587074	0.0336250696290799		1
1:14360329_T_C	1	14360329	263598849	0.584800690259078		1
1:14363702_A_G	1	14363702	263602222	0.463277188741081		1
1:14367744_A_G	1	14367744	263606264	0.0252987996777674		1
1:14375510_C_T	1	14375510	263614030	0.787976051484099		1
1:14382057_G_A	1	14382057	263620577	0.591973145336455		1
1:14387969_G_A	1	14387969	263626489	0.528838791323172		1
1:14394087_C_T	1	14394087	263632607	0.11551758703881		1
1:14394512_C_T	1	14394512	263633032	0.126002575673601		1
1:14395050_C_T	1	14395050	263633570	0.560036388237905		1
1:14400202_G_A	1	14400202	263638722	0.352692088384212		1
1:14405785_C_A	1	14405785	263644305	0.680763461788454		1
1:14411375_A_T	1	14411375	263649895	0.162616164313384		1
1:14434528_A_C	1	14434528	263673048	0.0863400220246385		1
1:14442381_A_G	1	14442381	263680901	0.718972375916291		1
1:14442917_C_T	1	14442917	263681437	0.547261247075231		1
1:14457387_T_C	1	14457387	263695907	0.951980512188766		1
1:14465185_C_G	1	14465185	263703705	0.779255800399138		1
1:14467197_C_T	1	14467197	263705717	0.201344679661147		1
1:14467731_T_A	1	14467731	263706251	0.593023640872596		1
1:14474668_T_C	1	14474668	263713188	0.456212403147743		1
1:14480706_T_C	1	14480706	263719226	0.872562627598902		1
1:14496237_C_T	1	14496237	263734757	0.970153033399543		1
1:14513235_G_A	1	14513235	263751755	0.988815238495423		1
1:14513363_A_C	1	14513363	263751883	0.736039259759115		1
1:14531124_T_C	1	14531124	263769644	0.894748326841286		1
1:14537327_A_G	1	14537327	263775847	0.0835937437461737		1
1:14544155_C_A	1	14544155	263782675	0.6481372426638		1
1:14579294_T_C	1	14579294	263817814	0.909160589660414		1
1:14587210_A_G	1	14587210	263825730	0.93841583080462		1
1:14588933_C_T	1	14588933	263827453	0.147427836568378		1
1:14590815_A_C	1	14590815	263829335	0.248512966785532		1
1:14605530_G_A	1	14605530	263844050	0.0926186870261648		1
1:14610187_G_A	1	14610187	263848707	0.900465520164502		1
1:14610592_G_A	1	14610592	263849112	0.550471121191349		1
1:14614858_T_C	1	14614858	263853378	0.125141816979218		1
1:14616999_T_C	1	14616999	263855519	0.359455538616418		1
1:14619237_A_G	1	14619237	263857757	0.179310003093221		1
1:14620211_G_T	1	14620211	263858731	0.732118985501588		1
1:14625423_A_C	1	14625423	263863943	0.965683134193144		1
1:14629604_C_T	1	14629604	263868124	0.329492811789454		1
1:14630083_C_T	1	14630083	263868603	0.662418072886868		1
1:14634654_G_A	1	14634654	263873174	0.81089241286561		1
1:14641195_T_C	1	14641195	263879715	0.390421332247725		1
1:14657568_A_G	1	14657568	263896088	0.274065367722374		1
1:14665294_G_A	1	14665294	263903814	0.814255402179947		1
1:14667648_A_G	1	14667648	263906168	0.478264739199525		1
1:14670351_A_G	1	14670351	263908871	0.939998098443179		1
1:14685070_C_T	1	14685070	263923590	0.603102830549916		1
1:14687561_C_T	1	14687561	263926081	0.333263943762933		1
1:14699809_G_A	1	14699809	263938329	0.512705763599585		1
1:14706809_A_C	1	14706809	263945329	0.595474907410029		1
1:14716475_T_C	1	14716475	263954995	0.0731690825296089		1
1:14719943_C_T	1	14719943	263958463	0.05601975803298		1
1:14720290_C_G	1	14720290	263958810	0.0166037329171503		1
1:14720361_C_A	1	14720361	263958881	0.482677724783448		1
1:14729115_G_A	1	14729115	263967635	0.345685846806036		1
1:14729438_C_T	1	14729438	263967958	0.506194047136038		1
1:14731037_A_G	1	14731037	263969557	0.907743726842614		1
1:14731661_G_A	1	14731661	263970181	0.548793447374745		1
1:14732437_T_C	1	14732437	263970957	0.423206585235102		1
1:14736779_T_C	1	14736779	263975299	0.0483629293692994		1
1:14744328_T_C	1	14744328	263982848	0.23542364852487		1
1:14745435_G_A	1	14745435	263983955	0.0445853396587293		1
1:14764230_C_T	1	14764230	264002750	0.637427660389749		1
1:14773232_G_A	1	14773232	264011752	0.540115508590734		1
1:14780107_G_A	1	14780107	264018627	0.443006497883619		1
1:14781923_G_A	1	14781923	264020443	0.220032770322157		1
1:14787685_T_C	1	14787685	264026205	0.632028940284108		1
1:14790631_T_C	1	14790631	264029151	0.689088368549473		1
1:14792239_C_T	1	14792239	264030759	0.157653170929978		1
1:14792832_C_A	1	14792832	264031352	0.145040613822225		1
1:14793390_A_G	1	14793390	264031910	0.296935998254165		1
1:14793430_G_A	1	14793430	264031950	0.0682391325497802		1
1:14800305_A_C	1	14800305	264038825	0.462601168197197		1
1:14800720_A_G	1	14800720	264039240	0.00442110129861015		1
1:14805098_C_A	1	14805098	264043618	0.120789271180401		1
1:14808238_C_T	1	14808238	264046758	0.226608144085497		1
1:14828040_T_C	1	14828040	264066560	0.86082923560305		1
1:14835926_A_G	1	14835926	264074446	0.0731365899168412		1
1:14838089_T_C	1	14838089	264076609	0.00398119983779939		1
1:14838513_T_C	1	14838513	264077033	0.928570490191661		1
1:14846789_C_T	1	14846789	264085309	0.505146441596813		1
1:14855104_G_T	1	14855104	264093624	0.694702038651832		1
1:14876125_A_T	1	14876125	264114645	0.255924535539545		1
1:14877146_A_G	1	14877146	264115666	0.614596200260995		1
1:14877919_C_T	1	14877919	264116439	0.874252587258043		1
1:14878386_G_A	1	14878386	264116906	0.00235569851930249		1
1:14878689_G_A	1	14878689	264117209	0.664365516633761		1
1:14882294_T_G	1	14882294	264120814	0.102369467239917		1
1:14890557_G_T	1	14890557	264129077	0.875446670576678		1
1:14960380_C_A	1	14960380	264198900	0.251585652233991		1
1:14960382_A_C	1	14960382	264198902	0.746493707793086		1
1:14965294_A_C	1	14965294	264203814	0.358108235626676		1
1:14967842_T_A	1	14967842	264206362	0.0497132158307778		1
1:14970659_C_T	1	14970659	264209179	0.37955405472644		1
1:14976126_C_T	1	14976126	264214646	0.113832058332643		1
1:14980132_G_A	1	14980132	264218652	0.287754662779488		1
1:14980698_G_A	1	14980698	264219218	0.769224940646943		1
1:15001522_G_C	1	15001522	264240042	0.435355813079421		1
1:15023903_A_G	1	15023903	264262423	0.325351146716539		1
1:15028346_G_A	1	15028346	264266866	0.548907417072491		1
1:15049559_C_T	1	15049559	264288079	0.504712193927076		1
1:15049860_C_T	1	15049860	264288380	0.728120569613613		1
1:15051086_G_A	1	15051086	264289606	0.572044849617009		1
1:15059529_G_A	1	15059529	264298049	0.628323605634041		1
1:15066595_A_G	1	15066595	264305115	0.790341068546129		1
1:15069895_T_C	1	15069895	264308415	0.725747819528623		1
1:15074119_C_G	1	15074119	264312639	0.266875487527619		1
1:15081351_A_T	1	15081351	264319871	0.320595895048709		1
1:15089342_C_T	1	15089342	264327862	0.928073866814473		1
1:15096607_A_G	1	15096607	264335127	0.790669170261732		1
1:15098807_C_T	1	15098807	264337327	0.580219249194772		1
1:15099707_C_T	1	15099707	264338227	0.385338139787099		1
1:15100113_C_T	1	15100113	264338633	0.295099854849987		1
1:15101423_G_A	1	15101423	264339943	0.286914755161778		1
1:15102854_C_T	1	15102854	264341374	0.182575540733041		1
1:15120969_G_A	1	15120969	264359489	0.272250484393416		1
1:15121407_A_G	1	15121407	264359927	0.336194445695668		1
1:15130837_T_A	1	15130837	264369357	0.775124830820717		1
1:15134221_C_T	1	15134221	264372741	0.306752669186033		1
1:15137739_G_A	1	15137739	264376259	0.472110508249751		1
1:15138437_C_T	1	15138437	264376957	0.0463212379675179		1
1:15140808_T_C	1	15140808	264379328	0.90635505779515		1
1:15141940_C_T	1	15141940	264380460	0.641803255496042		1
1:15142578_A_G	1	15142578	264381098	0.39673372294167		1
1:15149693_T_C	1	15149693	264388213	0.912627078275531		1
1:15150927_T_C	1	15150927	264389447	0.283261188354259		1
1:15151557_T_A	1	15151557	264390077	0.79758283569206		1
1:15152036_C_G	1	15152036	264390556	0.505111182605199		1
1:15152305_A_G	1	15152305	264390825	0.26565387576119		1
1:15153369_G_A	1	15153369	264391889	0.639423251185122		1
1:15153764_C_A	1	15153764	264392284	0.727633827213449		1
1:15153888_T_C	1	15153888	264392408	0.64257763559786		1
1:15153974_G_A	1	15153974	264392494	0.0398637445313574		1
1:15153989_T_G	1	15153989	264392509	0.963331859447186		1
1:15158825_C_A	1	15158825	264397345	0.804600427285209		1
1:15166381_C_A	1	15166381	264404901	0.543104815082185		1
1:15169460_G_C	1	15169460	264407980	0.583684218248466		1
1:15171520_G_C	1	15171520	264410040	0.602409536923927		1
1:15173187_G_A	1	15173187	264411707	0.769959963836034		1
1:15175219_C_T	1	15175219	264413739	0.60859275362954		1
1:15177710_G_A	1	15177710	264416230	0.989554909314402		1
1:15178795_G_A	1	15178795	264417315	0.698897992569555		1
1:15181575_G_T	1	15181575	264420095	0.516430366398025		1
1:15185885_A_G	1	15185885	264424405	0.0131798146932655		1
1:15188932_T_C	1	15188932	264427452	0.889230945801458		1
1:15198049_G_A	1	15198049	264436569	0.201946712927446		1
1:15205751_G_A	1	15205751	264444271	0.619094911244138		1
1:15206214_G_A	1	15206214	264444734	0.495201083246037		1
1:15211418_G_T	1	15211418	264449938	0.0213936927099448		1
1:15213193_G_A	1	15213193	264451713	0.567651744810688		1
1:15217692_C_T	1	15217692	264456212	0.729896169790929		1
1:15235316_C_T	1	15235316	264473836	0.739597651702891		1
1:15240222_G_A	1	15240222	264478742	0.417178392002573		1
1:15241414_C_T	1	15241414	264479934	0.148264992729474		1
1:15260020_G_A	1	15260020	264498540	0.410808092975929		1
1:15289018_C_T	1	15289018	264527538	0.454424801458591		1
1:15298570_G_T	1	15298570	264537090	0.494105198796677		1
1:15303079_C_T	1	15303079	264541599	0.724662088274964		1
1:15305593_G_A	1	15305593	264544113	0.0221043306659548		1
1:15305949_T_C	1	15305949	264544469	0.429481336197676		1
1:15311492_C_T	1	15311492	264550012	0.523964105912022		1
1:15311496_G_C	1	15311496	264550016	0.272977906683818		1
1:15311808_A_T	1	15311808	264550328	0.568801621351005		1
1:15312879_A_G	1	15312879	264551399	0.218129839504459		1
1:15321591_G_A	1	15321591	264560111	0.477608785033944		1
1:15322541_C_T	1	15322541	264561061	0.109228855021142		1
1:15322606_G_A	1	15322606	264561126	0.736330783990368		1
1:15338235_C_T	1	15338235	264576755	0.949240921049801		1
1:15338938_A_G	1	15338938	264577458	0.922077509080432		1
1:15346319_G_A	1	15346319	264584839	0.0817698267938671		1
1:15347076_C_T	1	15347076	264585596	0.0389788242345971		1
1:15358005_C_T	1	15358005	264596525	0.743874818319462		1
1:15362543_C_G	1	15362543	264601063	0.320377286846916		1
1:15371782_G_A	1	15371782	264610302	0.0816350245657974		1
1:15371961_G_T	1	15371961	264610481	0.693306332644803		1
1:15372271_A_G	1	15372271	264610791	0.0740263493255892		1
1:15372753_C_T	1	15372753	264611273	0.247112890138697		1
1:15373108_G_A	1	15373108	264611628	0.0697932929962113		1
1:15373378_G_T	1	15373378	264611898	0.916958003863292		1
1:15376711_G_A	1	15376711	264615231	0.468018818085112		1
1:15379006_G_A	1	15379006	264617526	0.809371844662264		1
1:15389785_G_A	1	15389785	264628305	0.376359247948467		1
1:15393518_C_T	1	15393518	264632038	0.555129344553174		1
1:15401862_A_G	1	15401862	264640382	0.517070135976502		1
1:15407733_C_T	1	15407733	264646253	0.0369110519302237		1
1:15409769_G_C	1	15409769	264648289	0.0167225929397774		1
1:15411579_A_C	1	15411579	264650099	0.581952549585119		1
1:15414534_T_G	1	15414534	264653054	0.14613183635924		1
1:15417123_G_A	1	15417123	264655643	0.894444277322529		1
1:15424583_C_T	1	15424583	264663103	0.369209304204682		1
1:15425957_T_G	1	15425957	264664477	0.368519390661873		1
1:15426069_A_G	1	15426069	264664589	0.515669915931484		1
1:15426594_C_A	1	15426594	264665114	0.0365428437019891		1
1:15427934_C_T	1	15427934	264666454	0.993748187172127		1
1:15439098_C_T	1	15439098	264677618	0.210540112586618		1
1:15449891_C_T	1	15449891	264688411	0.928654640465273		1
1:15462508_G_A	1	15462508	264701028	0.319064317026349		1
1:15466964_G_A	1	15466964	264705484	0.24645279026299		1
1:15487115_G_A	1	15487115	264725635	0.218529479595729		1
1:15493295_G_A	1	15493295	264731815	0.613033456736776		1
1:15494331_C_G	1	15494331	264732851	0.627043208188412		1
1:15506225_C_T	1	15506225	264744745	0.776505506434424		1
1:15511529_G_A	1	15511529	264750049	0.741832279461192		1
1:15518696_G_C	1	15518696	264757216	0.262703601901854		1
1:15525042_T_C	1	15525042	264763562	0.24620727049548		1
1:15526534_G_A	1	15526534	264765054	0.315372269013606		1
1:15553253_G_C	1	15553253	264791773	0.865043459027889		1
1:15553837_C_G	1	15553837	264792357	0.482852827550426		1
1:15557767_C_T	1	15557767	264796287	0.990399992840014		1
1:15560027_C_T	1	15560027	264798547	0.262743564800741		1
1:15570097_A_G	1	15570097	264808617	0.576441855915491		1
1:15571197_A_G	1	15571197	264809717	0.330331062246042		1
1:15571315_T_C	1	15571315	264809835	0.302685915723776		1
1:15585227_A_C	1	15585227	264823747	0.921014656821019		1
1:15587545_A_G	1	15587545	264826065	0.681839622248461		1
1:15589335_G_C	1	15589335	264827855	0.000600059688445726		1
1:15592989_C_G	1	15592989	264831509	0.54601765948375		1
1:15602199_C_T	1	15602199	264840719	0.843853843676001		1
1:15603820_G_C	1	15603820	264842340	0.493865869785259		1
1:15612225_G_A	1	15612225	264850745	0.0613706173748268		1
1:15613946_G_A	1	15613946	264852466	0.986247257748015		1
1:15616122_C_T	1	15616122	264854642	0.308797804920575		1
1:15619942_G_A	1	15619942	264858462	0.862276452150282		1
1:15620030_A_C	1	15620030	264858550	0.537466070977167		1
1:15630203_A_G	1	15630203	264868723	0.801789642777125		1
1:15645193_G_A	1	15645193	264883713	0.332220483718083		1
1:15646050_G_A	1	15646050	264884570	0.713769213243033		1
1:15647633_T_C	1	15647633	264886153	0.571162562602469		1
1:15651828_T_C	1	15651828	264890348	0.808474890603487		1
1:15653949_C_T	1	15653949	264892469	0.129816055793775		1
1:15664027_C_T	1	15664027	264902547	0.190257568235888		1
1:15664410_C_T	1	15664410	264902930	0.814282734165406		1
1:15677373_G_A	1	15677373	264915893	0.542422910267157		1
1:15681197_C_A	1	15681197	264919717	0.0839414003659989		1
1:15681944_G_C	1	15681944	264920464	0.222456317881609		1
1:15686323_G_A	1	15686323	264924843	0.645234990981871		1
1:15686564_G_A	1	15686564	264925084	0.943347108835854		1
1:15686834_C_T	1	15686834	264925354	0.197067494727494		1
1:15687059_A_G	1	15687059	264925579	0.126985843696262		1
1:15693424_T_C	1	15693424	264931944	0.542608668099698		1
1:15708274_C_T	1	15708274	264946794	0.403515312914502		1
1:15717353_T_C	1	15717353	264955873	0.0187853821922511		1
1:15718756_T_C	1	15718756	264957276	0.147912449972264		1
1:15732987_T_A	1	15732987	264971507	0.0644693368593415		1
1:15745728_G_A	1	15745728	264984248	0.278580837616943		1
1:15745862_G_A	1	15745862	264984382	0.444941905858026		1
1:15746245_T_C	1	15746245	264984765	0.725942316660056		1
1:15752003_G_A	1	15752003	264990523	0.176857922250427		1
1:15762292_G_C	1	15762292	265000812	0.42342652347781		1
1:15772933_A_G	1	15772933	265011453	0.414514810137318		1
1:15797143_G_A	1	15797143	265035663	0.997142908586621		1
1:15809141_G_A	1	15809141	265047661	0.495100066212319		1
1:15810346_T_C	1	15810346	265048866	0.22564618317473		1
1:15869833_G_A	1	15869833	265108353	0.301881827552103		1
1:15872512_C_G	1	15872512	265111032	0.721432901852597		1
1:15882839_C_T	1	15882839	265121359	0.251502198431961		1
1:16012966_G_T	1	16012966	265251486	0.0483070398814793		1
1:16015509_C_T	1	16015509	265254029	0.907465952606016		1
1:16042725_C_T	1	16042725	265281245	0.589302631623853		1
1:16073134_G_A	1	16073134	265311654	0.42132465585315		1
1:16075906_G_A	1	16075906	265314426	0.0691734056528255		1
1:16096279_C_T	1	16096279	265334799	0.95150653597366		1
1:16124619_A_G	1	16124619	265363139	0.0948639353056433		1
1:16131588_C_T	1	16131588	265370108	0.661396020525922		1
1:16144310_T_C	1	16144310	265382830	0.449908380937032		1
1:16144941_G_T	1	16144941	265383461	0.192524504502375		1
1:16146256_C_T	1	16146256	265384776	0.254979323413526		1
1:16148629_C_T	1	16148629	265387149	0.505018653976166		1
1:16158608_G_A	1	16158608	265397128	0.969503159978631		1
1:16183106_A_G	1	16183106	265421626	0.112472018568928		1
1:16231030_C_T	1	16231030	265469550	0.627418936487486		1
1:16247151_C_A	1	16247151	265485671	0.593255539947241		1
1:16258610_C_G	1	16258610	265497130	0.15625287841208		1
1:16288042_T_C	1	16288042	265526562	0.759499074253987		1
1:16304706_T_C	1	16304706	265543226	0.121037177113893		1
1:16310203_G_A	1	16310203	265548723	0.46547052076453		1
1:16319651_C_T	1	16319651	265558171	0.776394570254172		1
1:16330139_C_T	1	16330139	265568659	0.00612377528442354		1
1:16335733_C_G	1	16335733	265574253	0.533088079318194		1
1:16361281_A_C	1	16361281	265599801	0.64392545525251		1
1:16366700_T_A	1	16366700	265605220	0.917973047361254		1
1:16385762_G_A	1	16385762	265624282	0.955813840703035		1
1:16406162_T_C	1	16406162	265644682	0.0367895991857434		1
1:16441163_C_T	1	16441163	265679683	0.346916802682992		1
1:16519896_A_T	1	16519896	265758416	0.129544329062585		1
1:16520861_G_T	1	16520861	265759381	0.351761428225228		1
1:16540374_C_T	1	16540374	265778894	0.713156188797012		1
1:16572508_C_T	1	16572508	265811028	0.586870143399691		1
1:16584493_T_A	1	16584493	265823013	0.122746477927984		1
1:16605918_T_A	1	16605918	265844438	0.840919031349968		1
1:16620415_T_C	1	16620415	265858935	0.526224547505143		1
1:16708202_G_A	1	16708202	265946722	0.614578301255339		1
1:16708944_A_G	1	16708944	265947464	0.16452529003063		1
1:16732219_C_T	1	16732219	265970739	0.0211457008016094		1
1:16746888_A_G	1	16746888	265985408	0.577387260455801		1
1:16761912_T_A	1	16761912	266000432	0.907558806404878		1
1:16794254_G_A	1	16794254	266032774	0.962993384215576		1
1:16794377_T_C	1	16794377	266032897	0.980040275656584		1
1:16801091_C_T	1	16801091	266039611	0.894569754929434		1
1:16805181_T_C	1	16805181	266043701	0.25216457766267		1
1:16806683_G_A	1	16806683	266045203	0.680136112784582		1
1:16817143_C_G	1	16817143	266055663	0.6444161205892		1
1:16829165_T_C	1	16829165	266067685	0.786225448568013		1
1:16833352_C_A	1	16833352	266071872	0.781900084137316		1
1:16835169_G_A	1	16835169	266073689	0.625846106264616		1
1:16838646_T_C	1	16838646	266077166	0.992074779717248		1
1:16840786_G_T	1	16840786	266079306	0.303023883713052		1
1:16847315_T_C	1	16847315	266085835	0.210646817942961		1
1:16850144_C_A	1	16850144	266088664	0.458698159611237		1
1:16859250_A_G	1	16859250	266097770	0.903565447085183		1
1:16867518_G_C	1	16867518	266106038	0.45852189139876		1
1:16889004_C_T	1	16889004	266127524	0.43853596262202		1
1:16895276_G_A	1	16895276	266133796	0.22769352054694		1
1:16908914_G_A	1	16908914	266147434	0.682697761525321		1
1:16914415_A_G	1	16914415	266152935	0.534315670128195		1
1:16931643_G_A	1	16931643	266170163	0.369509306629753		1
1:16946535_T_C	1	16946535	266185055	0.768753157701767		1
1:16984958_G_A	1	16984958	266223478	0.461091247390384		1
1:16990770_T_G	1	16990770	266229290	0.467389157792548		1
1:17006483_A_C	1	17006483	266245003	0.622076667065845		1
1:17007199_C_G	1	17007199	266245719	0.741117100215433		1
1:17019788_G_A	1	17019788	266258308	0.455062322096807		1
1:17029714_G_C	1	17029714	266268234	0.467271587441899		1
1:17035193_C_T	1	17035193	266273713	0.983196524103878		1
1:17046613_C_T	1	17046613	266285133	0.75232945547956		1
1:17075270_G_A	1	17075270	266313790	0.303693712055835		1
1:17083816_G_A	1	17083816	266322336	0.461142468920984		1
1:17085427_T_C	1	17085427	266323947	0.0959154599384401		1
1:17087465_G_A	1	17087465	266325985	0.949119436601993		1
1:17091699_T_C	1	17091699	266330219	0.373675948841014		1
1:17101163_A_G	1	17101163	266339683	0.0478177477001891		1
1:17106495_A_G	1	17106495	266345015	0.821387399023923		1
1:17122861_T_G	1	17122861	266361381	0.652210726805501		1
1:17198832_T_C	1	17198832	266437352	0.696982799912552		1
1:17199855_G_A	1	17199855	266438375	0.548795386073142		1
1:17200388_C_T	1	17200388	266438908	0.376783083146416		1
1:17206257_A_G	1	17206257	266444777	0.92222989107444		1
1:17213637_G_A	1	17213637	266452157	0.392823641322616		1
1:17216244_C_T	1	17216244	266454764	0.184475175871401		1
1:17226354_T_C	1	17226354	266464874	0.896680349237225		1
1:17234921_A_G	1	17234921	266473441	0.195558777944111		1
1:17249487_G_T	1	17249487	266488007	0.118662432557509		1
1:17250141_T_C	1	17250141	266488661	0.102440152572446		1
1:17258990_G_A	1	17258990	266497510	0.494309451299086		1
1:17266536_G_C	1	17266536	266505056	0.452669391427072		1
1:17284498_T_C	1	17284498	266523018	0.772689768556854		1
1:17287666_G_A	1	17287666	266526186	0.143296274478955		1
1:17292678_G_A	1	17292678	266531198	0.621600620603073		1
1:17296882_G_A	1	17296882	266535402	0.322560019139287		1
1:17301940_G_T	1	17301940	266540460	0.996189264467723		1
1:17320122_A_C	1	17320122	266558642	0.683143381203798		1
1:17323978_T_C	1	17323978	266562498	0.858205337294876		1
1:17334914_A_G	1	17334914	266573434	0.586763533949898		1
1:17354933_T_C	1	17354933	266593453	0.6974583984981		1
1:17360827_A_T	1	17360827	266599347	0.996215188454831		1
1:17376476_G_C	1	17376476	266614996	0.272433797313619		1
1:17377956_C_A	1	17377956	266616476	0.672718228677325		1
1:17381075_C_T	1	17381075	266619595	0.854505314684851		1
1:17403400_G_T	1	17403400	266641920	0.991962981397833		1
1:17413465_G_A	1	17413465	266651985	0.648590051489802		1
1:17421888_G_A	1	17421888	266660408	0.643654781537968		1
1:17422028_T_A	1	17422028	266660548	0.721211830662004		1
1:17431223_C_T	1	17431223	266669743	0.625169977640609		1
1:17433846_G_T	1	17433846	266672366	0.629996817824371		1
1:17444511_A_G	1	17444511	266683031	0.569870170821512		1
1:17459870_A_G	1	17459870	266698390	0.161346623844982		1
1:17469233_A_G	1	17469233	266707753	0.798749838884591		1
1:17472394_C_T	1	17472394	266710914	0.337069229510579		1
1:17476093_C_T	1	17476093	266714613	0.64310956941536		1
1:17477768_A_G	1	17477768	266716288	0.435068876128077		1
1:17489167_G_A	1	17489167	266727687	0.376829937012459		1
1:17490623_C_T	1	17490623	266729143	0.815042863878507		1
1:17492052_A_G	1	17492052	266730572	0.655108196758685		1
1:17492147_G_A	1	17492147	266730667	0.571371006151731		1
1:17496777_G_C	1	17496777	266735297	0.281177864678517		1
1:17502561_C_T	1	17502561	266741081	0.754686246014208		1
1:18014082_G_A	1	18014082	267252602	3.78788979563888e-06	6.35800383915835e-06	0
1:18439991_G_A	1	18439991	267678511	3.48244778650131e-07	1.95630887358718e-07	0
1:18754325_C_A	1	18754325	267992845	8.49802845442109e-06	0.00414717918111747	0
1:19277271_G_C	1	19277271	268515791	0.152526151542738		1
1:19288414_T_G	1	19288414	268526934	0.469738469237121		1
1:19389542_G_A	1	19389542	268628062	0.843496176203461		1
1:19421122_G_A	1	19421122	268659642	0.282849867040788		1
1:19521157_G_A	1	19521157	268759677	0.847274415757067		1
1:19534021_G_T	1	19534021	268772541	0.554193699367114		1
1:19589770_C_T	1	19589770	268828290	0.0687836878415358		1
1:19591383_C_A	1	19591383	268829903	0.94598238642787		1
1:19598586_A_C	1	19598586	268837106	0.171698036030982		1
1:19637248_T_C	1	19637248	268875768	0.552064300838199		1
1:19679934_G_T	1	19679934	268918454	0.985696588814629		1
1:19682136_T_C	1	19682136	268920656	0.65770744777718		1
1:19706751_A_C	1	19706751	268945271	0.641624646067981		1
1:19727935_G_A	1	19727935	268966455	0.611637281834663		1
1:19751016_A_T	1	19751016	268989536	0.731577319547204		1
1:19756825_G_A	1	19756825	268995345	0.902803134493771		1
1:19761062_T_A	1	19761062	268999582	0.0825714409272762		1
1:19769148_C_A	1	19769148	269007668	0.866959767051639		1
1:19779784_C_T	1	19779784	269018304	0.0253758600753165		1
1:19783797_T_C	1	19783797	269022317	0.930315979562185		1
1:19791033_G_A	1	19791033	269029553	0.103717114963206		1
1:19794550_T_C	1	19794550	269033070	0.570090885795943		1
1:19816730_G_A	1	19816730	269055250	0.96582409004244		1
1:19817942_C_A	1	19817942	269056462	0.34431357646834		1
1:19884157_C_T	1	19884157	269122677	0.0442036397251596		1
1:19899537_A_T	1	19899537	269138057	0.595679805888404		1
1:19931166_G_T	1	19931166	269169686	0.624216923631131		1
1:19936845_A_C	1	19936845	269175365	0.499778966463013		1
1:19957908_C_T	1	19957908	269196428	0.937582906739054		1
1:19965927_C_A	1	19965927	269204447	0.321585870362776		1
1:19970888_G_T	1	19970888	269209408	0.585584404404741		1
1:19974794_T_C	1	19974794	269213314	0.362473363877467		1
1:19981791_A_G	1	19981791	269220311	0.648844728613227		1
1:19987729_C_T	1	19987729	269226249	0.553957725288337		1
1:19990043_G_A	1	19990043	269228563	0.425456466091381		1
1:20061388_G_A	1	20061388	269299908	0.894735678647823		1
1:20605482_C_T	1	20605482	269844002	8.00905466805837e-06	1.90251037956354e-05	0
1:21432577_G_T	1	21432577	270671097	0.212388698404441		1
1:21472234_T_C	1	21472234	270710754	0.312319446724529		1
1:21518280_G_A	1	21518280	270756800	0.0732156718187683		1
1:21544247_T_A	1	21544247	270782767	0.544734023894881		1
1:21578857_C_T	1	21578857	270817377	0.632509661189831		1
1:21585580_G_A	1	21585580	270824100	0.861066098877912		1
1:21600234_G_A	1	21600234	270838754	0.238948152768158		1
1:21632470_C_T	1	21632470	270870990	0.35798670661522		1
1:21646531_G_T	1	21646531	270885051	0.99214600199597		1
1:21653123_G_T	1	21653123	270891643	0.771533365539759		1
1:21653686_C_T	1	21653686	270892206	0.479747769671462		1
1:21673896_C_T	1	21673896	270912416	0.928144559935681		1
1:21675765_G_A	1	21675765	270914285	0.149244240689958		1
1:21701153_A_G	1	21701153	270939673	0.364999487778342		1
1:21705435_A_G	1	21705435	270943955	0.91264569367439		1
1:21718145_T_C	1	21718145	270956665	0.585888042439698		1
1:21738259_C_T	1	21738259	270976779	0.115739514703145		1
1:21796237_G_A	1	21796237	271034757	0.541774489083347		1
1:21819213_A_C	1	21819213	271057733	0.764986702008359		1
1:21826760_G_A	1	21826760	271065280	0.275221578574216		1
1:21841547_C_T	1	21841547	271080067	0.768020621421181		1
1:21863691_G_T	1	21863691	271102211	0.567196768624536		1
1:21889760_G_A	1	21889760	271128280	0.395946344137444		1
1:21892120_G_A	1	21892120	271130640	0.907874564227418		1
1:21907913_G_C	1	21907913	271146433	0.591394437454941		1
1:21908479_A_G	1	21908479	271146999	0.956561321757652		1
1:21934678_C_G	1	21934678	271173198	0.820387186100424		1
1:21953040_G_A	1	21953040	271191560	0.00398874870932793		1
1:21963231_T_C	1	21963231	271201751	0.520383926768357		1
1:21969942_T_G	1	21969942	271208462	0.918166215154368		1
1:21978648_A_G	1	21978648	271217168	0.978274674417729		1
1:21995044_G_T	1	21995044	271233564	0.914298189569005		1
1:21996031_G_A	1	21996031	271234551	0.472223712265758		1
1:21998818_C_T	1	21998818	271237338	0.861874202754325		1
1:22071706_C_A	1	22071706	271310226	0.655968460295068		1
1:22081356_G_A	1	22081356	271319876	0.839516960147196		1
1:22112067_C_T	1	22112067	271350587	0.62256910990209		1
1:22120601_A_G	1	22120601	271359121	0.331106432460485		1
1:22124820_A_C	1	22124820	271363340	0.218404025047925		1
1:22133430_C_G	1	22133430	271371950	0.709667222451109		1
1:22135590_T_A	1	22135590	271374110	0.0769575810670896		1
1:22141983_T_C	1	22141983	271380503	0.652316590743038		1
1:22173449_C_T	1	22173449	271411969	0.807620498055942		1
1:22181483_T_C	1	22181483	271420003	0.519821317879721		1
1:22186113_T_G	1	22186113	271424633	0.266355214990619		1
1:22187470_G_C	1	22187470	271425990	0.46894840559598		1
1:22190541_C_G	1	22190541	271429061	0.725325128113918		1
1:22196574_G_C	1	22196574	271435094	0.184571474960317		1
1:22199982_G_A	1	22199982	271438502	0.241169527526094		1
1:22207618_G_T	1	22207618	271446138	0.699494677155511		1
1:22212909_A_G	1	22212909	271451429	0.156017393078743		1
1:22214040_G_A	1	22214040	271452560	0.417391326911203		1
1:22225921_C_T	1	22225921	271464441	0.445050059746072		1
1:22241660_G_A	1	22241660	271480180	0.0457879913588621		1
1:22254558_A_G	1	22254558	271493078	0.464315869414177		1
1:22261395_A_G	1	22261395	271499915	0.298785970832071		1
1:22267926_A_G	1	22267926	271506446	0.0666355417849008		1
1:22279626_G_A	1	22279626	271518146	0.0848987991959007		1
1:22287622_T_C	1	22287622	271526142	0.909371080105472		1
1:22302903_C_T	1	22302903	271541423	0.271200155849043		1
1:22310701_C_T	1	22310701	271549221	0.638765009235289		1
1:22313017_G_T	1	22313017	271551537	0.632487884365305		1
1:22319087_G_C	1	22319087	271557607	0.414031972440583		1
1:22320635_G_C	1	22320635	271559155	0.040870191657848		1
1:22327961_C_G	1	22327961	271566481	0.796618249774717		1
1:22335630_G_A	1	22335630	271574150	0.946427761315477		1
1:22343070_C_T	1	22343070	271581590	0.351965259967626		1
1:22345860_G_A	1	22345860	271584380	0.826635323970593		1
1:22346342_C_T	1	22346342	271584862	0.654766888423293		1
1:22373624_C_T	1	22373624	271612144	0.209368546289421		1
1:22387996_G_A	1	22387996	271626516	0.209014309431459		1
1:22403107_T_C	1	22403107	271641627	0.155735777622972		1
1:22428617_A_G	1	22428617	271667137	0.492974630869306		1
1:22449360_C_T	1	22449360	271687880	0.644771199183905		1
1:22477493_C_T	1	22477493	271716013	0.676355554501327		1
1:22489057_A_G	1	22489057	271727577	0.178545088627133		1
1:22500228_T_C	1	22500228	271738748	0.0915023700142768		1
1:22512667_G_A	1	22512667	271751187	0.391434183463244		1
1:22519911_C_T	1	22519911	271758431	0.855768363369502		1
1:22553555_C_T	1	22553555	271792075	0.737171184988856		1
1:22556442_A_T	1	22556442	271794962	0.236437405355521		1
1:22564787_C_T	1	22564787	271803307	0.202706088036805		1
1:22577709_A_G	1	22577709	271816229	0.388402152578143		1
1:22579415_C_T	1	22579415	271817935	0.84906715625532		1
1:22595111_C_T	1	22595111	271833631	0.149298667143151		1
1:22598229_G_A	1	22598229	271836749	0.105382728738621		1
1:22606786_T_C	1	22606786	271845306	0.500912100504815		1
1:22607109_C_T	1	22607109	271845629	0.692189981088406		1
1:22611279_T_C	1	22611279	271849799	0.240335151284072		1
1:22617854_T_C	1	22617854	271856374	0.945499128161973		1
1:22637713_C_T	1	22637713	271876233	0.0690321147193582		1
1:22642797_G_A	1	22642797	271881317	0.757633993944215		1
1:22646126_G_A	1	22646126	271884646	0.765966366988708		1
1:22651414_C_T	1	22651414	271889934	0.558596832533755		1
1:22651579_G_C	1	22651579	271890099	0.898787113572711		1
1:22657777_G_A	1	22657777	271896297	0.459235851529101		1
1:22659203_T_A	1	22659203	271897723	0.145625425873511		1
1:22663720_G_A	1	22663720	271902240	0.781765647352205		1
1:22699970_G_A	1	22699970	271938490	0.992521855315279		1
1:22705416_G_C	1	22705416	271943936	0.498034007969334		1
1:22706398_G_A	1	22706398	271944918	0.046607562954301		1
1:22713344_G_T	1	22713344	271951864	0.598937602359049		1
1:22732073_A_G	1	22732073	271970593	0.424698085118868		1
1:22736024_C_A	1	22736024	271974544	0.747913279283561		1
1:22737344_C_T	1	22737344	271975864	0.49087285599504		1
1:22737589_G_C	1	22737589	271976109	0.722186485441899		1
1:22738033_G_T	1	22738033	271976553	0.621717801012166		1
1:22739512_G_A	1	22739512	271978032	0.718401901713266		1
1:22753459_A_C	1	22753459	271991979	0.620562150611204		1
1:22772772_T_C	1	22772772	272011292	0.883792147656661		1
1:22777677_C_T	1	22777677	272016197	0.280930685195935		1
1:22792922_C_G	1	22792922	272031442	0.450543533754756		1
1:22793532_G_A	1	22793532	272032052	0.880760867073695		1
1:22799930_G_A	1	22799930	272038450	0.671815897765945		1
1:22800249_G_T	1	22800249	272038769	0.612462975645852		1
1:22804152_A_G	1	22804152	272042672	0.419131618650026		1
1:22810782_G_A	1	22810782	272049302	0.729228760505761		1
1:22811115_A_G	1	22811115	272049635	0.0919143210271795		1
1:22821979_G_C	1	22821979	272060499	0.036707308053942		1
1:22827200_G_A	1	22827200	272065720	0.929551187332863		1
1:22831154_G_C	1	22831154	272069674	0.0708627814585445		1
1:22842706_G_A	1	22842706	272081226	0.442643527552556		1
1:22852880_G_C	1	22852880	272091400	0.649993332773321		1
1:22865981_G_A	1	22865981	272104501	0.0982676664452964		1
1:22866290_C_A	1	22866290	272104810	0.741323955687877		1
1:22872192_A_G	1	22872192	272110712	0.231207259853771		1
1:22873225_T_C	1	22873225	272111745	0.553114065661366		1
1:22880422_G_T	1	22880422	272118942	0.859240092971875		1
1:22886390_G_A	1	22886390	272124910	0.0438668877280542		1
1:22907871_G_A	1	22907871	272146391	0.451588625405719		1
1:22933355_C_T	1	22933355	272171875	0.96450366633282		1
1:22936914_G_T	1	22936914	272175434	0.490184782203804		1
1:22940109_A_G	1	22940109	272178629	0.0279584305053723		1
1:22957377_T_C	1	22957377	272195897	0.0744892265283034		1
1:22963687_C_T	1	22963687	272202207	0.0873899525623866		1
1:22967395_G_A	1	22967395	272205915	0.592940515741405		1
1:22993335_T_G	1	22993335	272231855	0.865477041652822		1
1:23004531_A_G	1	23004531	272243051	0.24168298690509		1
1:23010505_G_A	1	23010505	272249025	0.941376664435537		1
1:23014553_T_G	1	23014553	272253073	0.141105489414116		1
1:23017643_T_A	1	23017643	272256163	0.0957041909204861		1
1:23020819_C_T	1	23020819	272259339	0.4460494154379		1
1:23027422_T_C	1	23027422	272265942	0.0832149025496815		1
1:23063461_C_G	1	23063461	272301981	0.354055081432762		1
1:23063930_T_C	1	23063930	272302450	0.332688772780504		1
1:23066236_G_A	1	23066236	272304756	0.789213776428731		1
1:23085873_C_T	1	23085873	272324393	0.576962215824995		1
1:23086883_C_T	1	23086883	272325403	0.224220045920291		1
1:23086975_A_G	1	23086975	272325495	0.495656886103887		1
1:23087573_T_C	1	23087573	272326093	0.597712253802182		1
1:23088547_G_A	1	23088547	272327067	0.181666954891618		1
1:23088704_C_T	1	23088704	272327224	0.228328550737668		1
1:23114524_G_A	1	23114524	272353044	0.0483932417691222		1
1:23129142_C_T	1	23129142	272367662	0.0756787243483399		1
1:23133152_A_C	1	23133152	272371672	0.643619624274449		1
1:23134941_G_A	1	23134941	272373461	0.0695950704922679		1
1:23143075_A_G	1	23143075	272381595	0.694180733248929		1
1:23143193_A_G	1	23143193	272381713	0.421708177579406		1
1:23152570_C_T	1	23152570	272391090	0.326857121188684		1
1:23158122_A_G	1	23158122	272396642	0.44796618143401		1
1:23159866_C_T	1	23159866	272398386	0.994033329130345		1
1:23179577_C_G	1	23179577	272418097	0.0758266638738532		1
1:23180455_G_C	1	23180455	272418975	0.67606346917495		1
1:23180997_C_A	1	23180997	272419517	0.255113397840673		1
1:23184353_A_G	1	23184353	272422873	0.891314456846905		1
1:23184590_G_A	1	23184590	272423110	0.147316315970479		1
1:23184933_G_A	1	23184933	272423453	0.94881457375104		1
1:23202054_C_A	1	23202054	272440574	0.72368974509144		1
1:23294600_G_T	1	23294600	272533120	0.784927457931371		1
1:23407967_A_G	1	23407967	272646487	0.14007472733842		1
1:23453223_T_C	1	23453223	272691743	0.318153730951616		1
1:23494094_C_A	1	23494094	272732614	0.7535910084224		1
1:23601656_C_T	1	23601656	272840176	0.167103518157839		1
1:23679487_C_G	1	23679487	272918007	0.769420828082103		1
1:23703768_A_G	1	23703768	272942288	0.63908410481013		1
1:23709173_G_A	1	23709173	272947693	0.149696003940799		1
1:23709506_C_T	1	23709506	272948026	0.571263538127678		1
1:23711572_G_A	1	23711572	272950092	0.150484225817234		1
1:23731364_C_A	1	23731364	272969884	0.225163844139201		1
1:23732708_C_G	1	23732708	272971228	0.816540803750968		1
1:23734735_A_G	1	23734735	272973255	0.86632111506772		1
1:23734744_T_C	1	23734744	272973264	0.520930442012872		1
1:23758499_T_A	1	23758499	272997019	0.285767809003354		1
1:23790015_A_T	1	23790015	273028535	0.801635345625985		1
1:23820628_C_T	1	23820628	273059148	0.721364242318904		1
1:23821722_A_G	1	23821722	273060242	0.408581163139536		1
1:23822132_A_G	1	23822132	273060652	0.143954997482005		1
1:23842596_G_T	1	23842596	273081116	0.0508173495500147		1
1:23863304_C_G	1	23863304	273101824	0.384732423026469		1
1:23869815_G_A	1	23869815	273108335	0.849389661213402		1
1:23884369_T_C	1	23884369	273122889	0.879218408256067		1
1:23886151_C_T	1	23886151	273124671	0.59809089345158		1
1:23890507_G_A	1	23890507	273129027	0.0649777844390067		1
1:23894438_G_A	1	23894438	273132958	0.195431894720906		1
1:23895947_C_A	1	23895947	273134467	0.159028033257564		1
1:23901193_G_C	1	23901193	273139713	0.711104832508973		1
1:23909498_G_C	1	23909498	273148018	0.572228258592431		1
1:23916209_A_G	1	23916209	273154729	0.55247752443999		1
1:23929402_A_G	1	23929402	273167922	0.631755830806428		1
1:23935398_T_C	1	23935398	273173918	0.302048075564594		1
1:23935761_G_A	1	23935761	273174281	0.00348419378059036		1
1:23935814_C_T	1	23935814	273174334	0.635673226986758		1
1:23944691_C_T	1	23944691	273183211	0.944920295139133		1
1:23947314_C_T	1	23947314	273185834	0.576434261485788		1
1:23951443_A_G	1	23951443	273189963	0.0681183823676331		1
1:23970650_C_A	1	23970650	273209170	0.570288476843421		1
1:23981412_C_A	1	23981412	273219932	0.446292015682525		1
1:24039173_G_A	1	24039173	273277693	0.680972072407291		1
1:24085640_C_T	1	24085640	273324160	0.299531174614308		1
1:24102388_T_C	1	24102388	273340908	0.462566194060023		1
1:24114987_G_A	1	24114987	273353507	0.54072609617825		1
1:24155787_G_A	1	24155787	273394307	0.991141296881817		1
1:24156521_T_A	1	24156521	273395041	0.771699744366663		1
1:24214701_C_T	1	24214701	273453221	0.791399301128402		1
1:24224666_G_T	1	24224666	273463186	0.28282233346503		1
1:24242746_G_A	1	24242746	273481266	0.0957896146743779		1
1:24245878_G_A	1	24245878	273484398	0.373132606273447		1
1:24271770_G_A	1	24271770	273510290	0.149442740321779		1
1:24314079_G_A	1	24314079	273552599	0.280327307457082		1
1:24335400_C_T	1	24335400	273573920	0.910878790229969		1
1:24374109_G_A	1	24374109	273612629	0.0783986330899042		1
1:24386344_C_T	1	24386344	273624864	0.542614309903223		1
1:24386884_C_T	1	24386884	273625404	0.913255775847267		1
1:24398024_T_C	1	24398024	273636544	0.461142209955938		1
1:24410113_G_A	1	24410113	273648633	0.539820085398043		1
1:24416689_C_T	1	24416689	273655209	0.121419274593002		1
1:24417415_T_C	1	24417415	273655935	0.0817867871049495		1
1:24417419_T_C	1	24417419	273655939	0.0678653726069602		1
1:24428954_C_T	1	24428954	273667474	0.718137205327911		1
1:24431956_G_A	1	24431956	273670476	0.102360070229072		1
1:24433055_G_A	1	24433055	273671575	0.71380657549726		1
1:24442117_G_A	1	24442117	273680637	0.0695625970112889		1
1:24453078_A_G	1	24453078	273691598	0.767187478549957		1
1:24470527_C_T	1	24470527	273709047	0.190741767280964		1
1:24482847_G_T	1	24482847	273721367	0.939644696130446		1
1:24483517_G_T	1	24483517	273722037	0.881244679664025		1
1:24487538_C_G	1	24487538	273726058	0.0606279858179564		1
1:24496085_G_A	1	24496085	273734605	0.309795374173414		1
1:24496569_T_A	1	24496569	273735089	0.336560359912096		1
1:24507855_T_C	1	24507855	273746375	0.284510868988009		1
1:24510932_T_C	1	24510932	273749452	0.0408186392402492		1
1:24516880_G_A	1	24516880	273755400	0.926000197390272		1
1:24517216_A_G	1	24517216	273755736	0.930667788490906		1
1:24518744_C_T	1	24518744	273757264	0.668651258675543		1
1:24521464_C_A	1	24521464	273759984	0.199989676275378		1
1:24523112_T_A	1	24523112	273761632	0.360173614916589		1
1:24524002_C_T	1	24524002	273762522	0.808218972220111		1
1:24530399_C_T	1	24530399	273768919	0.316607550934982		1
1:24535438_G_A	1	24535438	273773958	0.553843740209357		1
1:24544750_C_T	1	24544750	273783270	0.683503461443362		1
1:24549050_G_C	1	24549050	273787570	0.903013770801265		1
1:24566476_A_C	1	24566476	273804996	0.505841094237882		1
1:24573510_G_A	1	24573510	273812030	0.626226750076253		1
1:24581202_C_T	1	24581202	273819722	0.863711870630889		1
1:24592399_C_T	1	24592399	273830919	0.286772896005818		1
1:24621359_G_C	1	24621359	273859879	0.30330581295494		1
1:24635954_C_T	1	24635954	273874474	0.610876039231087		1
1:24641643_G_A	1	24641643	273880163	0.658086543584323		1
1:24654576_G_A	1	24654576	273893096	0.0537476634952953		1
1:24660916_C_T	1	24660916	273899436	0.752932943325934		1
1:24684001_G_A	1	24684001	273922521	0.347739941464055		1
1:24700642_A_G	1	24700642	273939162	0.948896212450045		1
1:24731093_G_A	1	24731093	273969613	0.681447274827095		1
1:24757802_C_G	1	24757802	273996322	0.344311499366696		1
1:24757994_A_G	1	24757994	273996514	0.121018226435721		1
1:24764719_G_A	1	24764719	274003239	0.369265187305152		1
1:24775094_A_G	1	24775094	274013614	0.0325617643519245		1
1:24817008_T_C	1	24817008	274055528	0.44556991954989		1
1:24833936_G_T	1	24833936	274072456	0.29320098233106		1
1:24836544_G_T	1	24836544	274075064	0.11082888729565		1
1:24850201_G_A	1	24850201	274088721	0.232388983960668		1
1:24862465_C_G	1	24862465	274100985	0.267004873411942		1
1:24897880_C_T	1	24897880	274136400	0.0248616257197369		1
1:24920718_G_C	1	24920718	274159238	0.139517639882563		1
1:24965155_T_A	1	24965155	274203675	0.43429205923357		1
1:24965942_A_G	1	24965942	274204462	0.713322765882449		1
1:24979358_C_G	1	24979358	274217878	0.0517629654509833		1
1:24982599_A_G	1	24982599	274221119	0.0700656147427731		1
1:24986204_G_A	1	24986204	274224724	0.168310900826161		1
1:24991796_T_C	1	24991796	274230316	0.960606630483056		1
1:25011209_T_C	1	25011209	274249729	0.114905855574465		1
1:25023579_A_G	1	25023579	274262099	0.143072802258723		1
1:25076059_C_T	1	25076059	274314579	0.154504706645185		1
1:25103603_G_A	1	25103603	274342123	0.640352207744999		1
1:25105092_T_C	1	25105092	274343612	0.278310862548604		1
1:25129243_G_A	1	25129243	274367763	0.541691085812803		1
1:25139828_C_T	1	25139828	274378348	0.492490531687801		1
1:25148016_T_A	1	25148016	274386536	0.396984982677847		1
1:25183119_G_A	1	25183119	274421639	0.601324563011792		1
1:25185677_C_T	1	25185677	274424197	0.766375338579006		1
1:25185707_G_A	1	25185707	274424227	0.334293759680066		1
1:25185786_G_A	1	25185786	274424306	0.63486551579773		1
1:25195029_C_A	1	25195029	274433549	0.302695582481423		1
1:25225151_C_T	1	25225151	274463671	0.595575405001328		1
1:25231807_A_G	1	25231807	274470327	0.535246660178539		1
1:25234381_C_T	1	25234381	274472901	0.0091096913341568		1
1:25234810_G_C	1	25234810	274473330	0.279574368958051		1
1:25242730_T_C	1	25242730	274481250	0.392863728081461		1
1:25243960_A_G	1	25243960	274482480	0.422768546282455		1
1:25247169_G_A	1	25247169	274485689	0.21388903876951		1
1:25257753_C_T	1	25257753	274496273	0.0833749134303668		1
1:25263151_C_T	1	25263151	274501671	0.0278460174068131		1
1:25263306_C_T	1	25263306	274501826	0.36898123710898		1
1:25263997_G_A	1	25263997	274502517	0.0350262754797388		1
1:25266476_G_T	1	25266476	274504996	0.141386238044356		1
1:25276521_T_A	1	25276521	274515041	0.132236696862808		1
1:25290698_C_T	1	25290698	274529218	0.0573506797082608		1
1:25293879_G_C	1	25293879	274532399	0.1250519494288		1
1:25297184_G_A	1	25297184	274535704	0.172000107936277		1
1:25306442_G_A	1	25306442	274544962	0.134329764841059		1
1:25307434_A_G	1	25307434	274545954	0.625154464957758		1
1:25308276_C_T	1	25308276	274546796	0.490187652063076		1
1:25313798_G_T	1	25313798	274552318	0.670244586763342		1
1:25355399_C_T	1	25355399	274593919	0.660766974274205		1
1:25378844_C_T	1	25378844	274617364	0.66092267777063		1
1:25380024_C_T	1	25380024	274618544	0.0968969988113875		1
1:25396132_C_T	1	25396132	274634652	0.0406551058947179		1
1:25396769_G_A	1	25396769	274635289	0.933912156152491		1
1:25413466_G_A	1	25413466	274651986	0.655634353014544		1
1:25413537_G_C	1	25413537	274652057	0.880510181602553		1
1:25424889_G_T	1	25424889	274663409	0.923044476299302		1
1:25424903_A_C	1	25424903	274663423	0.0594785055165402		1
1:25425300_A_T	1	25425300	274663820	0.0919013691506994		1
1:25429236_C_G	1	25429236	274667756	0.373558566917011		1
1:25432441_G_A	1	25432441	274670961	0.415609544560761		1
1:25439449_A_G	1	25439449	274677969	0.417245488576791		1
1:25439879_G_A	1	25439879	274678399	0.861798311719778		1
1:25451250_G_A	1	25451250	274689770	0.364487172520257		1
1:25457146_C_T	1	25457146	274695666	0.994726884256454		1
1:25474596_G_A	1	25474596	274713116	0.713945034889434		1
1:25498770_C_A	1	25498770	274737290	0.206113669959554		1
1:25501484_C_T	1	25501484	274740004	0.465686903927556		1
1:25504207_T_C	1	25504207	274742727	0.795449898038708		1
1:25505556_G_A	1	25505556	274744076	0.633496990708594		1
1:25510111_G_T	1	25510111	274748631	0.942374061288283		1
1:25511644_T_C	1	25511644	274750164	0.3289355068963		1
1:25517902_T_A	1	25517902	274756422	0.679088111273349		1
1:25525907_C_T	1	25525907	274764427	0.699394598442993		1
1:26053067_A_G	1	26053067	275291587	8.76003295391879e-06	2.0296704563467e-05	0
1:26559073_T_C	1	26559073	275797593	0.0361085658342253		1
1:26593199_A_G	1	26593199	275831719	0.211211595204097		1
1:26596556_C_T	1	26596556	275835076	0.716336190353502		1
1:26610317_G_A	1	26610317	275848837	0.193560560913172		1
1:26651777_G_A	1	26651777	275890297	0.534653219170344		1
1:26686671_C_A	1	26686671	275925191	0.910221026877322		1
1:26686993_G_A	1	26686993	275925513	0.742434389156958		1
1:26692437_C_T	1	26692437	275930957	0.478853797564436		1
1:26701259_A_T	1	26701259	275939779	0.666010168064017		1
1:26707622_C_G	1	26707622	275946142	0.0948506217653374		1
1:26715794_G_A	1	26715794	275954314	0.531255032755217		1
1:26717454_A_G	1	26717454	275955974	0.795723743632987		1
1:26733665_G_A	1	26733665	275972185	0.64063138162159		1
1:26740555_G_A	1	26740555	275979075	0.865474619648657		1
1:26744461_T_G	1	26744461	275982981	0.989091422999063		1
1:26781813_T_C	1	26781813	276020333	0.25358139132815		1
1:26854674_C_T	1	26854674	276093194	0.330984255856261		1
1:26899523_G_C	1	26899523	276138043	0.460651645391362		1
1:26905316_G_A	1	26905316	276143836	0.523531342524761		1
1:26909765_C_T	1	26909765	276148285	0.358970816930351		1
1:26910754_T_A	1	26910754	276149274	0.696737051478944		1
1:26912475_C_T	1	26912475	276150995	0.818831351866151		1
1:26933572_G_C	1	26933572	276172092	0.0524887662152846		1
1:26935713_A_G	1	26935713	276174233	0.48102257726202		1
1:26968555_G_A	1	26968555	276207075	0.608681714205045		1
1:27087189_T_A	1	27087189	276325709	0.845688576550211		1
1:27180829_A_C	1	27180829	276419349	0.0468075491336868		1
1:27205330_G_A	1	27205330	276443850	0.5540700937723		1
1:27225093_C_T	1	27225093	276463613	0.566078024344729		1
1:27261149_A_G	1	27261149	276499669	0.469651364916441		1
1:27265619_G_A	1	27265619	276504139	0.129310328634202		1
1:27290650_T_G	1	27290650	276529170	0.714529859225478		1
1:27310788_C_G	1	27310788	276549308	0.331338541536194		1
1:27316178_T_C	1	27316178	276554698	0.296620950573689		1
1:27323840_G_A	1	27323840	276562360	0.403468911989127		1
1:27381466_G_C	1	27381466	276619986	0.223796270141223		1
1:27394308_G_A	1	27394308	276632828	0.938239328205071		1
1:27397604_C_T	1	27397604	276636124	0.628391520372823		1
1:27408910_C_T	1	27408910	276647430	0.319975079511573		1
1:27530146_T_C	1	27530146	276768666	0.763738645476368		1
1:27536532_A_G	1	27536532	276775052	0.632644693885647		1
1:27538117_C_T	1	27538117	276776637	0.892943800489496		1
1:27603527_T_C	1	27603527	276842047	0.556112416036657		1
1:27637974_C_T	1	27637974	276876494	0.851630530152		1
1:27666197_C_T	1	27666197	276904717	0.132199850525221		1
1:27666378_G_A	1	27666378	276904898	0.860747539022122		1
1:27685108_G_A	1	27685108	276923628	0.381004742706122		1
1:27686314_T_C	1	27686314	276924834	0.046184959530637		1
1:27690644_A_G	1	27690644	276929164	0.419258960582169		1
1:27697833_G_A	1	27697833	276936353	0.0425626138268634		1
1:27773538_T_C	1	27773538	277012058	0.202940988010104		1
1:27778013_C_T	1	27778013	277016533	0.911874199401177		1
1:27778519_C_T	1	27778519	277017039	0.959902236255692		1
1:27851572_C_T	1	27851572	277090092	0.691950091045936		1
1:27867205_G_A	1	27867205	277105725	0.444575201070347		1
1:27875363_G_A	1	27875363	277113883	0.440488865476154		1
1:27877301_G_A	1	27877301	277115821	0.435915308726811		1
1:27894619_C_T	1	27894619	277133139	0.0430770412924041		1
1:27926006_T_C	1	27926006	277164526	0.358632473172712		1
1:28429279_G_A	1	28429279	277667799	8.61823223303196e-06	1.0221713864493e-05	0
1:28991368_C_T	1	28991368	278229888	0.975461107671019		1
1:29009425_C_T	1	29009425	278247945	0.84656426358238		1
1:29020488_G_T	1	29020488	278259008	0.138077325039435		1
1:29056493_G_C	1	29056493	278295013	0.108771135009046		1
1:29059553_G_A	1	29059553	278298073	0.206448713591073		1
1:29065851_G_A	1	29065851	278304371	0.695071426151415		1
1:29126983_C_T	1	29126983	278365503	0.358979850199926		1
1:29175757_A_T	1	29175757	278414277	0.382756601494051		1
1:29180820_C_G	1	29180820	278419340	0.21259851826616		1
1:29191563_T_C	1	29191563	278430083	0.182630040923259		1
1:29227473_A_G	1	29227473	278465993	0.0648099002441886		1
1:29340043_A_G	1	29340043	278578563	0.690307862118762		1
1:29414622_G_A	1	29414622	278653142	0.662580601633825		1
1:29482654_G_A	1	29482654	278721174	0.699990977505343		1
1:29517716_G_C	1	29517716	278756236	0.155486977694019		1
1:29550460_A_C	1	29550460	278788980	0.0989475730083428		1
1:29567412_C_T	1	29567412	278805932	0.625324016391739		1
1:29574263_A_G	1	29574263	278812783	0.555868617261055		1
1:29577235_C_T	1	29577235	278815755	0.483288977671015		1
1:29595650_G_A	1	29595650	278834170	0.894493608156909		1
1:29605646_C_T	1	29605646	278844166	0.29098685165979		1
1:29627298_A_G	1	29627298	278865818	0.44151788743128		1
1:29631050_G_A	1	29631050	278869570	0.564722497977831		1
1:29631909_A_G	1	29631909	278870429	0.559639693029583		1
1:29633340_C_T	1	29633340	278871860	0.333827261744963		1
1:29647634_T_C	1	29647634	278886154	0.516196254331585		1
1:29649190_G_A	1	29649190	278887710	0.881641788576591		1
1:29659295_A_T	1	29659295	278897815	0.381333239662292		1
1:29672997_A_G	1	29672997	278911517	0.12526637375441		1
1:29675250_T_C	1	29675250	278913770	0.217139151916626		1
1:29680500_C_T	1	29680500	278919020	0.99959848019571		1
1:29682495_T_C	1	29682495	278921015	0.372917138593063		1
1:29683597_T_C	1	29683597	278922117	0.305603236224331		1
1:29684178_A_G	1	29684178	278922698	0.893607881258895		1
1:29698653_G_A	1	29698653	278937173	0.352060741740565		1
1:29711271_T_C	1	29711271	278949791	0.728614079698201		1
1:29712621_C_G	1	29712621	278951141	0.0958891014801858		1
1:29712931_C_T	1	29712931	278951451	0.535914094252729		1
1:29712973_C_T	1	29712973	278951493	0.452903430793764		1
1:29715267_T_C	1	29715267	278953787	0.329618508539272		1
1:29718187_C_T	1	29718187	278956707	0.607027346433792		1
1:29718655_T_C	1	29718655	278957175	0.127185387277726		1
1:29724167_C_T	1	29724167	278962687	0.342140178119342		1
1:29726065_A_G	1	29726065	278964585	0.236355559106609		1
1:29727993_C_T	1	29727993	278966513	0.17580045031657		1
1:29733164_G_A	1	29733164	278971684	0.171139822998116		1
1:29739773_G_A	1	29739773	278978293	0.470607205808709		1
1:29749693_A_C	1	29749693	278988213	0.59780687655164		1
1:29756066_C_T	1	29756066	278994586	0.349506539684034		1
1:29759352_T_C	1	29759352	278997872	0.151256229944479		1
1:29761336_A_T	1	29761336	278999856	0.758424849184899		1
1:29766654_G_A	1	29766654	279005174	0.732292109183601		1
1:29769879_A_G	1	29769879	279008399	0.649346675074639		1
1:29772526_T_A	1	29772526	279011046	0.69376428806826		1
1:29783704_C_T	1	29783704	279022224	0.0137332954872671		1
1:29786204_C_T	1	29786204	279024724	0.920030021345681		1
1:29789771_G_A	1	29789771	279028291	0.117378788714939		1
1:29794648_A_C	1	29794648	279033168	0.753705580223256		1
1:29800988_T_G	1	29800988	279039508	0.617839435843685		1
1:29803454_C_G	1	29803454	279041974	0.207524616357437		1
1:29813527_T_G	1	29813527	279052047	0.263010416199991		1
1:29816651_G_T	1	29816651	279055171	0.559121423560381		1
1:29836962_T_C	1	29836962	279075482	0.687386650091907		1
1:29840322_T_A	1	29840322	279078842	0.014595632524033		1
1:29844430_G_T	1	29844430	279082950	0.304715040794539		1
1:29845028_G_C	1	29845028	279083548	0.651472562778873		1
1:29857110_G_T	1	29857110	279095630	0.977984878267457		1
1:29867522_A_G	1	29867522	279106042	0.420437653105436		1
1:29874354_C_T	1	29874354	279112874	0.284763615766922		1
1:30162061_C_T	1	30162061	279400581	0.0044855877721942		1
1:30267383_T_G	1	30267383	279505903	0.174774429903692		1
1:30357612_A_G	1	30357612	279596132	0.453064793694659		1
1:30376118_C_T	1	30376118	279614638	0.205657888922241		1
1:30536711_T_C	1	30536711	279775231	0.125293801687688		1
1:30771983_G_T	1	30771983	280010503	0.623783952324904		1
1:30961210_A_T	1	30961210	280199730	0.96013525680416		1
1:31128725_C_T	1	31128725	280367245	0.991929594369322		1
1:31159554_G_T	1	31159554	280398074	0.00159550210852549		1
1:31177340_C_T	1	31177340	280415860	0.683927457340177		1
1:31203621_G_A	1	31203621	280442141	0.194218348136816		1
1:31233547_G_C	1	31233547	280472067	0.456310309577997		1
1:31342387_A_C	1	31342387	280580907	0.110836038501802		1
1:31381441_G_A	1	31381441	280619961	0.0228003298976536		1
1:31530526_T_C	1	31530526	280769046	0.16312690345076		1
1:32169415_C_T	1	32169415	281407935	4.69472178588634e-06	5.82001889892187e-06	0
1:33061481_A_G	1	33061481	282300001	0.935855466974471		1
1:33125176_C_G	1	33125176	282363696	0.594563642592266		1
1:33349940_C_G	1	33349940	282588460	0.795283733269068		1
1:33475791_A_G	1	33475791	282714311	0.481628042641568		1
1:33475816_G_A	1	33475816	282714336	0.834219839602949		1
1:34055308_G_C	1	34055308	283293828	0.744217100295929		1
1:34157660_T_A	1	34157660	283396180	0.241724804258798		1
1:34209767_T_C	1	34209767	283448287	0.423066257490342		1
1:34236593_T_C	1	34236593	283475113	0.431731887841328		1
1:34245358_C_T	1	34245358	283483878	0.0922691779245501		1
1:34516663_T_G	1	34516663	283755183	0.0115980505772419		1
1:34521908_G_T	1	34521908	283760428	0.980543404366527		1
1:34528316_T_C	1	34528316	283766836	0.0943824142342842		1
1:34529086_G_A	1	34529086	283767606	0.93476149473219		1
1:34568174_G_A	1	34568174	283806694	0.189244076037514		1
1:34683913_A_G	1	34683913	283922433	0.20042600951395		1
1:34710985_C_T	1	34710985	283949505	0.834409088329075		1
1:34728280_G_A	1	34728280	283966800	0.983194420638463		1
1:34784343_A_G	1	34784343	284022863	0.721220962155226		1
1:34799758_A_G	1	34799758	284038278	0.166944959962451		1
1:34813681_T_A	1	34813681	284052201	0.130025888482761		1
1:34831333_A_G	1	34831333	284069853	0.889555485346506		1
1:34851041_G_A	1	34851041	284089561	0.375361685144538		1
1:34876881_T_C	1	34876881	284115401	0.543741959342797		1
1:34968865_C_A	1	34968865	284207385	0.206211065540298		1
1:35062158_C_A	1	35062158	284300678	0.702407052375942		1
1:35214587_C_T	1	35214587	284453107	0.741348260963916		1
1:35223913_A_C	1	35223913	284462433	0.190686779794381		1
1:35251075_A_C	1	35251075	284489595	0.505480061745093		1
1:35317763_A_G	1	35317763	284556283	0.36001287030486		1
1:35468899_G_A	1	35468899	284707419	0.608132637220249		1
1:35525512_T_C	1	35525512	284764032	0.479148189727678		1
1:35557223_A_T	1	35557223	284795743	0.789315707162722		1
1:35865423_A_G	1	35865423	285103943	0.24820979338719		1
1:36143048_G_A	1	36143048	285381568	0.842214944844914		1
1:36294214_C_T	1	36294214	285532734	0.463052987710761		1
1:36306879_A_C	1	36306879	285545399	0.641512039526379		1
1:36327545_A_G	1	36327545	285566065	0.534535510911421		1
1:36380971_A_C	1	36380971	285619491	0.855179552404167		1
1:36484312_A_G	1	36484312	285722832	0.694462917636422		1
1:36556187_G_T	1	36556187	285794707	0.154384233412853		1
1:36592055_A_G	1	36592055	285830575	0.942318023722269		1
1:36639911_G_T	1	36639911	285878431	0.234654124810615		1
1:36677315_C_A	1	36677315	285915835	0.511568344696665		1
1:36757801_G_T	1	36757801	285996321	0.512615634831883		1
1:36782131_T_A	1	36782131	286020651	0.727381981700864		1
1:36938235_G_A	1	36938235	286176755	0.568930369732539		1
1:36966834_C_T	1	36966834	286205354	0.111450758971513		1
1:37000691_T_C	1	37000691	286239211	0.916011240561138		1
1:37046145_G_C	1	37046145	286284665	0.26869228997171		1
1:37227261_G_A	1	37227261	286465781	0.505167063454594		1
1:37265843_T_G	1	37265843	286504363	0.00706473747161066		1
1:37320967_G_T	1	37320967	286559487	0.622390258673224		1
1:37360849_C_T	1	37360849	286599369	0.119018598447364		1
1:37368386_T_A	1	37368386	286606906	0.784573208357608		1
1:37371006_A_G	1	37371006	286609526	0.846338338919699		1
1:37418571_T_C	1	37418571	286657091	0.407767057990456		1
1:37497313_G_A	1	37497313	286735833	0.0688260903854133		1
1:37580921_T_C	1	37580921	286819441	0.722707855712193		1
1:37643532_T_G	1	37643532	286882052	0.557677862091336		1
1:37772044_G_A	1	37772044	287010564	0.311683782686722		1
1:37862839_G_T	1	37862839	287101359	0.979075772404265		1
1:38104935_C_G	1	38104935	287343455	0.252033062779663		1
1:38118817_G_C	1	38118817	287357337	0.342841857476307		1
1:38126141_G_T	1	38126141	287364661	0.983954959364676		1
1:38262417_T_G	1	38262417	287500937	0.463545579247096		1
1:38411651_G_A	1	38411651	287650171	0.00648911450967602		1
1:38515685_G_A	1	38515685	287754205	0.927416208227993		1
1:38525311_C_T	1	38525311	287763831	0.307778461618961		1
1:38559509_A_G	1	38559509	287798029	0.329893433164789		1
1:38730612_G_C	1	38730612	287969132	0.959883272556315		1
1:38734727_G_A	1	38734727	287973247	0.214015336999826		1
1:38736053_G_A	1	38736053	287974573	0.115271055392063		1
1:38795343_A_G	1	38795343	288033863	0.772119529821884		1
1:38796833_C_T	1	38796833	288035353	0.693043616610085		1
1:38808185_T_C	1	38808185	288046705	0.752423939624309		1
1:38816278_T_C	1	38816278	288054798	0.0586031894760631		1
1:38899488_T_G	1	38899488	288138008	0.526640608943034		1
1:38909792_T_C	1	38909792	288148312	0.543523344577643		1
1:38965832_T_C	1	38965832	288204352	0.36666958636476		1
1:39039169_C_T	1	39039169	288277689	0.0590558411599172		1
1:39215503_A_G	1	39215503	288454023	0.895810715096056		1
1:39385296_G_C	1	39385296	288623816	0.668870892701621		1
1:39516118_G_T	1	39516118	288754638	0.819287270218456		1
1:39543790_G_A	1	39543790	288782310	0.752712824159977		1
1:39610209_A_C	1	39610209	288848729	0.526720433255345		1
1:39938494_C_A	1	39938494	289177014	0.411877290649495		1
1:39945661_A_C	1	39945661	289184181	0.200982121905809		1
1:39947405_G_T	1	39947405	289185925	0.115221614911849		1
1:40092089_T_G	1	40092089	289330609	0.297135534099042		1
1:40194581_C_G	1	40194581	289433101	0.571072461873796		1
1:40257041_C_A	1	40257041	289495561	0.227696457391247		1
1:40537940_A_C	1	40537940	289776460	0.900975999698573		1
1:40810710_T_A	1	40810710	290049230	0.606713641607029		1
1:40820918_T_A	1	40820918	290059438	0.984315519017242		1
1:40879808_G_C	1	40879808	290118328	0.660741375850956		1
1:41198691_C_T	1	41198691	290437211	0.197881124998679		1
1:41246218_C_A	1	41246218	290484738	0.96962432140975		1
1:41761220_T_C	1	41761220	290999740	4.31293997037284e-06	4.64623357476956e-06	0
1:42267228_A_G	1	42267228	291505748	0.642084502766378		1
1:42267947_C_T	1	42267947	291506467	0.76708600780779		1
1:42270736_G_A	1	42270736	291509256	0.783738116047034		1
1:42272542_G_C	1	42272542	291511062	0.752854238052364		1
1:42280761_G_C	1	42280761	291519281	0.596181462388923		1
1:42286544_A_G	1	42286544	291525064	0.276188827641536		1
1:42332552_C_T	1	42332552	291571072	0.968141168842618		1
1:42350837_A_C	1	42350837	291589357	0.393819897428253		1
1:42396286_C_T	1	42396286	291634806	0.95980537436556		1
1:42452107_G_A	1	42452107	291690627	0.403204105861321		1
1:42453317_C_G	1	42453317	291691837	0.819517286078848		1
1:42485295_T_C	1	42485295	291723815	0.262248495929947		1
1:42510364_T_A	1	42510364	291748884	0.833807963472067		1
1:42562300_G_A	1	42562300	291800820	0.00709752180668009		1
1:43072371_T_G	1	43072371	292310891	7.89518620912551e-06	0.00552187742658719	0
1:43978137_A_T	1	43978137	293216657	5.70366872380786e-06	6.40691156099803e-06	0
1:44037685_G_A	1	44037685	293276205	1.81486626419766e-15	0	0
1:44041744_C_T	1	44041744	293280264	6.85154510054433e-07	5.86892662076155e-07	0
1:44054994_G_A	1	44054994	293293514	3.74703437710243e-10	0	0
1:44631338_A_G	1	44631338	293869858	5.55910868370557e-06	6.70035789203611e-06	0
1:45141786_A_C	1	45141786	294380306	0.655054353505865		1
1:45145565_G_A	1	45145565	294384085	0.151898655977292		1
1:45148540_C_T	1	45148540	294387060	0.0305253831853474		1
1:45165414_G_A	1	45165414	294403934	0.49771225537435		1
1:45180902_T_C	1	45180902	294419422	0.965626734470925		1
1:45214734_C_T	1	45214734	294453254	0.972886975429988		1
1:45229799_T_C	1	45229799	294468319	0.524615255588117		1
1:45349229_G_T	1	45349229	294587749	0.224733798709849		1
1:45361202_A_C	1	45361202	294599722	0.407934218624399		1
1:45404799_G_A	1	45404799	294643319	0.0699368335895233		1
1:45463295_G_A	1	45463295	294701815	0.95745019877792		1
1:45510490_T_A	1	45510490	294749010	0.505837871618594		1
1:45522239_C_A	1	45522239	294760759	0.272780013426714		1
1:45575909_G_A	1	45575909	294814429	0.00985752462266871		1
1:45625385_C_T	1	45625385	294863905	0.402687882715769		1
1:45721934_A_G	1	45721934	294960454	0.637857006970774		1
1:45736851_T_A	1	45736851	294975371	0.652157168944877		1
1:45750882_C_T	1	45750882	294989402	0.534201550490045		1
1:45778913_A_T	1	45778913	295017433	0.59600795783998		1
1:45783362_A_C	1	45783362	295021882	0.443662533449549		1
1:45830619_G_T	1	45830619	295069139	0.0538077747684011		1
1:45894891_G_T	1	45894891	295133411	0.0883599541085976		1
1:45906396_A_C	1	45906396	295144916	0.615835433016899		1
1:45962137_T_C	1	45962137	295200657	0.597219115607903		1
1:46017272_A_G	1	46017272	295255792	0.0792232429470343		1
1:46021028_G_A	1	46021028	295259548	0.397418690661169		1
1:46090676_A_G	1	46090676	295329196	0.502963691576283		1
1:46193166_T_C	1	46193166	295431686	0.789691697281178		1
1:46262846_A_T	1	46262846	295501366	0.379991912509653		1
1:46358056_C_T	1	46358056	295596576	0.23507840924439		1
1:46430935_C_T	1	46430935	295669455	0.602699906778395		1
1:46972105_T_C	1	46972105	296210625	5.02058973906421e-06	4.69514129660924e-06	0
1:46990044_G_T	1	46990044	296228564	4.85767647602169e-07	2.93446331038078e-07	0
1:47514753_G_A	1	47514753	296753273	0.794604285590784		1
1:47569306_G_A	1	47569306	296807826	0.0506650837630541		1
1:47600157_T_C	1	47600157	296838677	0.850230312525352		1
1:47614664_A_C	1	47614664	296853184	0.165339805021059		1
1:47627059_A_G	1	47627059	296865579	0.268781691385146		1
1:47631930_A_T	1	47631930	296870450	0.144838301366127		1
1:47666146_T_G	1	47666146	296904666	0.0723350850701765		1
1:47707685_C_T	1	47707685	296946205	0.523510986901832		1
1:47744871_C_T	1	47744871	296983391	0.079107424404644		1
1:47778445_C_A	1	47778445	297016965	0.354856406336124		1
1:47859624_C_T	1	47859624	297098144	0.384006905422499		1
1:47880483_A_G	1	47880483	297119003	0.389092441442579		1
1:47941171_G_C	1	47941171	297179691	0.702718867225178		1
1:47941381_T_A	1	47941381	297179901	0.233357010332206		1
1:47955614_C_T	1	47955614	297194134	0.592586179611237		1
1:47961174_T_C	1	47961174	297199694	0.813119921331963		1
1:47992336_A_T	1	47992336	297230856	0.287300488460718		1
1:47995602_C_G	1	47995602	297234122	0.437384424284247		1
1:47996321_C_A	1	47996321	297234841	0.649490991265474		1
1:48003678_G_A	1	48003678	297242198	0.677636444783593		1
1:48009069_T_A	1	48009069	297247589	0.714168698452215		1
1:48014196_G_T	1	48014196	297252716	0.0806610737098986		1
1:48015566_A_G	1	48015566	297254086	0.033170818981013		1
1:48042973_G_A	1	48042973	297281493	0.398942260702944		1
1:48049954_T_C	1	48049954	297288474	0.577293126154327		1
1:48068266_C_G	1	48068266	297306786	0.858134642200437		1
1:48070639_C_T	1	48070639	297309159	0.328820237623204		1
1:48076287_A_T	1	48076287	297314807	0.847121580241316		1
1:48076597_C_G	1	48076597	297315117	0.110067357713165		1
1:48082085_C_T	1	48082085	297320605	0.524877637815154		1
1:48085332_A_G	1	48085332	297323852	0.516783110593151		1
1:48091314_C_T	1	48091314	297329834	0.184089303658577		1
1:48093718_G_T	1	48093718	297332238	0.459136179287501		1
1:48095100_A_G	1	48095100	297333620	0.743429453566064		1
1:48097664_A_T	1	48097664	297336184	0.0305817255966256		1
1:48101978_G_A	1	48101978	297340498	0.610546040942762		1
1:48104177_A_G	1	48104177	297342697	0.67177786921794		1
1:48106775_G_A	1	48106775	297345295	0.113735174028759		1
1:48109075_G_A	1	48109075	297347595	0.427968253938841		1
1:48113078_A_G	1	48113078	297351598	0.613585589007144		1
1:48117098_C_A	1	48117098	297355618	0.140442248103272		1
1:48137338_T_G	1	48137338	297375858	0.973877750191728		1
1:48160598_T_C	1	48160598	297399118	0.360563772923319		1
1:48167913_G_A	1	48167913	297406433	0.307446308977826		1
1:48192812_C_T	1	48192812	297431332	0.112893305661774		1
1:48196380_G_A	1	48196380	297434900	0.135712348638777		1
1:48197657_G_A	1	48197657	297436177	0.606961734524052		1
1:48209289_T_A	1	48209289	297447809	0.286364722479587		1
1:48234459_A_G	1	48234459	297472979	0.809086198603854		1
1:48234693_C_T	1	48234693	297473213	0.30336209322846		1
1:48235625_C_T	1	48235625	297474145	0.13361148809999		1
1:48248029_A_G	1	48248029	297486549	0.443575592431952		1
1:48283371_T_G	1	48283371	297521891	0.180775395837103		1
1:48298561_G_A	1	48298561	297537081	0.760616070349515		1
1:48309952_G_A	1	48309952	297548472	0.70332205047809		1
1:48353107_C_T	1	48353107	297591627	0.61893461969968		1
1:48363160_G_C	1	48363160	297601680	0.267864812665614		1
1:48391866_C_T	1	48391866	297630386	0.691517246813023		1
1:48415219_A_C	1	48415219	297653739	0.347253836710551		1
1:48419646_G_T	1	48419646	297658166	0.338717331160261		1
1:48435568_C_T	1	48435568	297674088	0.988856267678946		1
1:48454205_C_T	1	48454205	297692725	0.152350360309487		1
1:48475579_C_T	1	48475579	297714099	0.748832059261626		1
1:48477880_C_T	1	48477880	297716400	0.380641859608299		1
1:48478682_C_A	1	48478682	297717202	0.555246005237546		1
1:48481656_T_C	1	48481656	297720176	0.212476635487055		1
1:48484786_A_C	1	48484786	297723306	0.590531851651907		1
1:48489581_G_A	1	48489581	297728101	0.297653689982241		1
1:48501029_G_A	1	48501029	297739549	0.263034670638629		1
1:48503280_C_T	1	48503280	297741800	0.60251120921523		1
1:48505364_T_C	1	48505364	297743884	0.421597307298816		1
1:48518413_G_T	1	48518413	297756933	0.283279622757816		1
1:48521188_G_C	1	48521188	297759708	0.504033147643037		1
1:48521774_C_T	1	48521774	297760294	0.93690747551851		1
1:48538716_C_T	1	48538716	297777236	0.79545636767885		1
1:48539670_C_A	1	48539670	297778190	0.652369515278626		1
1:48554766_G_T	1	48554766	297793286	0.340951295385232		1
1:48642041_C_A	1	48642041	297880561	0.0663556074767511		1
1:48655022_A_G	1	48655022	297893542	0.62663536758506		1
1:48671369_T_C	1	48671369	297909889	0.375307823708763		1
1:48754375_G_A	1	48754375	297992895	0.08872372270114		1
1:48765453_G_T	1	48765453	298003973	0.565194302331198		1
1:48781609_C_T	1	48781609	298020129	0.695365068049063		1
1:48815751_A_G	1	48815751	298054271	0.793349737224895		1
1:48863365_A_T	1	48863365	298101885	0.815904406404564		1
1:49378140_C_T	1	49378140	298616660	3.96699353601366e-08	4.89077218396796e-08	0
1:49912644_G_A	1	49912644	299151164	0.67564830165422		1
1:49988817_T_C	1	49988817	299227337	0.0523476352515124		1
1:50048429_C_G	1	50048429	299286949	0.0208443245672658		1
1:50054227_A_T	1	50054227	299292747	0.105381246015452		1
1:50056542_G_A	1	50056542	299295062	0.000130993221988427		1
1:50123224_C_T	1	50123224	299361744	0.765121905463109		1
1:50625979_C_T	1	50625979	299864499	5.01924843965547e-09	4.89077218396796e-08	0
1:51172469_G_A	1	51172469	300410989	0.410230063789452		1
1:51198637_T_C	1	51198637	300437157	0.136996964631963		1
1:51204034_G_C	1	51204034	300442554	0.515570845638409		1
1:51231279_A_C	1	51231279	300469799	0.585567634690711		1
1:51424996_G_A	1	51424996	300663516	0.894552117505769		1
1:51450640_G_T	1	51450640	300689160	0.985132124049128		1
1:51477643_T_A	1	51477643	300716163	0.836475708085431		1
1:51563896_A_G	1	51563896	300802416	0.275586315490299		1
1:51638634_A_C	1	51638634	300877154	0.000219980024372806		1
1:51748374_C_A	1	51748374	300986894	0.725900682282212		1
1:51764187_A_G	1	51764187	301002707	0.0587767619585691		1
1:51781341_T_C	1	51781341	301019861	0.403415294655919		1
1:51782634_C_T	1	51782634	301021154	0.239299892941424		1
1:52301295_C_T	1	52301295	301539815	3.1585946020916e-06	3.03227875406014e-06	0
1:53023311_C_T	1	53023311	302261831	5.60329088998794e-06	8.85229765298201e-06	0
1:53573622_C_T	1	53573622	302812142	0.130388468306872		1
1:53574860_A_G	1	53574860	302813380	0.170878195751516		1
1:53583600_C_T	1	53583600	302822120	0.0730424596720287		1
1:53613116_G_A	1	53613116	302851636	0.277480810173042		1
1:53614901_T_C	1	53614901	302853421	0.0481301350138741		1
1:53632163_G_A	1	53632163	302870683	0.0363881453977714		1
1:53634124_T_C	1	53634124	302872644	0.55644796542086		1
1:53634222_A_C	1	53634222	302872742	0.180788089395703		1
1:53634451_T_C	1	53634451	302872971	0.939967989076665		1
1:53638841_T_G	1	53638841	302877361	0.105728712452145		1
1:53638985_C_T	1	53638985	302877505	0.565569385196031		1
1:53659232_G_C	1	53659232	302897752	0.307227214761918		1
1:53677659_G_C	1	53677659	302916179	0.885648807912282		1
1:53681287_A_G	1	53681287	302919807	0.880555803323915		1
1:53683817_T_C	1	53683817	302922337	0.690765129576151		1
1:53695783_A_C	1	53695783	302934303	0.523550326083956		1
1:53698621_A_G	1	53698621	302937141	0.193827569968528		1
1:53711007_C_T	1	53711007	302949527	0.313609828353766		1
1:53713498_C_T	1	53713498	302952018	0.00569328284995155		1
1:53720723_T_C	1	53720723	302959243	0.654975244902022		1
1:53729043_C_T	1	53729043	302967563	0.62652008005669		1
1:53731393_C_T	1	53731393	302969913	0.590905808042444		1
1:53731638_G_C	1	53731638	302970158	0.707001127376822		1
1:53738400_T_C	1	53738400	302976920	0.974902715327947		1
1:53746346_T_G	1	53746346	302984866	0.506547194557583		1
1:53752991_T_C	1	53752991	302991511	0.313208140693396		1
1:53762265_G_A	1	53762265	303000785	0.105493637285324		1
1:53763137_G_A	1	53763137	303001657	0.0524929010169441		1
1:53770888_C_T	1	53770888	303009408	0.664899732814264		1
1:53772495_C_T	1	53772495	303011015	0.569873399304397		1
1:53776413_T_C	1	53776413	303014933	0.895021666920778		1
1:53778300_G_A	1	53778300	303016820	0.0759785036547926		1
1:53778904_T_C	1	53778904	303017424	0.295066468966175		1
1:53780028_G_A	1	53780028	303018548	0.190759836664396		1
1:53804985_C_G	1	53804985	303043505	0.56549908357017		1
1:53808477_G_C	1	53808477	303046997	0.0249927115361128		1
1:53810749_G_T	1	53810749	303049269	0.988143364178842		1
1:53812473_G_A	1	53812473	303050993	0.355433249467557		1
1:53814038_C_T	1	53814038	303052558	0.998920950533722		1
1:53816317_A_T	1	53816317	303054837	0.698207846423686		1
1:53820870_A_G	1	53820870	303059390	0.0176130130588342		1
1:53821618_G_C	1	53821618	303060138	0.401052760404736		1
1:53823823_C_A	1	53823823	303062343	0.260587080642855		1
1:53827504_C_G	1	53827504	303066024	0.240818420533863		1
1:53827678_G_A	1	53827678	303066198	0.772063951809785		1
1:53835888_C_T	1	53835888	303074408	0.598637033916582		1
1:53838168_T_A	1	53838168	303076688	0.159743193659418		1
1:53848487_G_A	1	53848487	303087007	0.303958198562226		1
1:53857715_T_C	1	53857715	303096235	0.646772638348383		1
1:53859393_C_A	1	53859393	303097913	0.813656483759455		1
1:53866272_C_T	1	53866272	303104792	0.674207603941042		1
1:53898202_G_C	1	53898202	303136722	0.662697355301242		1
1:53911776_A_G	1	53911776	303150296	0.362900076426514		1
1:53931061_C_T	1	53931061	303169581	0.56889092208634		1
1:53934639_G_A	1	53934639	303173159	0.508496262101872		1
1:53950781_T_C	1	53950781	303189301	0.639526330848928		1
1:53972049_A_C	1	53972049	303210569	0.402328148770125		1
1:53973041_G_C	1	53973041	303211561	0.574145668603161		1
1:53973585_G_A	1	53973585	303212105	0.713306577088994		1
1:53987244_C_G	1	53987244	303225764	0.836698256605412		1
1:53993181_G_C	1	53993181	303231701	0.745885263795042		1
1:54001982_C_T	1	54001982	303240502	0.801523288583044		1
1:54004307_G_A	1	54004307	303242827	0.251575048106483		1
1:54005538_T_A	1	54005538	303244058	0.446291946867224		1
1:54019131_A_G	1	54019131	303257651	0.90033075842128		1
1:54029776_G_A	1	54029776	303268296	0.360026984164707		1
1:54032698_G_A	1	54032698	303271218	0.394175800117656		1
1:54087109_G_A	1	54087109	303325629	0.634826210645962		1
1:54112410_T_C	1	54112410	303350930	0.80813881421761		1
1:54130244_T_A	1	54130244	303368764	0.545467215660317		1
1:54151611_G_A	1	54151611	303390131	0.968856566917202		1
1:54157106_G_A	1	54157106	303395626	0.737507298859321		1
1:54159359_A_T	1	54159359	303397879	0.107390360320259		1
1:54185389_C_T	1	54185389	303423909	0.183036435670324		1
1:54193922_G_C	1	54193922	303432442	0.0390365692100055		1
1:54201529_C_T	1	54201529	303440049	0.524800758912096		1
1:54210517_G_A	1	54210517	303449037	0.201430680088441		1
1:54214906_C_T	1	54214906	303453426	0.742011842159991		1
1:54217139_C_T	1	54217139	303455659	0.693838877768453		1
1:54223198_C_T	1	54223198	303461718	0.176372181016391		1
1:54243933_T_C	1	54243933	303482453	0.498997333738263		1
1:54306926_A_C	1	54306926	303545446	0.760296136586247		1
1:54310042_A_G	1	54310042	303548562	0.540818820480699		1
1:54346114_G_A	1	54346114	303584634	0.29466414587818		1
1:54363088_G_A	1	54363088	303601608	0.0287795058715874		1
1:54397856_T_C	1	54397856	303636376	0.140019570713666		1
1:54406951_C_T	1	54406951	303645471	0.392175252463407		1
1:54419730_A_G	1	54419730	303658250	0.905428891883568		1
1:54439637_C_T	1	54439637	303678157	0.000619380642577875		1
1:54450192_C_T	1	54450192	303688712	0.634937422107066		1
1:54469858_C_T	1	54469858	303708378	0.546421588400945		1
1:54519107_G_C	1	54519107	303757627	0.802558796937288		1
1:54542802_A_G	1	54542802	303781322	0.0852194431660482		1
1:54561076_G_A	1	54561076	303799596	0.436191923470608		1
1:54614145_C_T	1	54614145	303852665	0.482790870146575		1
1:54620197_G_A	1	54620197	303858717	0.651327911533106		1
1:54631365_C_T	1	54631365	303869885	0.307186546458159		1
1:54635805_T_G	1	54635805	303874325	0.510599787444794		1
1:54641638_T_C	1	54641638	303880158	0.855417838048042		1
1:54648518_G_A	1	54648518	303887038	0.558101318446381		1
1:54661737_A_G	1	54661737	303900257	0.127484647901123		1
1:54668403_A_G	1	54668403	303906923	0.430497126459993		1
1:54673879_C_G	1	54673879	303912399	0.864693125718421		1
1:54689814_C_T	1	54689814	303928334	0.257829932652723		1
1:54693541_A_G	1	54693541	303932061	0.443145080719335		1
1:54693898_C_T	1	54693898	303932418	0.351955300652921		1
1:54694210_C_T	1	54694210	303932730	0.763251457250901		1
1:54703768_G_A	1	54703768	303942288	0.532069674158022		1
1:54703801_C_T	1	54703801	303942321	0.0924487539495937		1
1:54705470_C_G	1	54705470	303943990	0.334551753065332		1
1:54711265_C_T	1	54711265	303949785	0.500714259984781		1
1:54715921_A_G	1	54715921	303954441	0.698620186179319		1
1:54721798_T_C	1	54721798	303960318	0.0707218929249797		1
1:54725573_G_T	1	54725573	303964093	0.133281825223011		1
1:54729994_C_A	1	54729994	303968514	0.621802311561107		1
1:54730702_G_A	1	54730702	303969222	0.322286717333271		1
1:54734506_C_T	1	54734506	303973026	0.76369855804709		1
1:54735706_T_G	1	54735706	303974226	0.276228746892394		1
1:54736956_T_A	1	54736956	303975476	0.425729738034478		1
1:54743807_A_G	1	54743807	303982327	0.149431638900871		1
1:54751420_C_G	1	54751420	303989940	0.706715579648044		1
1:54751659_C_T	1	54751659	303990179	0.184316528576877		1
1:54758201_T_C	1	54758201	303996721	0.676397768647453		1
1:54762317_C_T	1	54762317	304000837	0.130338522295757		1
1:54779805_G_T	1	54779805	304018325	0.303593514774269		1
1:54800108_A_G	1	54800108	304038628	0.680855958027985		1
1:54802434_T_C	1	54802434	304040954	0.229220116902839		1
1:54814185_C_T	1	54814185	304052705	0.19669995514354		1
1:54818014_T_G	1	54818014	304056534	0.294484151560586		1
1:54828990_C_G	1	54828990	304067510	0.394210657204589		1
1:54840971_T_C	1	54840971	304079491	0.593824700330753		1
1:54869025_C_G	1	54869025	304107545	0.0230633966137577		1
1:54889971_G_T	1	54889971	304128491	0.432622491542023		1
1:54904179_G_A	1	54904179	304142699	0.494024607180058		1
1:54908405_C_T	1	54908405	304146925	0.30805140675432		1
1:54921810_G_A	1	54921810	304160330	0.360504420053823		1
1:54922322_T_C	1	54922322	304160842	0.846305447842796		1
1:54935900_G_A	1	54935900	304174420	0.634982568813554		1
1:54941101_G_C	1	54941101	304179621	0.0263880562439144		1
1:54953324_C_A	1	54953324	304191844	0.0480188995026295		1
1:54957546_G_A	1	54957546	304196066	0.521204487628308		1
1:54958907_G_A	1	54958907	304197427	0.410872783429158		1
1:54979686_C_T	1	54979686	304218206	0.60821901439014		1
1:54986753_G_A	1	54986753	304225273	0.754672863135312		1
1:54990531_G_A	1	54990531	304229051	0.973622419440586		1
1:55003801_C_T	1	55003801	304242321	0.451069472323532		1
1:55014013_C_T	1	55014013	304252533	0.541479106072935		1
1:55014492_G_T	1	55014492	304253012	0.0205983405116137		1
1:55015169_C_G	1	55015169	304253689	0.873120566882944		1
1:55015376_G_A	1	55015376	304253896	0.189951890329194		1
1:55018371_G_A	1	55018371	304256891	0.545344671557056		1
1:55034694_G_A	1	55034694	304273214	0.312145916933984		1
1:55035260_G_A	1	55035260	304273780	0.378813645120898		1
1:55050353_G_A	1	55050353	304288873	0.154381815967458		1
1:55051313_C_T	1	55051313	304289833	0.0562820662148195		1
1:55058160_G_T	1	55058160	304296680	0.884218674466028		1
1:55064970_C_T	1	55064970	304303490	0.45712986799257		1
1:55067857_G_T	1	55067857	304306377	0.379645547956195		1
1:55077870_T_C	1	55077870	304316390	0.931082688747099		1
1:55078424_C_T	1	55078424	304316944	0.420674317844206		1
1:55085499_T_C	1	55085499	304324019	0.412264600787206		1
1:55087942_C_A	1	55087942	304326462	0.931412779063456		1
1:55095426_T_C	1	55095426	304333946	0.403026863613055		1
1:55114130_C_A	1	55114130	304352650	0.336786353613408		1
1:55117812_C_T	1	55117812	304356332	0.644818250456298		1
1:55121385_T_C	1	55121385	304359905	0.48739194515147		1
1:55124532_G_A	1	55124532	304363052	0.522608070297384		1
1:55134906_T_C	1	55134906	304373426	0.533907942948165		1
1:55143384_G_A	1	55143384	304381904	0.909435315989146		1
1:55144249_G_T	1	55144249	304382769	0.298043265242312		1
1:55152832_C_T	1	55152832	304391352	0.680141422470005		1
1:55167882_G_T	1	55167882	304406402	0.323162568546821		1
1:55171819_T_C	1	55171819	304410339	0.439037602996273		1
1:55184175_C_T	1	55184175	304422695	0.468874665943199		1
1:55191401_A_G	1	55191401	304429921	0.736915245786228		1
1:55211973_G_C	1	55211973	304450493	0.885202929138053		1
1:55217895_G_A	1	55217895	304456415	0.00993837410496133		1
1:55222150_G_C	1	55222150	304460670	0.464338458121678		1
1:55241954_C_T	1	55241954	304480474	0.812737989517436		1
1:55244197_T_C	1	55244197	304482717	0.174403990151152		1
1:55261221_G_A	1	55261221	304499741	0.278041163006193		1
1:55272423_A_G	1	55272423	304510943	0.0249428169348067		1
1:55327977_C_T	1	55327977	304566497	0.150940632994374		1
1:55334345_G_A	1	55334345	304572865	0.820037729983369		1
1:55338416_C_T	1	55338416	304576936	0.847594544069562		1
1:55351290_C_T	1	55351290	304589810	0.698393198925898		1
1:55357897_G_A	1	55357897	304596417	0.547943337718728		1
1:55363228_T_A	1	55363228	304601748	0.170291503306321		1
1:55378724_G_A	1	55378724	304617244	0.105514203373261		1
1:55384431_C_T	1	55384431	304622951	0.288149836477114		1
1:55384896_G_A	1	55384896	304623416	0.714239881447377		1
1:55390170_G_A	1	55390170	304628690	0.636806120575463		1
1:55394817_G_C	1	55394817	304633337	0.85290917246844		1
1:55396927_A_G	1	55396927	304635447	0.0193407281738105		1
1:55397616_G_A	1	55397616	304636136	0.877355975603562		1
1:55401967_C_T	1	55401967	304640487	0.228261516706717		1
1:55408384_A_G	1	55408384	304646904	0.833221909535022		1
1:55411138_C_T	1	55411138	304649658	0.840247015009779		1
1:55412604_C_T	1	55412604	304651124	0.373951819104352		1
1:55440867_C_T	1	55440867	304679387	0.920915504657799		1
1:55442451_A_C	1	55442451	304680971	0.700669385389082		1
1:55451872_G_A	1	55451872	304690392	0.806418835071082		1
1:55453856_T_C	1	55453856	304692376	0.293079032627283		1
1:55464599_C_T	1	55464599	304703119	0.0229714973763969		1
1:55465047_G_A	1	55465047	304703567	0.837873448032026		1
1:55466041_T_A	1	55466041	304704561	0.500255269557598		1
1:55470153_C_T	1	55470153	304708673	0.211407821972952		1
1:55472365_G_A	1	55472365	304710885	0.0532969663373512		1
1:55480211_G_A	1	55480211	304718731	0.517031714607315		1
1:55480361_G_A	1	55480361	304718881	0.179401176695944		1
1:55481104_G_A	1	55481104	304719624	0.526775565620207		1
1:55483991_C_T	1	55483991	304722511	0.590509455785837		1
1:55496131_G_A	1	55496131	304734651	0.944760198759183		1
1:55496176_C_T	1	55496176	304734696	0.936807967185506		1
1:55496457_C_A	1	55496457	304734977	0.238352295684626		1
1:55496648_C_T	1	55496648	304735168	0.672418280659231		1
1:55496861_G_A	1	55496861	304735381	0.318004824268636		1
1:55507356_A_C	1	55507356	304745876	0.399490967812737		1
1:55517301_A_G	1	55517301	304755821	0.00495107179413162		1
1:55517861_C_G	1	55517861	304756381	0.455590532902775		1
1:55540413_C_T	1	55540413	304778933	0.580208846764362		1
1:55551718_G_A	1	55551718	304790238	0.803154808286742		1
1:55623757_G_A	1	55623757	304862277	0.0590875783710096		1
1:55648688_G_C	1	55648688	304887208	0.00450806881676666		1
1:55668004_A_C	1	55668004	304906524	0.935109294180054		1
1:55696300_A_C	1	55696300	304934820	0.586494691653914		1
1:55714766_T_C	1	55714766	304953286	0.991621210472879		1
1:55720674_C_T	1	55720674	304959194	0.05478311354307		1
1:55722635_G_A	1	55722635	304961155	0.267050334373632		1
1:55725045_G_C	1	55725045	304963565	0.112519191716634		1
1:55735395_G_A	1	55735395	304973915	0.261707112766576		1
1:55740084_G_C	1	55740084	304978604	0.453275096193161		1
1:55764120_A_G	1	55764120	305002640	0.619611101598791		1
1:55764564_G_C	1	55764564	305003084	0.0832104953051356		1
1:55789351_G_A	1	55789351	305027871	0.396234888432603		1
1:55841451_G_A	1	55841451	305079971	0.552957690396665		1
1:55871137_G_T	1	55871137	305109657	0.194835267172086		1
1:55895750_A_G	1	55895750	305134270	0.371764649958927		1
1:55909238_C_T	1	55909238	305147758	0.789306921192905		1
1:55913317_T_C	1	55913317	305151837	0.498625675239456		1
1:55943278_C_A	1	55943278	305181798	0.855150184122824		1
1:55992331_T_C	1	55992331	305230851	0.381413783582996		1
1:56008079_T_G	1	56008079	305246599	0.152603083604798		1
1:56009301_G_T	1	56009301	305247821	0.804223166271313		1
1:56033641_C_T	1	56033641	305272161	0.699074919261709		1
1:56117615_C_T	1	56117615	305356135	0.164479871078913		1
1:56166492_G_A	1	56166492	305405012	0.54413714265808		1
1:56170178_G_A	1	56170178	305408698	0.0113348206218548		1
1:56172057_G_A	1	56172057	305410577	0.391944853074369		1
1:56193019_A_G	1	56193019	305431539	0.554151896084345		1
1:56196950_T_C	1	56196950	305435470	0.933908511391788		1
1:56246188_A_G	1	56246188	305484708	0.749867689961041		1
1:56268408_C_T	1	56268408	305506928	0.798691123300728		1
1:56277481_G_T	1	56277481	305516001	0.582551979085499		1
1:56298715_C_T	1	56298715	305537235	0.90315136754603		1
1:56376423_G_A	1	56376423	305614943	0.526933943631209		1
1:56405400_G_T	1	56405400	305643920	0.544188047289477		1
1:56406524_C_T	1	56406524	305645044	0.359219259315988		1
1:56435970_C_A	1	56435970	305674490	0.221317980590562		1
1:56446172_T_C	1	56446172	305684692	0.706555302166976		1
1:56451604_G_A	1	56451604	305690124	0.33207624891523		1
1:56462895_C_T	1	56462895	305701415	0.76134355537007		1
1:56510200_C_T	1	56510200	305748720	0.150787283134106		1
1:56512412_C_A	1	56512412	305750932	0.0965950898815878		1
1:56521787_T_A	1	56521787	305760307	0.650441861200415		1
1:56530239_G_A	1	56530239	305768759	0.049380351383999		1
1:56634923_C_T	1	56634923	305873443	0.0446010208561672		1
1:56638939_G_T	1	56638939	305877459	0.972300441529742		1
1:56686043_C_T	1	56686043	305924563	0.389067276635255		1
1:56695174_A_G	1	56695174	305933694	0.306284686546268		1
1:56730901_T_C	1	56730901	305969421	0.875068892275032		1
1:56738698_T_C	1	56738698	305977218	0.149256749117668		1
1:56752043_T_A	1	56752043	305990563	0.809177159678115		1
1:56762687_T_C	1	56762687	306001207	0.65434938532898		1
1:56766851_A_G	1	56766851	306005371	0.899066077265514		1
1:56773470_C_T	1	56773470	306011990	0.372932295061629		1
1:56776815_G_A	1	56776815	306015335	0.719611471343116		1
1:56790500_C_A	1	56790500	306029020	0.852362772912749		1
1:56790737_C_A	1	56790737	306029257	0.805198104558395		1
1:56795154_C_T	1	56795154	306033674	0.964918390377639		1
1:56813103_A_G	1	56813103	306051623	0.332857782777108		1
1:56819096_G_A	1	56819096	306057616	0.844558075965649		1
1:56819383_C_A	1	56819383	306057903	0.155985383352833		1
1:56823728_A_G	1	56823728	306062248	0.598385162694066		1
1:56840425_C_T	1	56840425	306078945	0.0415190728260787		1
1:56841669_A_G	1	56841669	306080189	0.573770635242979		1
1:56846791_G_A	1	56846791	306085311	0.969834658929037		1
1:56848716_T_C	1	56848716	306087236	0.270964973054777		1
1:56854693_G_A	1	56854693	306093213	0.320083586713899		1
1:56855776_C_T	1	56855776	306094296	0.144186116022799		1
1:56856089_A_G	1	56856089	306094609	0.830871615182258		1
1:56860585_G_A	1	56860585	306099105	0.656642877431225		1
1:56873772_A_G	1	56873772	306112292	0.58265429413003		1
1:56876560_G_A	1	56876560	306115080	0.429811179716625		1
1:56877509_C_T	1	56877509	306116029	0.232880710044842		1
1:56878569_G_A	1	56878569	306117089	0.152952393940703		1
1:56880572_G_A	1	56880572	306119092	0.593170229305045		1
1:56883491_G_A	1	56883491	306122011	0.0170727075249633		1
1:56889774_A_G	1	56889774	306128294	0.853192482980704		1
1:56892198_C_T	1	56892198	306130718	0.874153371685745		1
1:56893503_A_G	1	56893503	306132023	0.543222221060056		1
1:56898711_C_T	1	56898711	306137231	0.69252492516126		1
1:56899750_C_T	1	56899750	306138270	0.991855848600985		1
1:56904297_G_A	1	56904297	306142817	0.200535131117512		1
1:56929298_T_G	1	56929298	306167818	0.685620191659271		1
1:56945730_G_A	1	56945730	306184250	0.322200385419652		1
1:56975312_G_A	1	56975312	306213832	0.949134821347766		1
1:56992762_C_T	1	56992762	306231282	0.364614536790556		1
1:56999575_G_A	1	56999575	306238095	0.748801067828082		1
1:57010711_A_T	1	57010711	306249231	0.327592383795137		1
1:57014332_C_G	1	57014332	306252852	0.681956275800623		1
1:57019844_A_G	1	57019844	306258364	0.000282214450150197		1
1:57031076_A_G	1	57031076	306269596	0.486605027944273		1
1:57043572_G_A	1	57043572	306282092	0.782155932862573		1
1:57044934_A_G	1	57044934	306283454	0.991215977615335		1
1:57047524_G_T	1	57047524	306286044	0.293354000159616		1
1:57059106_C_A	1	57059106	306297626	0.582397278763339		1
1:57090886_C_T	1	57090886	306329406	0.477012675074652		1
1:57099334_G_A	1	57099334	306337854	0.215225018766401		1
1:57105308_T_G	1	57105308	306343828	0.147226656900777		1
1:57110104_C_T	1	57110104	306348624	0.741259353883416		1
1:57115491_G_A	1	57115491	306354011	0.180918514312858		1
1:57166869_A_T	1	57166869	306405389	0.307739032251386		1
1:57167302_G_T	1	57167302	306405822	0.276578544323191		1
1:57171396_A_G	1	57171396	306409916	0.728302280136452		1
1:57174263_C_T	1	57174263	306412783	0.27044146079483		1
1:57174288_A_G	1	57174288	306412808	0.917426101232289		1
1:57178926_T_G	1	57178926	306417446	0.78327384552397		1
1:57179225_A_G	1	57179225	306417745	0.664624226415279		1
1:57180867_A_G	1	57180867	306419387	0.0326296310780909		1
1:57190785_G_A	1	57190785	306429305	0.344906729798854		1
1:57191144_T_G	1	57191144	306429664	0.718943615349627		1
1:57192628_T_G	1	57192628	306431148	0.332147016126397		1
1:57193218_A_G	1	57193218	306431738	0.627468303114742		1
1:57196441_C_T	1	57196441	306434961	0.638874434706402		1
1:57197889_G_T	1	57197889	306436409	0.0534026006477529		1
1:57219257_T_C	1	57219257	306457777	0.371105394525771		1
1:57219539_C_A	1	57219539	306458059	0.673279803108878		1
1:57238019_G_A	1	57238019	306476539	0.387474865092948		1
1:57238190_G_A	1	57238190	306476710	0.511584772205325		1
1:57241104_A_G	1	57241104	306479624	0.595260762768509		1
1:57249264_G_T	1	57249264	306487784	0.304230956154029		1
1:57257668_C_A	1	57257668	306496188	0.63110347192721		1
1:57257817_T_C	1	57257817	306496337	0.333283147133827		1
1:57267614_A_T	1	57267614	306506134	0.941396778418919		1
1:57271815_C_G	1	57271815	306510335	0.906105818510374		1
1:57275487_T_C	1	57275487	306514007	0.708639298395431		1
1:57275514_C_A	1	57275514	306514034	0.375871917580327		1
1:57275960_G_A	1	57275960	306514480	0.673827359004189		1
1:57276734_C_T	1	57276734	306515254	0.610363491621731		1
1:57278791_C_T	1	57278791	306517311	0.0939090819537192		1
1:57284222_G_A	1	57284222	306522742	0.0102906494438315		1
1:57291674_C_T	1	57291674	306530194	0.18299846220308		1
1:57294298_G_A	1	57294298	306532818	0.51449215991842		1
1:57296593_C_T	1	57296593	306535113	0.311817265413721		1
1:57297388_C_A	1	57297388	306535908	0.252349913773667		1
1:57297421_G_A	1	57297421	306535941	0.0452769825197606		1
1:57301657_A_C	1	57301657	306540177	0.461912424956682		1
1:57303848_A_T	1	57303848	306542368	0.886850692358609		1
1:57304672_C_T	1	57304672	306543192	0.330875716706102		1
1:57305272_G_A	1	57305272	306543792	0.703021331196829		1
[truncated: 63,070 more rows]
