# Supplementary material for: Model-based assessment of replicability for genome-wide association meta-analysis
Source: Nat Commun. 2021 Mar 30;12:1964. doi: 10.1038/s41467-021-21226-z (PMC8009871; doi:10.1038/s41467-021-21226-z)
Supplement: Supplementary file 5 — Source Data [file 41467_2021_21226_MOESM5_ESM.zip › source_data/source_data_figure_5.csv]

pheno	method	n	mse	type	phenoname	cor_beta
cpd	MAMBA-est	139	0.000281655983605497	rarefreq	CigDay	0.037820883110777
cpd	MAMBA	139	0.000318892847411291	rarefreq	CigDay	0.0731110113303975
cpd	FE	139	0.00229225314474992	rarefreq	CigDay	-0.00713879247886128
cpd	RE	139	0.0023339169387118	rarefreq	CigDay	-0.00901249673026206
dpw	MAMBA	174	9.02630658518429e-05	rarefreq	DrnkWk	0.287742448560673
dpw	MAMBA-est	174	9.67470632737281e-05	rarefreq	DrnkWk	0.297727242739121
dpw	RE	174	0.000629326504293116	rarefreq	DrnkWk	0.00169908475664285
dpw	FE	174	0.000645995616557376	rarefreq	DrnkWk	0.00843523088200759
sc	MAMBA-est	361	0.000795872705375363	rarefreq	SmkCes	0.0653412092108845
sc	MAMBA	361	0.00153569414073962	rarefreq	SmkCes	0.0775795162544184
sc	FE	361	0.00231780906750477	rarefreq	SmkCes	0.0797436079663299
sc	RE	313	0.00244801577262639	rarefreq	SmkCes	0.0884352788848628
si	MAMBA	225	0.000194273611783833	rarefreq	SmkInit	0.00419357270288404
si	MAMBA-est	225	0.000264394103549507	rarefreq	SmkInit	0.0216063116057299
si	RE	222	0.000713821522679634	rarefreq	SmkInit	-0.0147391492687783
si	FE	225	0.000882292317667691	rarefreq	SmkInit	-0.0187123098373671
cpd	MAMBA-est	196	0.00022342568769851	lowfreq	CigDay	0.0964806774931695
cpd	MAMBA	196	0.000253879079223732	lowfreq	CigDay	0.121154631527422
cpd	FE	196	0.00165793360792117	lowfreq	CigDay	0.0156379000111915
cpd	RE	196	0.00168650981499836	lowfreq	CigDay	0.0136495344732078
dpw	MAMBA	247	8.07995837843153e-05	lowfreq	DrnkWk	0.332396883214811
dpw	MAMBA-est	247	8.4529592569345e-05	lowfreq	DrnkWk	0.340774824605193
dpw	RE	247	0.000463018776931761	lowfreq	DrnkWk	0.0461524413616026
dpw	FE	247	0.000475497019014583	lowfreq	DrnkWk	0.0536220274658072
sc	MAMBA-est	456	0.000732781812510207	lowfreq	SmkCes	0.0516819701361136
sc	MAMBA	456	0.00136436805876426	lowfreq	SmkCes	0.0628618364766065
sc	FE	456	0.00203239779554957	lowfreq	SmkCes	0.0656376517473089
sc	RE	390	0.00216522710638102	lowfreq	SmkCes	0.0833737271819039
si	MAMBA	306	0.000174843596849771	lowfreq	SmkInit	0.0263821772416769
si	MAMBA-est	306	0.000233203578511426	lowfreq	SmkInit	0.0346851579711798
si	RE	302	0.000601321826100399	lowfreq	SmkInit	0.000400896895556894
si	FE	306	0.000793729435545105	lowfreq	SmkInit	-0.0020797799413419
cpd	MAMBA-est	327	0.000154536459712169	all	CigDay	0.413922343180941
cpd	MAMBA	327	0.000172982160681247	all	CigDay	0.409531740672312
cpd	FE	327	0.00101808191642803	all	CigDay	0.162781318587786
cpd	RE	327	0.00103408495589141	all	CigDay	0.157273716807315
dpw	MAMBA	397	6.49472055431565e-05	all	DrnkWk	0.489422189016425
dpw	MAMBA-est	397	6.7205269774188e-05	all	DrnkWk	0.491554169201852
dpw	RE	397	0.000304472581172294	all	DrnkWk	0.166689277824203
dpw	FE	397	0.000313187064512398	all	DrnkWk	0.177128049839089
sc	MAMBA-est	656	0.000564997960901837	all	SmkCes	0.270591752221103
sc	MAMBA	656	0.00100971462790307	all	SmkCes	0.22449897914872
sc	FE	656	0.00148110997363663	all	SmkCes	0.198342285343782
sc	RE	588	0.00150869546735636	all	SmkCes	0.197723046574134
si	MAMBA	602	0.000108366566769566	all	SmkInit	0.600921819619496
si	MAMBA-est	602	0.000141473573576377	all	SmkInit	0.575172554649848
si	RE	598	0.000339522076674778	all	SmkInit	0.466737414465329
si	FE	602	0.000432825811718836	all	SmkInit	0.396073069011493
cpd	MAMBA	47	8.83540064833062e-05	gw	CigDay	0.937122299669401
cpd	MAMBA-est	47	8.95398301540025e-05	gw	CigDay	0.938733796693106
cpd	FE	47	0.000107423081351097	gw	CigDay	0.925034388322385
cpd	RE	47	0.000114006962668016	gw	CigDay	0.904993175973174
dpw	MAMBA-est	55	7.90967476012452e-05	gw	DrnkWk	0.8625091493982
dpw	MAMBA	55	7.98313191235676e-05	gw	DrnkWk	0.86483650908134
dpw	RE	55	8.08139322489221e-05	gw	DrnkWk	0.844909375884816
dpw	FE	55	9.13066676866545e-05	gw	DrnkWk	0.860178911248464
sc	MAMBA-est	46	0.000243730601403981	gw	SmkCes	0.803564203875618
sc	MAMBA	46	0.000464413825418025	gw	SmkCes	0.707334297577555
sc	RE	45	0.000502011844767521	gw	SmkCes	0.675436615055023
sc	FE	46	0.000573000871927583	gw	SmkCes	0.679122961324306
si	MAMBA	78	3.19973765973595e-05	gw	SmkInit	0.909534751367757
si	MAMBA-est	78	4.80322778597025e-05	gw	SmkInit	0.885274598481285
si	RE	78	0.000386739575657528	gw	SmkInit	0.650663126557208
si	FE	78	0.000892430489689745	gw	SmkInit	0.43308697256066
