# Supplementary material for: Model-based assessment of replicability for genome-wide association meta-analysis
Source: Nat Commun. 2021 Mar 30;12:1964. doi: 10.1038/s41467-021-21226-z (PMC8009871; doi:10.1038/s41467-021-21226-z)
Supplement: Supplementary file 5 — Source Data [file 41467_2021_21226_MOESM5_ESM.zip › source_data/source_data_figure_1.csv]

snp	rsid	pheno	study	chr	bp	a1	a2	z	n	maf	ppr	mamba_p	p_fe
14:65941096_G_A	rs528370216	si	10	14	65941096	A	G	-1.27938361747415	3873	0.00925462487348716	9.74853876017451e-22	0.998923723351725	1.03801e-09
14:65941096_G_A	rs528370216	si	11	14	65941096	A	G	0.102218807149264	1350	0.00925462487348716	9.74853876017451e-22	0.998923723351725	1.03801e-09
14:65941096_G_A	rs528370216	si	12	14	65941096	A	G	-3.80469853209633	6177	0.00925462487348716	9.74853876017451e-22	0.998923723351725	1.03801e-09
14:65941096_G_A	rs528370216	si	13	14	65941096	A	G	0.924951761730793	4190	0.00925462487348716	9.74853876017451e-22	0.998923723351725	1.03801e-09
14:65941096_G_A	rs528370216	si	16	14	65941096	A	G	-1.18904489709558	7763	0.00925462487348716	9.74853876017451e-22	0.998923723351725	1.03801e-09
14:65941096_G_A	rs528370216	si	17	14	65941096	A	G	0.788972636188183	7346	0.00925462487348716	9.74853876017451e-22	0.998923723351725	1.03801e-09
14:65941096_G_A	rs528370216	si	2	14	65941096	A	G	-1.2158580520687	11345	0.00925462487348716	9.74853876017451e-22	0.998923723351725	1.03801e-09
14:65941096_G_A	rs528370216	si	22	14	65941096	A	G	1.23654513338873	6181	0.00925462487348716	9.74853876017451e-22	0.998923723351725	1.03801e-09
14:65941096_G_A	rs528370216	si	23	14	65941096	A	G	-0.149443105915546	2165	0.00925462487348716	9.74853876017451e-22	0.998923723351725	1.03801e-09
14:65941096_G_A	rs528370216	si	24	14	65941096	A	G	-1.58381423030048	9607	0.00925462487348716	9.74853876017451e-22	0.998923723351725	1.03801e-09
14:65941096_G_A	rs528370216	si	25	14	65941096	A	G	0.946764098010052	2257	0.00925462487348716	9.74853876017451e-22	0.998923723351725	1.03801e-09
14:65941096_G_A	rs528370216	si	27	14	65941096	A	G	1.92474793839507	2052	0.00925462487348716	9.74853876017451e-22	0.998923723351725	1.03801e-09
14:65941096_G_A	rs528370216	si	28	14	65941096	A	G	1.43884656466266	7266	0.00925462487348716	9.74853876017451e-22	0.998923723351725	1.03801e-09
14:65941096_G_A	rs528370216	si	29	14	65941096	A	G	-0.623787728155949	1238	0.00925462487348716	9.74853876017451e-22	0.998923723351725	1.03801e-09
14:65941096_G_A	rs528370216	si	3	14	65941096	A	G	0.690179998380756	4293	0.00925462487348716	9.74853876017451e-22	0.998923723351725	1.03801e-09
14:65941096_G_A	rs528370216	si	30	14	65941096	A	G	-11.4553176571232	12928	0.00925462487348716	9.74853876017451e-22	0.998923723351725	1.03801e-09
14:65941096_G_A	rs528370216	si	31	14	65941096	A	G	-0.518156617993654	5459	0.00925462487348716	9.74853876017451e-22	0.998923723351725	1.03801e-09
14:65941096_G_A	rs528370216	si	33	14	65941096	A	G	-0.503745827582705	3665	0.00925462487348716	9.74853876017451e-22	0.998923723351725	1.03801e-09
14:65941096_G_A	rs528370216	si	34	14	65941096	A	G	-0.082845990074166	73331	0.00925462487348716	9.74853876017451e-22	0.998923723351725	1.03801e-09
14:65941096_G_A	rs528370216	si	35	14	65941096	A	G	0.0709858715406035	39480	0.00925462487348716	9.74853876017451e-22	0.998923723351725	1.03801e-09
14:65941096_G_A	rs528370216	si	36	14	65941096	A	G	0.0370489199660941	5573	0.00925462487348716	9.74853876017451e-22	0.998923723351725	1.03801e-09
14:65941096_G_A	rs528370216	si	4	14	65941096	A	G	-1.53565099502275	1192	0.00925462487348716	9.74853876017451e-22	0.998923723351725	1.03801e-09
14:65941096_G_A	rs528370216	si	5	14	65941096	A	G	1.18061928249703	6613	0.00925462487348716	9.74853876017451e-22	0.998923723351725	1.03801e-09
14:65941096_G_A	rs528370216	si	7	14	65941096	A	G	0.768695663269507	1758	0.00925462487348716	9.74853876017451e-22	0.998923723351725	1.03801e-09
14:65941096_G_A	rs528370216	si	8	14	65941096	A	G	1.22725170852081	4418	0.00925462487348716	9.74853876017451e-22	0.998923723351725	1.03801e-09
14:65941096_G_A	rs528370216	si	9	14	65941096	A	G	-0.305289069637208	7041	0.00925462487348716	9.74853876017451e-22	0.998923723351725	1.03801e-09
