# Supplementary material for: Model-based assessment of replicability for genome-wide association meta-analysis
Source: Nat Commun. 2021 Mar 30;12:1964. doi: 10.1038/s41467-021-21226-z (PMC8009871; doi:10.1038/s41467-021-21226-z)
Supplement: Supplementary file 5 — Source Data [file 41467_2021_21226_MOESM5_ESM.zip › source_data/source_data_supplementary_figure_3.csv]

snp	rsid	pheno	study	chr	bp	a1	a2	z	n	maf	prob_outlier	ppr	mamba_p	p_fe
18:57696044_T_C	rs4356576	si	10	18	57696044	C	T	-0.181831453058221	3873	0.0927283190176825	4.99937763243086e-06	2.71054679647319e-45	0.999464984478597	5.73902e-07
18:57696044_T_C	rs4356576	si	11	18	57696044	C	T	-0.301192117817319	1350	0.0927283190176825	5.14474339730064e-06	2.71054679647319e-45	0.999464984478597	5.73902e-07
18:57696044_T_C	rs4356576	si	12	18	57696044	C	T	1.06705500131226	6177	0.0927283190176825	8.66179099068276e-06	2.71054679647319e-45	0.999464984478597	5.73902e-07
18:57696044_T_C	rs4356576	si	13	18	57696044	C	T	-3.01248411163113	4190	0.0927283190176825	0.000447655425278803	2.71054679647319e-45	0.999464984478597	5.73902e-07
18:57696044_T_C	rs4356576	si	14	18	57696044	C	T	0.390567435700849	1554	0.0927283190176825	5.30532866049871e-06	2.71054679647319e-45	0.999464984478597	5.73902e-07
18:57696044_T_C	rs4356576	si	15	18	57696044	C	T	0.282145429413084	1829	0.0927283190176825	5.11640455402862e-06	2.71054679647319e-45	0.999464984478597	5.73902e-07
18:57696044_T_C	rs4356576	si	16	18	57696044	C	T	0.936460773633433	7763	0.0927283190176825	7.60530986532171e-06	2.71054679647319e-45	0.999464984478597	5.73902e-07
18:57696044_T_C	rs4356576	si	17	18	57696044	C	T	2.40974897141906	7346	0.0927283190176825	8.82029078015378e-05	2.71054679647319e-45	0.999464984478597	5.73902e-07
18:57696044_T_C	rs4356576	si	18	18	57696044	C	T	-2.5573962875913	3195	0.0927283190176825	0.000127001340213817	2.71054679647319e-45	0.999464984478597	5.73902e-07
18:57696044_T_C	rs4356576	si	2	18	57696044	C	T	-1.60355580053973	11345	0.0927283190176825	1.76583619222459e-05	2.71054679647319e-45	0.999464984478597	5.73902e-07
18:57696044_T_C	rs4356576	si	20	18	57696044	C	T	-0.690308823933034	66716	0.0927283190176825	6.23249286557659e-06	2.71054679647319e-45	0.999464984478597	5.73902e-07
18:57696044_T_C	rs4356576	si	21	18	57696044	C	T	-1.29497167754531	1099	0.0927283190176825	1.13197917341878e-05	2.71054679647319e-45	0.999464984478597	5.73902e-07
18:57696044_T_C	rs4356576	si	22	18	57696044	C	T	-3.68731696045315	6181	0.0927283190176825	0.00422147745957557	2.71054679647319e-45	0.999464984478597	5.73902e-07
18:57696044_T_C	rs4356576	si	23	18	57696044	C	T	-0.126300576415934	2165	0.0927283190176825	4.95703094949285e-06	2.71054679647319e-45	0.999464984478597	5.73902e-07
18:57696044_T_C	rs4356576	si	24	18	57696044	C	T	0.0724736180406127	9607	0.0927283190176825	4.93073402851874e-06	2.71054679647319e-45	0.999464984478597	5.73902e-07
18:57696044_T_C	rs4356576	si	25	18	57696044	C	T	0.137068058192697	2257	0.0927283190176825	4.96402427818676e-06	2.71054679647319e-45	0.999464984478597	5.73902e-07
18:57696044_T_C	rs4356576	si	26	18	57696044	C	T	0.493564184667355	477	0.0927283190176825	5.55102460153556e-06	2.71054679647319e-45	0.999464984478597	5.73902e-07
18:57696044_T_C	rs4356576	si	27	18	57696044	C	T	3.08694501394659	2052	0.0927283190176825	0.000560986421997756	2.71054679647319e-45	0.999464984478597	5.73902e-07
18:57696044_T_C	rs4356576	si	28	18	57696044	C	T	0.105192577932543	7266	0.0927283190176825	4.94500394720987e-06	2.71054679647319e-45	0.999464984478597	5.73902e-07
18:57696044_T_C	rs4356576	si	29	18	57696044	C	T	-1.21546707246734	1238	0.0927283190176825	1.0250521053301e-05	2.71054679647319e-45	0.999464984478597	5.73902e-07
18:57696044_T_C	rs4356576	si	3	18	57696044	C	T	-1.3651242545183	4293	0.0927283190176825	1.24202033588983e-05	2.71054679647319e-45	0.999464984478597	5.73902e-07
18:57696044_T_C	rs4356576	si	30	18	57696044	C	T	-15.6976367528833	12928	0.0927283190176825	1	2.71054679647319e-45	0.999464984478597	5.73902e-07
18:57696044_T_C	rs4356576	si	31	18	57696044	C	T	-0.368819860734936	5459	0.0927283190176825	5.2619493486894e-06	2.71054679647319e-45	0.999464984478597	5.73902e-07
18:57696044_T_C	rs4356576	si	32	18	57696044	C	T	-1.59819313992282	270820	0.0927283190176825	1.75082765844214e-05	2.71054679647319e-45	0.999464984478597	5.73902e-07
18:57696044_T_C	rs4356576	si	33	18	57696044	C	T	-0.404902745766239	3665	0.0927283190176825	5.33549014181123e-06	2.71054679647319e-45	0.999464984478597	5.73902e-07
18:57696044_T_C	rs4356576	si	34	18	57696044	C	T	-0.451472556550472	73331	0.0927283190176825	5.44232994170724e-06	2.71054679647319e-45	0.999464984478597	5.73902e-07
18:57696044_T_C	rs4356576	si	35	18	57696044	C	T	-0.0845476741635184	39480	0.0927283190176825	4.93538352519529e-06	2.71054679647319e-45	0.999464984478597	5.73902e-07
18:57696044_T_C	rs4356576	si	36	18	57696044	C	T	-0.766326591140667	5573	0.0927283190176825	6.58519937524194e-06	2.71054679647319e-45	0.999464984478597	5.73902e-07
18:57696044_T_C	rs4356576	si	4	18	57696044	C	T	-0.0983693648248532	1192	0.0927283190176825	4.94159060238086e-06	2.71054679647319e-45	0.999464984478597	5.73902e-07
18:57696044_T_C	rs4356576	si	5	18	57696044	C	T	-0.928367444191376	6613	0.0927283190176825	7.54845973049978e-06	2.71054679647319e-45	0.999464984478597	5.73902e-07
18:57696044_T_C	rs4356576	si	7	18	57696044	C	T	0.506092094533782	1758	0.0927283190176825	5.58569292163913e-06	2.71054679647319e-45	0.999464984478597	5.73902e-07
18:57696044_T_C	rs4356576	si	8	18	57696044	C	T	0.0814978935646593	4418	0.0927283190176825	4.93414118651891e-06	2.71054679647319e-45	0.999464984478597	5.73902e-07
18:57696044_T_C	rs4356576	si	9	18	57696044	C	T	-1.26578797894008	7041	0.0927283190176825	1.09069530994654e-05	2.71054679647319e-45	0.999464984478597	5.73902e-07
2:192543149_T_C	rs4386269	si	10	2	192543149	C	T	0.35816478360676	3873	0.328853728529885	8.7100967123277e-06	2.30914963965665e-20	0.999342869917046	8.87707e-06
2:192543149_T_C	rs4386269	si	11	2	192543149	C	T	-0.4296077480313	1350	0.328853728529885	8.95585663762688e-06	2.30914963965665e-20	0.999342869917046	8.87707e-06
2:192543149_T_C	rs4386269	si	12	2	192543149	C	T	0.891141991311847	6177	0.328853728529885	1.21056771519301e-05	2.30914963965665e-20	0.999342869917046	8.87707e-06
2:192543149_T_C	rs4386269	si	13	2	192543149	C	T	-2.3760013242695	4190	0.328853728529885	0.000133218999453177	2.30914963965665e-20	0.999342869917046	8.87707e-06
2:192543149_T_C	rs4386269	si	14	2	192543149	C	T	0.984926857206423	1554	0.328853728529885	1.32058639935595e-05	2.30914963965665e-20	0.999342869917046	8.87707e-06
2:192543149_T_C	rs4386269	si	15	2	192543149	C	T	-1.04235094686188	1829	0.328853728529885	1.3988214763172e-05	2.30914963965665e-20	0.999342869917046	8.87707e-06
2:192543149_T_C	rs4386269	si	16	2	192543149	C	T	-0.7956044143611	7763	0.328853728529885	1.11786374554779e-05	2.30914963965665e-20	0.999342869917046	8.87707e-06
2:192543149_T_C	rs4386269	si	17	2	192543149	C	T	0.592535583670648	7346	0.328853728529885	9.72443285118807e-06	2.30914963965665e-20	0.999342869917046	8.87707e-06
2:192543149_T_C	rs4386269	si	18	2	192543149	C	T	-1.01100716605359	3195	0.328853728529885	1.35501313033304e-05	2.30914963965665e-20	0.999342869917046	8.87707e-06
2:192543149_T_C	rs4386269	si	2	2	192543149	C	T	1.45079841916874	11345	0.328853728529885	2.31422583250041e-05	2.30914963965665e-20	0.999342869917046	8.87707e-06
2:192543149_T_C	rs4386269	si	20	2	192543149	C	T	-0.789191652658222	66716	0.328853728529885	1.11226117335272e-05	2.30914963965665e-20	0.999342869917046	8.87707e-06
2:192543149_T_C	rs4386269	si	21	2	192543149	C	T	0.277067860094066	1099	0.328853728529885	8.49106186295856e-06	2.30914963965665e-20	0.999342869917046	8.87707e-06
2:192543149_T_C	rs4386269	si	22	2	192543149	C	T	-1.45528275062422	6181	0.328853728529885	2.32918393182624e-05	2.30914963965665e-20	0.999342869917046	8.87707e-06
2:192543149_T_C	rs4386269	si	23	2	192543149	C	T	-0.174845544730361	2165	0.328853728529885	8.29933414836503e-06	2.30914963965665e-20	0.999342869917046	8.87707e-06
2:192543149_T_C	rs4386269	si	24	2	192543149	C	T	-0.00575525029016394	9607	0.328853728529885	8.17497456639948e-06	2.30914963965665e-20	0.999342869917046	8.87707e-06
2:192543149_T_C	rs4386269	si	25	2	192543149	C	T	0.466650430373286	2257	0.328853728529885	9.10406864129687e-06	2.30914963965665e-20	0.999342869917046	8.87707e-06
2:192543149_T_C	rs4386269	si	26	2	192543149	C	T	1.17698623597473	477	0.328853728529885	1.62150401556982e-05	2.30914963965665e-20	0.999342869917046	8.87707e-06
2:192543149_T_C	rs4386269	si	27	2	192543149	C	T	0.827845505361892	2052	0.328853728529885	1.14716859006547e-05	2.30914963965665e-20	0.999342869917046	8.87707e-06
2:192543149_T_C	rs4386269	si	28	2	192543149	C	T	-1.75160588470173	7266	0.328853728529885	3.72593167435875e-05	2.30914963965665e-20	0.999342869917046	8.87707e-06
2:192543149_T_C	rs4386269	si	29	2	192543149	C	T	-1.45303152970274	1238	0.328853728529885	2.3216568612372e-05	2.30914963965665e-20	0.999342869917046	8.87707e-06
2:192543149_T_C	rs4386269	si	3	2	192543149	C	T	-0.0322959988464333	4293	0.328853728529885	8.17905728012214e-06	2.30914963965665e-20	0.999342869917046	8.87707e-06
2:192543149_T_C	rs4386269	si	30	2	192543149	C	T	-11.2024993189512	12928	0.328853728529885	1	2.30914963965665e-20	0.999342869917046	8.87707e-06
2:192543149_T_C	rs4386269	si	31	2	192543149	C	T	-2.12670141357631	5459	0.328853728529885	7.64838265445711e-05	2.30914963965665e-20	0.999342869917046	8.87707e-06
2:192543149_T_C	rs4386269	si	32	2	192543149	C	T	-1.8452581167555	270820	0.328853728529885	4.40107948320723e-05	2.30914963965665e-20	0.999342869917046	8.87707e-06
2:192543149_T_C	rs4386269	si	33	2	192543149	C	T	0.221807166959954	3665	0.328853728529885	8.37611801685068e-06	2.30914963965665e-20	0.999342869917046	8.87707e-06
2:192543149_T_C	rs4386269	si	36	2	192543149	C	T	0.30081574685557	5573	0.328853728529885	8.54886791645804e-06	2.30914963965665e-20	0.999342869917046	8.87707e-06
2:192543149_T_C	rs4386269	si	4	2	192543149	C	T	-0.00469618533419855	1192	0.328853728529885	8.17492983051782e-06	2.30914963965665e-20	0.999342869917046	8.87707e-06
2:192543149_T_C	rs4386269	si	5	2	192543149	C	T	-0.430865734018589	6613	0.328853728529885	8.9606507508444e-06	2.30914963965665e-20	0.999342869917046	8.87707e-06
2:192543149_T_C	rs4386269	si	6	2	192543149	C	T	-1.42467904211337	57097	0.328853728529885	2.22987172949773e-05	2.30914963965665e-20	0.999342869917046	8.87707e-06
2:192543149_T_C	rs4386269	si	7	2	192543149	C	T	-0.00311198402591991	1758	0.328853728529885	8.174879837064e-06	2.30914963965665e-20	0.999342869917046	8.87707e-06
2:192543149_T_C	rs4386269	si	8	2	192543149	C	T	0.145104962818807	4418	0.328853728529885	8.26038245771432e-06	2.30914963965665e-20	0.999342869917046	8.87707e-06
2:192543149_T_C	rs4386269	si	9	2	192543149	C	T	-0.267450917769215	7041	0.328853728529885	8.46910745777585e-06	2.30914963965665e-20	0.999342869917046	8.87707e-06
8:77000163_T_C	rs1585325	si	10	8	77000163	C	T	-0.714582599381118	3873	0.333177100781618	0.032141733939822	0.033776151478195	0.264038047390038	2.92274e-07
8:77000163_T_C	rs1585325	si	11	8	77000163	C	T	-0.130853752717017	1350	0.333177100781618	0.0294628751512723	0.033776151478195	0.264038047390038	2.92274e-07
8:77000163_T_C	rs1585325	si	12	8	77000163	C	T	0.224920655755591	6177	0.333177100781618	0.0296374860098193	0.033776151478195	0.264038047390038	2.92274e-07
8:77000163_T_C	rs1585325	si	13	8	77000163	C	T	0.634102394794243	4190	0.333177100781618	0.0315330382857978	0.033776151478195	0.264038047390038	2.92274e-07
8:77000163_T_C	rs1585325	si	14	8	77000163	C	T	-0.852639951947979	1554	0.333177100781618	0.0333891607374304	0.033776151478195	0.264038047390038	2.92274e-07
8:77000163_T_C	rs1585325	si	15	8	77000163	C	T	-0.844473259281596	1829	0.333177100781618	0.0333078718915847	0.033776151478195	0.264038047390038	2.92274e-07
8:77000163_T_C	rs1585325	si	16	8	77000163	C	T	1.02416785272538	7763	0.333177100781618	0.0353320418500102	0.033776151478195	0.264038047390038	2.92274e-07
8:77000163_T_C	rs1585325	si	17	8	77000163	C	T	-2.13264084482452	7346	0.333177100781618	0.0647461827421798	0.033776151478195	0.264038047390038	2.92274e-07
8:77000163_T_C	rs1585325	si	18	8	77000163	C	T	0.382936294026405	3195	0.333177100781618	0.0301442175732887	0.033776151478195	0.264038047390038	2.92274e-07
8:77000163_T_C	rs1585325	si	19	8	77000163	C	T	-0.549891200571793	9989	0.333177100781618	0.0309837370447584	0.033776151478195	0.264038047390038	2.92274e-07
8:77000163_T_C	rs1585325	si	2	8	77000163	C	T	-0.811086496432916	11345	0.333177100781618	0.0329855834011468	0.033776151478195	0.264038047390038	2.92274e-07
8:77000163_T_C	rs1585325	si	20	8	77000163	C	T	-1.37220380899872	66716	0.333177100781618	0.0408848469706465	0.033776151478195	0.264038047390038	2.92274e-07
8:77000163_T_C	rs1585325	si	21	8	77000163	C	T	0.241179498234239	1099	0.333177100781618	0.0296771643610952	0.033776151478195	0.264038047390038	2.92274e-07
8:77000163_T_C	rs1585325	si	22	8	77000163	C	T	-2.38000932391483	6181	0.333177100781618	0.0781864869728739	0.033776151478195	0.264038047390038	2.92274e-07
8:77000163_T_C	rs1585325	si	23	8	77000163	C	T	0.356548283065227	2165	0.333177100781618	0.0300405959614812	0.033776151478195	0.264038047390038	2.92274e-07
8:77000163_T_C	rs1585325	si	24	8	77000163	C	T	-0.0513507860983507	9607	0.333177100781618	0.0293876056551533	0.033776151478195	0.264038047390038	2.92274e-07
8:77000163_T_C	rs1585325	si	25	8	77000163	C	T	-0.310128815784153	2257	0.333177100781618	0.0298769683146637	0.033776151478195	0.264038047390038	2.92274e-07
8:77000163_T_C	rs1585325	si	26	8	77000163	C	T	-1.34541268832627	477	0.333177100781618	0.0403685491430125	0.033776151478195	0.264038047390038	2.92274e-07
8:77000163_T_C	rs1585325	si	27	8	77000163	C	T	1.05560437779702	2052	0.333177100781618	0.0357397286279926	0.033776151478195	0.264038047390038	2.92274e-07
8:77000163_T_C	rs1585325	si	28	8	77000163	C	T	-0.908394179146162	7266	0.333177100781618	0.0339705325817348	0.033776151478195	0.264038047390038	2.92274e-07
8:77000163_T_C	rs1585325	si	29	8	77000163	C	T	0.35412394209343	1238	0.333177100781618	0.0300314634785663	0.033776151478195	0.264038047390038	2.92274e-07
8:77000163_T_C	rs1585325	si	3	8	77000163	C	T	-1.79343309313431	4293	0.333177100781618	0.0515321314124522	0.033776151478195	0.264038047390038	2.92274e-07
8:77000163_T_C	rs1585325	si	30	8	77000163	C	T	-8.78078819079486	12928	0.333177100781618	0.999973281616271	0.033776151478195	0.264038047390038	2.92274e-07
8:77000163_T_C	rs1585325	si	31	8	77000163	C	T	-0.365146569334148	5459	0.333177100781618	0.0300735103472255	0.033776151478195	0.264038047390038	2.92274e-07
8:77000163_T_C	rs1585325	si	32	8	77000163	C	T	-2.9999769927034	270820	0.333177100781618	0.134656328384324	0.033776151478195	0.264038047390038	2.92274e-07
8:77000163_T_C	rs1585325	si	33	8	77000163	C	T	-0.463652128693902	3665	0.333177100781618	0.0305098196715337	0.033776151478195	0.264038047390038	2.92274e-07
8:77000163_T_C	rs1585325	si	34	8	77000163	C	T	1.32326881041566	73331	0.333177100781618	0.0399540910254954	0.033776151478195	0.264038047390038	2.92274e-07
8:77000163_T_C	rs1585325	si	35	8	77000163	C	T	-0.79628052936166	39480	0.333177100781618	0.0328477486709097	0.033776151478195	0.264038047390038	2.92274e-07
8:77000163_T_C	rs1585325	si	36	8	77000163	C	T	0.48185915968146	5573	0.333177100781618	0.0306025998796156	0.033776151478195	0.264038047390038	2.92274e-07
8:77000163_T_C	rs1585325	si	4	8	77000163	C	T	0.525784421054733	1192	0.333177100781618	0.0308424011897406	0.033776151478195	0.264038047390038	2.92274e-07
8:77000163_T_C	rs1585325	si	7	8	77000163	C	T	-0.458266484333269	1758	0.333177100781618	0.0304831107207051	0.033776151478195	0.264038047390038	2.92274e-07
8:77000163_T_C	rs1585325	si	8	8	77000163	C	T	-0.988847009837934	4418	0.333177100781618	0.0348937700069949	0.033776151478195	0.264038047390038	2.92274e-07
8:77000163_T_C	rs1585325	si	9	8	77000163	C	T	1.35695030887796	7041	0.333177100781618	0.0405888762415475	0.033776151478195	0.264038047390038	2.92274e-07
